# Supplementary material for: Deep sequencing reveals important roles of microRNAs in response to drought and salinity stress in cotton
Source: J Exp Bot. 2014 Nov 4;66(3):789–804. doi: 10.1093/jxb/eru437 (PMC4321542; doi:10.1093/jxb/eru437)
Supplement: Supplementary Data [file supp_eru437_jexbot132837_file001.xlsx]

## Sheet: Table S1
miRNA family	Original			Normalized			Fold change			Statistical significance			Expression significance
	control	drought	salt	control	drought	salt	D/C	S/C	S/D	D vs C	S vs C	S vs D	D vs C	S vs C	S vs D
miR156	485191	486994	724719	30118.5	25891.5	42784.9	-0.441691	0.43403	0.875721	**	**	**
miR157	2093081	1219664	1747699	129929	64844.7	103178	-1.22619	-0.40501	0.821177	**	**	**	**
miR158	76	101	64	4.71775	5.36977	3.77834	-0.0367581	-0.392766	-0.356008			*
miR159	2411	2852	8204	149.664	151.63	484.335	-0.2047	1.62186	1.82656		**	**		**	**
miR160	2108	2487	1109	130.855	132.224	65.4715	-0.20851	-1.07145	-0.862944		**	**		**
miR161	75	98	65	4.65567	5.21027	3.83737	-0.061151	-0.351289	-0.290138
miR162	1190	1000	1210	73.87	53.166	71.4342	-0.698004	-0.120793	0.577211	**		**
miR163	57	9	3	3.53831	0.478494	0.177109	-3.11001	-4.39277	-1.28276	**	**		**	**
miR164	1220	1155	1791	75.7322	61.4068	105.734	-0.52603	0.409046	0.935076	**	**	**
miR165	1172	996	844	72.7526	52.9534	49.8268	-0.681797	-0.618496	0.0633009	**	**
miR166	220390	182530	206347	13680.8	9704.4	12182	-0.718967	-0.239825	0.479142	**	**	**
miR167	64182	56416	50887	3984.14	2999.42	3004.19	-0.633106	-0.47971	0.153396	**	**
miR168	17980	19139	18103	1116.12	1017.54	1068.74	-0.35692	-0.135003	0.221917	**	**	**
miR169	2846	2419	1725	176.667	128.609	101.838	-0.681567	-0.867178	-0.185611	**	**	**
miR170	9	25	13	0.55868	1.32915	0.767474	1.02689	0.385676	-0.641213	*			*
miR171	2676	3374	2187	166.114	179.382	129.113	-0.11266	-0.435963	-0.323303	**	**	**
miR172	7698	7412	5361	477.858	394.067	316.495	-0.501663	-0.66682	-0.165157	**	**	**
miR173	37	0	0	2.2968	0	0	-3.83365	-3.83365	0	**	**		**	**
miR319	31	20	73	1.92434	1.06332	4.30966	-1.07931	1.09079	2.1701	*	**	**	*	**	**
miR390	3829	4332	3644	237.687	230.315	215.129	-0.268977	-0.216283	0.0526933		**	**
miR391	0	6	0	0	0.318996	0	0.762117	0	-0.762117	*		*
miR393	92	82	114	5.71095	4.35962	6.73016	-0.613052	0.16449	0.777542			**
miR394	68	169	288	4.22114	8.98506	17.0025	0.866374	1.93762	1.07125	**	**	**		**	**
miR395	191	102	162	11.8564	5.42294	9.56391	-1.35205	-0.382417	0.969628	**	*	**	**
miR396	6237	5168	6163	387.165	274.762	363.842	-0.718288	-0.162058	0.55623	**	**	**
miR397	13858	12464	16331	860.244	662.662	964.125	-0.599994	0.0920556	0.69205	**	**	**
miR398	730	753	1067	45.3152	40.034	62.9919	-0.402289	0.402753	0.805042	*	**	**
miR399	184	236	161	11.4219	12.5472	9.50488	-0.087961	-0.337484	-0.249523			**
miR400	0	5	0	0	0.26583	0	0.499082	0	-0.499082	*		*
miR401	20	182	0	1.24151	9.67622	0	2.73882	-2.94612	-5.68495	**	**	**	**	**	**
miR403	375	431	320	23.2783	22.9146	18.8917	-0.246245	-0.373657	-0.127412		**	**
miR407	0	5	0	0	0.26583	0	0.499082	0	-0.499082	*		*
miR408	3645	2830	5225	226.266	150.46	308.466	-0.812159	0.374674	1.18683	**	**	**			**
miR413	0	0	10	0	0	0.590365	0	1.80129	1.80129		**	**		**	**
miR414	135	59	162	8.38021	3.1368	9.56391	-1.64121	0.118196	1.75941	**		**	**		**
miR415	627	642	664	38.9214	34.1326	39.2002	-0.412934	-0.0621207	0.350814	*		*
miR416	63	1	0	3.91076	0.053166	0	-6.42432	-4.60148	1.82285	**	**		**	**
miR417	0	73	5	0	3.88112	0.295182	4.36698	0.801286	-3.56569	**	*	**	**		**
miR418	284	391	367	17.6295	20.7879	21.6664	0.0142356	0.225051	0.210815	*	**
miR419	18	46	1061	1.11736	2.44564	62.6377	0.906595	5.73645	4.82985	**	**	**		**	**
miR420	5	101	247	0.310378	5.36977	14.582	3.88924	5.4816	1.59236	**	**	**	**	**	**
miR426	5	5	8	0.310378	0.26583	0.472292	-0.447042	0.533233	0.980276
miR437	10	18	7	0.620756	0.956989	0.413255	0.400955	-0.659412	-1.06037
miR440	0	0	10	0	0	0.590365	0	1.80129	1.80129		**	**		**	**
miR442	35	0	19	2.17265	0	1.12169	-3.75348	-1.02619	2.72729	**	*	**	**	*	**
miR443	87	100	87	5.40058	5.3166	5.13617	-0.246129	-0.144838	0.101291
miR444	81	537	2	5.02812	28.5502	0.118073	2.28189	-5.48469	-7.76657	**	**	**	**	**	**
miR445	0	4	0	0	0.212664	0	0.177154	0	-0.177154
miR446	16	0	2	0.99321	0	0.118073	-2.6242	-3.14484	-0.520642	**	**		**	**
miR447	171	167	225	10.6149	8.87873	13.2832	-0.48119	0.25109	0.732281		*	**
miR472	11	116	12	0.682832	6.16726	0.708438	2.95151	-0.0193076	-2.97081	**		**	**		**
miR473	158	59	63	9.80794	3.1368	3.7193	-1.86818	-1.47134	0.39684	**	**		**	**
miR474	82	132	141	5.0902	7.01792	8.32415	0.2398	0.637161	0.397361	*	**
miR475	0	5	0	0	0.26583	0	0.499082	0	-0.499082	*		*
miR476	38	39	32	2.35887	2.07348	1.88917	-0.409567	-0.392766	0.0168014
miR477	610	456	556	37.8661	24.2437	32.8243	-0.866818	-0.278563	0.588255	**	*	**
miR478	0	140	8	0	7.44325	0.472292	5.30644	1.47936	-3.82708	**	**	**	**	**	**
miR479	5	3	5	0.310378	0.159498	0.295182	-1.18401	-0.144838	1.03917
miR480	0	12	0	0	0.637993	0	1.76212	0	-1.76212	**		**	**		**
miR482	604	512	505	37.4937	27.221	29.8134	-0.685447	-0.403104	0.282343	**	**
miR528	13	8	10	0.806983	0.425328	0.590365	-1.14748	-0.52335	0.624132
miR529	146	149	125	9.06304	7.92174	7.37956	-0.417698	-0.368879	0.0488194
miR530	18	20	8	1.11736	1.06332	0.472292	-0.295039	-1.31476	-1.01972		*	*		*	*
miR533	2	0	10	0.124151	0	0.590365	0.375804	2.17709	1.80129		*	**		*	**
miR534	0	17	0	0	0.903823	0	2.26462	0	-2.26462	**		**	**		**
miR535	23951	20643	23417	1486.77	1097.51	1382.46	-0.661475	-0.177368	0.484107	**	**	**
miR536	1	76	46	0.0620756	4.04062	2.71568	5.80089	5.37872	-0.422162	**	**	*	**	**
miR537	45	0	100	2.7934	0	5.90365	-4.11605	1.00716	5.12321	**	**	**	**	**	**
miR538	0	0	4	0	0	0.236146	0	0.479358	0.479358			*
miR773	0	13	0	0	0.691159	0	1.87759	0	-1.87759	**		**	**		**
miR774	6691	6877	7134	415.348	365.623	421.166	-0.407485	-0.0523491	0.355135	**		**
miR775	6	45	0	0.372454	2.39247	0	2.45985	-1.20916	-3.66901	**	*	**	**	*	**
miR776	76	0	2	4.71775	0	0.118073	-4.87212	-5.39277	-0.520642	**	**		**	**
miR777	0	1	0	0	0.053166	0	-1.82285	0	1.82285
miR779	2	0	0	0.124151	0	0	0.375804	0.375804	0
miR780	99	45	49	6.14548	2.39247	2.89279	-1.58455	-1.15949	0.42506	**	**		**	**
miR781	22	57	0	1.36566	3.03046	0	0.926416	-3.08363	-4.01004	**	**	**		**	**
miR783	5	52	35	0.310378	2.76463	2.06628	2.93147	2.66252	-0.268953	**	**		**	**
miR806	0	0	5	0	0	0.295182	0	0.801286	0.801286		*	*
miR808	89	97	93	5.52473	5.15711	5.49039	-0.322863	-0.0814131	0.24145
miR809	8	356	9	0.496605	18.9271	0.531328	5.02869	0.0250865	-5.0036	**		**	**		**
miR810	5	0	1	0.310378	0	0.0590365	-0.946124	-2.46677	-1.52064	*
miR811	463	680	44	28.741	36.1529	2.59761	0.10748	-3.54028	-3.64776	**	**	**		**	**
miR812	7	9	8	0.434529	0.478494	0.472292	-0.084472	0.0478066	0.132279
miR815	62	0	15	3.84869	0	0.885547	-4.57839	-2.19214	2.38625	**	**	**	**	**	**
miR816	4	0	22	0.248302	0	1.2988	-0.624196	2.31459	2.93879	*	**	**		**	**
miR821	294	432	279	18.2502	22.9677	16.4712	0.108173	-0.22039	-0.328563	**		**
miR822	514	1099	1011	31.9069	58.4295	59.6859	0.649309	0.831104	0.181795	**	**
miR823	18	21	20	1.11736	1.11649	1.18073	-0.22465	0.0071646	0.231814
miR824	0	2	9	0	0.106332	0.531328	-0.822846	1.64928	2.47213		**	*		**	*
miR825	2256	1554	1995	140.043	82.62	117.778	-0.984823	-0.322217	0.662606	**	**	**
miR826	0	6	0	0	0.318996	0	0.762117	0	-0.762117	*		*
miR827	324	351	358	20.1125	18.6613	21.1351	-0.331565	-0.000872718	0.330692
miR828	14	8	6	0.869058	0.425328	0.354219	-1.2544	-1.36723	-0.112834
miR829	208	285	229	12.9117	15.1523	13.5194	0.00733629	-0.00607442	-0.0134107
miR830	0	1	5	0	0.053166	0.295182	-1.82285	0.801286	2.62413		*
miR831	30	293	32	1.86227	15.5777	1.88917	2.84082	-0.0517291	-2.89255	**		**	**		**
miR832	0	0	14	0	0	0.826511	0	2.28671	2.28671		**	**		**	**
miR833	26	35	13	1.61397	1.86081	0.767474	-0.0181988	-1.14484	-1.12664		*	**		*	**
miR834	0	0	73	0	0	4.30966	0	4.66918	4.66918		**	**		**	**
miR835	2	948	316	0.124151	50.4014	18.6555	8.4417	7.15894	-1.28276	**	**	**	**	**	**
miR837	19	28	6	1.17944	1.48865	0.354219	0.112385	-1.8078	-1.92019		**	**		**	**
miR838	4	7	49	0.248302	0.372162	2.89279	0.360313	3.46987	3.10956		**	**		**	**
miR839	0	2	0	0	0.106332	0	-0.822846	0	0.822846
miR840	14	2	1	0.869058	0.106332	0.0590365	-3.2544	-3.95219	-0.697796	**	**		**	**
miR841	0	49	7	0	2.60514	0.413255	3.79186	1.28671	-2.50515	**	**	**	**	**	**
miR843	2	0	0	0.124151	0	0	0.375804	0.375804	0
miR844	127	9	108	7.8836	0.478494	6.37594	-4.2658	-0.378636	3.88717	**		**	**		**
miR845	382	491	464	23.7129	26.1045	27.3929	-0.0848917	0.135714	0.220605		*
miR846	114	164	128	7.07662	8.71923	7.55667	0.0776199	0.0222715	-0.0553484
miR847	1	33	3	0.0620756	1.75448	0.177109	4.59735	1.44012	-3.15723	**		**	**		**
miR848	207	313	5	12.8496	16.641	0.295182	0.14949	-5.5164	-5.66589	**	**	**		**	**
miR849	4	0	5	0.248302	0	0.295182	-0.624196	0.17709	0.801286	*		*
miR850	0	11	0	0	0.584827	0	1.63659	0	-1.63659	**		**	**		**
miR851	0	11	27	0	0.584827	1.59399	1.63659	3.23425	1.59766	**	**	**	**	**	**
miR852	24	2	25	1.48981	0.106332	1.47591	-4.032	-0.0859448	3.94606	**		**	**		**
miR853	0	0	13	0	0	0.767474	0	2.1798	2.1798		**	**		**	**
miR854	97	6	68	6.02133	0.318996	4.01448	-4.46199	-0.657288	3.8047	**	**	**	**		**
miR855	0	5	3	0	0.26583	0.177109	0.499082	0.0643203	-0.434762	*
miR856	10	112	0	0.620756	5.9546	0	3.03838	-1.94612	-4.98451	**	**	**	**	**	**
miR857	3	12	23	0.186227	0.637993	1.35784	1.55296	2.79376	1.2408	*	**	*	*	**	*
miR858	2	5	5	0.124151	0.26583	0.295182	0.874886	1.17709	0.302204
miR859	9	5	12	0.55868	0.26583	0.708438	-1.29504	0.270199	1.56524
miR860	17	27	24	1.05529	1.43548	1.41688	0.220383	0.352661	0.132279
miR861	295	409	152	18.3123	21.7449	8.97355	0.0243438	-1.10148	-1.12583	*	**	**		**	**
miR862	206	286	52	12.7876	15.2055	3.0699	0.0263287	-2.1309	-2.15723		**	**		**	**
miR863	1	26	20	0.0620756	1.38232	1.18073	4.2534	4.17709	-0.076308	**	**		**	**
miR864	0	0	2	0	0	0.118073	0	-0.520642	-0.520642
miR865	258	33	46	16.0155	1.75448	2.71568	-3.41388	-2.6325	0.781371	**	**		**	**
miR866	13	2	176	0.806983	0.106332	10.3904	-3.14748	3.61415	6.76164	**	**	**	**	**	**
miR867	3	0	446	0.186227	0	26.3303	-0.209159	7.0711	7.28026		**	**		**	**
miR868	4	4	0	0.248302	0.212664	0	-0.447042	-0.624196	-0.177154		*
miR869	16	24	5	0.99321	1.27599	0.295182	0.13792	-1.82291	-1.96083		*	**		*	**
miR894	9177	6338	6512	569.668	336.966	384.446	-0.981037	-0.63976	0.341277	**	**	**
miR895	0	14	0	0	0.744325	0	1.98451	0	-1.98451	**		**	**		**
miR897	0	48	7	0	2.55197	0.413255	3.76212	1.28671	-2.4754	**	**	**	**	**	**
miR899	6	121	0	0.372454	6.43309	0	3.88686	-1.20916	-5.09602	**	*	**	**	*	**
miR900	10	0	0	0.620756	0	0	-1.94612	-1.94612	0	**	**		**	**
miR901	0	0	3	0	0	0.177109	0	0.0643203	0.0643203
miR902	50	162	164	3.10378	8.6129	9.68198	1.24895	1.56886	0.319906	**	**		**	**
miR904	15	60	8	0.931134	3.18996	0.472292	1.55296	-1.05173	-2.60469	**		**	**		**
miR909	0	1	22	0	0.053166	1.2988	-1.82285	2.93879	4.76164		**	**		**	**
miR911	64	14	14	3.97284	0.744325	0.826511	-2.63969	-2.33748	0.302204	**	**		**	**
miR915	3	0	0	0.186227	0	0	-0.209159	-0.209159	0
miR917	0	82	0	0	4.35962	0	4.53471	0	-4.53471	**		**	**		**
miR919	33	0	35	2.04849	0	2.06628	-3.66859	-0.0599496	3.60864	**		**	**		**
miR946	12	458	0	0.744907	24.35	0	4.8072	-2.20916	-7.01636	**	**	**	**	**	**
miR948	152	44	206	9.43549	2.33931	12.1615	-2.23554	0.293735	2.52927	**	*	**	**		**
miR951	0	32	0	0	1.70131	0	3.17715	0	-3.17715	**		**	**		**
miR952	0	33	48	0	1.75448	2.83375	3.22155	4.06432	0.842772	**	**	*	**	**
miR1023	49	24	57	3.0417	1.27599	3.36508	-1.47679	0.0733417	1.55013	**		**	**		**
miR1024	0	24	0	0	1.27599	0	2.76212	0	-2.76212	**		**	**		**
miR1025	26	0	0	1.61397	0	0	-3.32464	-3.32464	0	**	**		**	**
miR1026	54	54	56	3.35208	2.87097	3.30604	-0.447042	-0.0923711	0.354671
miR1027	5	0	3	0.310378	0	0.177109	-0.946124	-0.881804	0.0643203	*
miR1028	3	35	53	0.186227	1.86081	3.12893	3.09728	3.99812	0.900841	**	**	*	**	**
miR1029	0	3	0	0	0.159498	0	-0.237883	0	0.237883
miR1033	18	0	0	1.11736	0	0	-2.79412	-2.79412	0	**	**		**	**
miR1036	0	0	1	0	0	0.0590365	0	-1.52064	-1.52064
miR1037	18	0	0	1.11736	0	0	-2.79412	-2.79412	0	**	**		**	**
miR1039	130	0	0	8.06983	0	0	-5.64656	-5.64656	0	**	**		**	**
miR1042	0	29	0	0	1.54182	0	3.03514	0	-3.03514	**		**	**		**
miR1043	0	10	3	0	0.53166	0.177109	1.49908	0.0643203	-1.43476	**			**
miR1044	19	0	0	1.17944	0	0	-2.87212	-2.87212	0	**	**		**	**
miR1045	4	0	110	0.248302	0	6.49401	-0.624196	4.63652	5.26072	*	**	**		**	**
miR1046	83	54	28	5.15227	2.87097	1.65302	-1.06719	-1.71252	-0.645329	**	**	*	**	**
miR1048	133	145	151	8.25605	7.70908	8.91451	-0.322415	0.0382838	0.360699
miR1050	0	7	0	0	0.372162	0	0.984509	0	-0.984509	*		*
miR1052	8	514	19	0.496605	27.3273	1.12169	5.55858	1.10309	-4.45549	**	*	**	**	*	**
miR1057	0	1	0	0	0.053166	0	-1.82285	0	1.82285
miR1058	8	13	0	0.496605	0.691159	0	0.253398	-1.6242	-1.87759		**	**		**	**
miR1059	2	0	0	0.124151	0	0	0.375804	0.375804	0
miR1060	0	4	2	0	0.212664	0.118073	0.177154	-0.520642	-0.697796
miR1061	237	99	5	14.7119	5.26344	0.295182	-1.70643	-5.71165	-4.00522	**	**	**	**	**	**
miR1063	0	89	7	0	4.73178	0.413255	4.65289	1.28671	-3.36617	**	**	**	**	**	**
miR1064	1	46	0	0.0620756	2.44564	0	5.07652	1.3758	-3.70072	**		**	**		**
miR1065	0	0	2	0	0	0.118073	0	-0.520642	-0.520642
miR1066	0	0	174	0	0	10.2723	0	5.9223	5.9223		**	**		**	**
miR1067	15	6	24	0.931134	0.318996	1.41688	-1.76897	0.533233	2.3022	*		**	*		**
miR1068	8	11	0	0.496605	0.584827	0	0.0123895	-1.6242	-1.63659		**	**		**	**
miR1069	2	902	5	0.124151	47.9558	0.295182	8.36994	1.17709	-7.19285	**		**	**		**
miR1070	20	24	15	1.24151	1.27599	0.885547	-0.184008	-0.559876	-0.375868
miR1072	0	0	40	0	0	2.36146	0	3.80129	3.80129		**	**		**	**
miR1073	66	137	100	4.09699	7.28375	5.90365	0.606596	0.454624	-0.151972	**	*
miR1074	15	18	10	0.931134	0.956989	0.590365	-0.184008	-0.729801	-0.545793
miR1075	0	1	0	0	0.053166	0	-1.82285	0	1.82285
miR1077	7	0	0	0.434529	0	0	-1.43155	-1.43155	0	**	**		**	**
miR1078	201	27	5	12.4772	1.43548	0.295182	-3.34321	-5.47396	-2.13076	**	**	**	**	**	**
miR1079	16	0	3	0.99321	0	0.177109	-2.6242	-2.55988	0.0643203	**	**		**	**
miR1085	0	52	39	0	2.76463	2.30242	3.87759	3.76476	-0.112834	**	**		**	**
miR1087	0	4	4	0	0.212664	0.236146	0.177154	0.479358	0.302204
miR1088	127	105	91	7.8836	5.58243	5.37232	-0.721481	-0.625729	0.0957527	**	**
miR1089	9	14	10	0.55868	0.744325	0.590365	0.190388	0.0071646	-0.183223
miR1090	2	9	0	0.124151	0.478494	0	1.72288	0.375804	-1.34708			**			**
miR1091	6	20	7	0.372454	1.06332	0.413255	1.28992	0.0775539	-1.21237	*		*	*		*
miR1092	315	0	209	19.5538	0	12.3386	-6.9234	-0.736687	6.18672	**	**	**	**		**
miR1097	448	572	0	27.8099	30.411	0	-0.0945257	-7.43155	-7.33703		**	**		**	**
miR1098	0	2	0	0	0.106332	0	-0.822846	0	0.822846
miR1099	379	0	0	23.5267	0	0	-7.19025	-7.19025	0	**	**		**	**
miR1103	2	0	56	0.124151	0	3.30604	0.375804	4.66252	4.28671		**	**		**	**
miR1105	23	42	27	1.42774	2.23297	1.59399	0.421713	0.0864871	-0.335226
miR1106	58	25	51	3.60038	1.32915	3.01086	-1.66117	-0.330394	1.33077	**		**	**		**
miR1108	3	400	64	0.186227	21.2664	3.77834	6.61185	4.2702	-2.34165	**	**	**	**	**	**
miR1109	76	2	53	4.71775	0.106332	3.12893	-5.69497	-0.664846	5.03012	**	*	**	**		**
miR1111	0	0	43	0	0	2.53857	0	3.90562	3.90562		**	**		**	**
miR1112	496	60	9	30.7895	3.18996	0.531328	-3.49435	-5.92911	-2.43476	**	**	**	**	**	**
miR1113	4	0	0	0.248302	0	0	-0.624196	-0.624196	0	*	*
miR1114	44	51	19	2.73133	2.71147	1.12169	-0.234048	-1.35634	-1.12229		**	**		**	**
miR1118	203	32	277	12.6013	1.70131	16.3531	-3.11238	0.303568	3.41595	**	**	**	**		**
miR1120	20	20	12	1.24151	1.06332	0.708438	-0.447042	-0.881804	-0.434762
miR1121	0	8	0	0	0.425328	0	1.17715	0	-1.17715	**		**	**		**
miR1122	34	0	0	2.11057	0	0	-3.71166	-3.71166	0	**	**		**	**
miR1124	0	37	45	0	1.96714	2.65664	3.38661	3.97121	0.584603	**	**		**	**
miR1126	0	219	0	0	11.6434	0	5.95194	0	-5.95194	**		**	**		**
miR1127	0	0	55	0	0	3.24701	0	4.26072	4.26072		**	**		**	**
miR1132	185	120	106	11.484	6.37993	6.25787	-1.07153	-0.948299	0.123233	**	**		**
miR1134	834	1021	925	51.771	54.2825	54.6088	-0.155179	0.00456749	0.159746
miR1136	105	193	201	6.51794	10.261	11.8663	0.431169	0.791968	0.360798	**	**
miR1137	0	1	87	0	0.053166	5.13617	-1.82285	4.9223	6.74515		**	**		**	**
miR1138	10	0	22	0.620756	0	1.2988	-1.94612	0.992665	2.93879	**	*	**	**		**
miR1139	7	11	3173	0.434529	0.584827	187.323	0.205035	8.67944	8.4744		**	**		**	**
miR1142	600	0	0	37.2454	0	0	-7.85301	-7.85301	0	**	**		**	**
miR1144	1086	0	0	67.4141	0	0	-8.709	-8.709	0	**	**		**	**
miR1148	928	1	2337	57.6062	0.053166	137.968	-10.305	1.18762	11.4926	**	**	**	**	**	**
miR1149	0	40	3	0	2.12664	0.177109	3.49908	0.0643203	-3.43476	**		**	**		**
miR1150	2	393	0	0.124151	20.8943	0	7.17134	0.375804	-6.79554	**		**	**		**
miR1151	0	325	458	0	17.279	27.0387	6.52145	7.31856	0.797111	**	**	**	**	**
miR1153	71	163	25	4.40737	8.66607	1.47591	0.751939	-1.65073	-2.40267	**	**	**		**	**
miR1156	3	0	3	0.186227	0	0.177109	-0.209159	-0.144838	0.0643203
miR1157	39	52	63	2.42095	2.76463	3.7193	-0.0320046	0.547039	0.579044		*
miR1158	272	0	43	16.8846	0	2.53857	-6.71166	-2.80604	3.90562	**	**	**	**	**	**
miR1159	17	143	24	1.05529	7.60274	1.41688	2.62537	0.352661	-2.27271	**		**	**		**
miR1160	0	19	49	0	1.01015	2.89279	2.42508	4.09407	1.66899	**	**	**	**	**	**
miR1161	0	0	65	0	0	3.83737	0	4.50173	4.50173		**	**		**	**
miR1163	0	53	0	0	2.8178	0	3.90507	0	-3.90507	**		**	**		**
miR1165	21	38	23	1.30359	2.02031	1.35784	0.408568	-0.013594	-0.422162
miR1167	2	0	0	0.124151	0	0	0.375804	0.375804	0
miR1169	35	9	11	2.17265	0.478494	0.649401	-2.4064	-1.81469	0.59171	**	**		**	**
miR1171	181	67	329	11.2357	3.56213	19.423	-1.8808	0.717259	2.59806	**	**	**	**		**
miR1172	0	4	6	0	0.212664	0.354219	0.177154	1.06432	0.887166		*			*
miR1173	937	1262	871	58.1648	67.0956	51.4208	-0.0174511	-0.250215	-0.232764	**	**	**
miR1211	75	18	24	4.65567	0.956989	1.41688	-2.50594	-1.78869	0.717241	**	**		**	**
miR1212	0	12	14	0	0.637993	0.826511	1.76212	2.28671	0.524596	**	**		**	**
miR1215	364	18	0	22.5955	0.956989	0	-4.78491	-7.13199	-2.34708	**	**	**	**	**	**
miR1216	39	0	0	2.42095	0	0	-3.9096	-3.9096	0	**	**		**	**
miR1217	356	482	390	22.0989	25.626	23.0242	-0.0098862	-0.0132416	-0.00335541	*
miR1221	8	5	14	0.496605	0.26583	0.826511	-1.12511	0.662516	1.78763			*			*
miR1222	67	60	84	4.15906	3.18996	4.95907	-0.606241	0.18139	0.78763			**
miR1223	286	0	3	17.7536	0	0.177109	-6.78407	-6.71975	0.0643203	**	**		**	**
miR1309	1	2	0	0.0620756	0.106332	0	0.552958	1.3758	0.822846
miR1310	0	88	150	0	4.67861	8.85547	4.63659	5.70818	1.07159	**	**	**	**	**	**
miR1312	16	32	22	0.99321	1.70131	1.2988	0.552958	0.314593	-0.238365
miR1313	2	0	187	0.124151	0	11.0398	0.375804	6.40206	6.02625		**	**		**	**
miR1314	10	3	0	0.620756	0.159498	0	-2.18401	-1.94612	0.237883	*	**		*	**
miR1318	1	0	0	0.0620756	0	0	1.3758	1.3758	0
miR1319	0	12	0	0	0.637993	0	1.76212	0	-1.76212	**		**	**		**
miR1320	21	16	4	1.30359	0.850657	0.236146	-0.83936	-2.53716	-1.6978		**	*		**	*
miR1424	5	4	4	0.310378	0.212664	0.236146	-0.76897	-0.466767	0.302204
miR1426	0	83	5	0	4.41278	0.295182	4.55219	0.801286	-3.75091	**	*	**	**		**
miR1428	21	7	98	1.30359	0.372162	5.78558	-2.032	2.07755	4.10956	**	**	**	**	**	**
miR1429	283	0	10	17.5674	0	0.590365	-6.76885	-4.96757	1.80129	**	**	**	**	**	**
miR1432	0	0	1	0	0	0.0590365	0	-1.52064	-1.52064
miR1433	0	1	0	0	0.053166	0	-1.82285	0	1.82285
miR1435	7	0	34	0.434529	0	2.00724	-1.43155	2.13527	3.56682	**	**	**	**	**	**
miR1436	6	0	77	0.372454	0	4.54581	-1.20916	3.53699	4.74614	**	**	**	**	**	**
miR1438	3	3	0	0.186227	0.159498	0	-0.447042	-0.209159	0.237883
miR1439	0	0	1	0	0	0.0590365	0	-1.52064	-1.52064
miR1441	0	0	75	0	0	4.42774	0	4.70818	4.70818		**	**		**	**
miR1442	0	0	52	0	0	3.0699	0	4.1798	4.1798		**	**		**	**
miR1444	303	307	272	18.8089	16.322	16.0579	-0.428121	-0.30055	0.127572
miR1446	0	7	0	0	0.372162	0	0.984509	0	-0.984509	*		*
miR1448	358	278	361	22.2231	14.7802	21.3122	-0.811917	-0.132799	0.679118	**		**
miR1449	0	3	0	0	0.159498	0	-0.237883	0	0.237883
miR1450	0	30	34	0	1.59498	2.00724	3.08404	3.56682	0.482776	**	**		**	**
miR1507	16	24	9	0.99321	1.27599	0.531328	0.13792	-0.974913	-1.11283			*			*
miR1508	10	26	35	0.620756	1.38232	2.06628	0.93147	1.66252	0.731047	*	**			**
miR1509	2	5	36	0.124151	0.26583	2.12531	0.874886	4.02509	3.1502		**	**		**	**
miR1510	3	4	4	0.186227	0.212664	0.236146	-0.0320046	0.270199	0.302204
miR1511	164	541	0	10.1804	28.7628	0	1.27489	-5.98175	-7.25664	**	**	**	**	**	**
miR1512	6	7	2	0.372454	0.372162	0.118073	-0.22465	-1.7298	-1.50515
miR1513	0	176	0	0	9.35722	0	5.63659	0	-5.63659	**		**	**		**
miR1514	52	163	5	3.22793	8.66607	0.295182	1.20125	-3.52335	-4.7246	**	**	**	**	**	**
miR1515	37	14	9	2.2968	0.744325	0.531328	-1.84914	-2.18437	-0.335226	**	**		**	**
miR1516	0	222	9	0	11.8029	0.531328	5.97157	1.64928	-4.32229	**	**	**	**	**	**
miR1518	4	9	4	0.248302	0.478494	0.236146	0.722883	-0.144838	-0.867721
miR1519	8	8	17	0.496605	0.425328	1.00362	-0.447042	0.942624	1.38967			*			*
miR1520	3978	5228	4505	246.937	277.952	265.959	-0.0528262	0.0346453	0.0874716	**	**	*
miR1521	6	9	25	0.372454	0.478494	1.47591	0.13792	1.91406	1.77613		**	**		**	**
miR1522	104	0	0	6.45586	0	0	-5.32464	-5.32464	0	**	**		**	**
miR1523	190	330	267	11.7944	17.5448	15.7627	0.349425	0.346002	-0.00342267	**	**
miR1526	33	31	34	2.04849	1.64815	2.00724	-0.53724	-0.10177	0.43547
miR1527	0	8	0	0	0.425328	0	1.17715	0	-1.17715	**		**	**		**
miR1528	2	25	9	0.124151	1.32915	0.531328	3.19681	2.02509	-1.17173	**	*	*	**	*	*
miR1529	6	24	0	0.372454	1.27599	0	1.55296	-1.20916	-2.76212	**	*	**	**	*	**
miR1531	5	11	4	0.310378	0.584827	0.236146	0.690461	-0.466767	-1.15723
miR1533	26	22	52	1.61397	1.16965	3.0699	-0.68805	0.855162	1.54321		**	**			**
miR1534	5	0	0	0.310378	0	0	-0.946124	-0.946124	0	*	*
miR1535	19	5	39	1.17944	0.26583	2.30242	-2.37304	0.892636	3.26568	**	*	**	**		**
miR1536	32	48	40	1.98642	2.55197	2.36146	0.13792	0.17709	0.0391692
miR1846	351	5	0	21.7885	0.26583	0	-6.58044	-7.07952	-0.499082	**	**	*	**	**
miR1847	8	3	6	0.496605	0.159498	0.354219	-1.86208	-0.559876	1.3022
miR1849	0	0	3	0	0	0.177109	0	0.0643203	0.0643203
miR1850	0	2	0	0	0.106332	0	-0.822846	0	0.822846
miR1851	17	0	22	1.05529	0	1.2988	-2.71166	0.22713	2.93879	**		**	**		**
miR1852	7	1500	30	0.434529	79.7491	1.77109	7.29635	1.9547	-5.34165	**	**	**	**	**	**
miR1853	52	16	0	3.22793	0.850657	0	-2.14748	-4.32464	-2.17715	**	**	**	**	**	**
miR1854	6261	4	5925	388.655	0.212664	349.791	-11.0592	-0.224416	10.8348	**	**	**	**		**
miR1855	5	0	1	0.310378	0	0.0590365	-0.946124	-2.46677	-1.52064	*
miR1856	3	0	17	0.186227	0	1.00362	-0.209159	2.35766	2.56682		**	**		**	**
miR1857	28	435	30	1.73812	23.1272	1.77109	3.51047	-0.0453028	-3.55578	**		**	**		**
miR1858	0	4	36	0	0.212664	2.12531	0.177154	3.64928	3.47213		**	**		**	**
miR1859	38	44	17	2.35887	2.33931	1.00362	-0.235538	-1.3053	-1.06977		**	**		**	**
miR1860	0	54	32	0	2.87097	1.88917	3.93204	3.47936	-0.452684	**	**		**	**
miR1861	164	7	16	10.1804	0.372162	0.944584	-4.99724	-3.50239	1.49485	**	**	*	**	**	*
miR1862	514	497	551	31.9069	26.4235	32.5291	-0.495565	-0.0445545	0.45101	**		**
miR1863	142	167	133	8.81473	8.87873	7.85185	-0.213085	-0.239303	-0.0262182
miR1864	5	0	0	0.310378	0	0	-0.946124	-0.946124	0	*	*
miR1865	3	0	0	0.186227	0	0	-0.209159	-0.209159	0
miR1866	438	387	386	27.1891	20.5753	22.7881	-0.625639	-0.327169	0.298471	**	*
miR1867	65	0	90	4.03491	0	5.31328	-4.64656	0.324647	4.97121	**		**	**		**
miR1868	0	557	0	0	29.6135	0	7.29869	0	-7.29869	**		**	**		**
miR1869	9	23	25	0.55868	1.22282	1.47591	0.906595	1.32909	0.422498	*	**			**
miR1870	5	2	2	0.310378	0.106332	0.118073	-1.76897	-1.46677	0.302204
miR1871	11	64	13	0.682832	3.40263	0.767474	2.09353	0.0961696	-1.99736	**		**	**		**
miR1873	33	15	1	2.04849	0.797491	0.0590365	-1.58455	-5.18923	-3.60469	**	**	**	**	**	**
miR1875	2	0	101	0.124151	0	5.96269	0.375804	5.51337	5.13757		**	**		**	**
miR1876	6	0	19	0.372454	0	1.12169	-1.20916	1.51813	2.72729	**	*	**	**	*	**
miR1877	12	16	15	0.744907	0.850657	0.885547	-0.0320046	0.17709	0.209094
miR1878	0	46	7	0	2.44564	0.413255	3.70072	1.28671	-2.414	**	**	**	**	**	**
miR1879	209	156	292	12.9738	8.2939	17.2387	-0.868999	0.337627	1.20663	**	**	**			**
miR1881	13	5	3	0.806983	0.26583	0.177109	-1.82555	-2.26032	-0.434762	*	**		*	**
miR1882	4	2	0	0.248302	0.106332	0	-1.44704	-0.624196	0.822846		*
miR1884	16	173	11	0.99321	9.19773	0.649401	2.98759	-0.685407	-3.67299	**		**	**		**
miR1885	0	110	0	0	5.84827	0	4.95851	0	-4.95851	**		**	**		**
miR1886	190	272	209	11.7944	14.4612	12.3386	0.0705651	-0.00733497	-0.0779001	*
miR1887	0	5	0	0	0.26583	0	0.499082	0	-0.499082	*		*
miR1888	6	2	12	0.372454	0.106332	0.708438	-2.032	0.855162	2.88717			**			**
miR1916	0	0	9	0	0	0.531328	0	1.64928	1.64928		**	**		**	**
miR1917	814	0	0	50.5295	0	0	-8.29308	-8.29308	0	**	**		**	**
miR1919	1	0	426	0.0620756	0	25.1495	1.3758	8.58987	7.21407		**	**		**	**
miR2077	3	9	0	0.186227	0.478494	0	1.13792	-0.209159	-1.34708			**			**
miR2078	1	0	0	0.0620756	0	0	1.3758	1.3758	0
miR2079	82	2	2	5.0902	0.106332	0.118073	-5.80459	-5.50239	0.302204	**	**		**	**
miR2080	0	8	1	0	0.425328	0.0590365	1.17715	-1.52064	-2.6978	**		*	**		*
miR2081	0	94	0	0	4.99761	0	4.73174	0	-4.73174	**		**	**		**
miR2082	0	0	5	0	0	0.295182	0	0.801286	0.801286		*	*
miR2083	41	87	57	2.5451	4.62545	3.36508	0.638349	0.3305	-0.30785	**
miR2084	0	47	3	0	2.4988	0.177109	3.73174	0.0643203	-3.66742	**		**	**		**
miR2086	154	143	145	9.55964	7.60274	8.56029	-0.553957	-0.231716	0.322241	*
miR2087	312	0	7	19.3676	0	0.413255	-6.9096	-5.62289	1.28671	**	**	**	**	**	**
miR2088	54	172	4	3.35208	9.14456	0.236146	1.22434	-3.89973	-5.12406	**	**	**	**	**	**
miR2089	25433	21619	26861	1578.77	1149.4	1585.78	-0.681444	-0.0660271	0.615417	**		**
miR2090	3	6	5	0.186227	0.318996	0.295182	0.552958	0.592127	0.0391692
miR2092	5	1	2	0.310378	0.053166	0.118073	-2.76897	-1.46677	1.3022
miR2093	30	38	3	1.86227	2.02031	0.177109	-0.106005	-3.46677	-3.36076		**	**		**	**
miR2095	12	2	10	0.744907	0.106332	0.590365	-3.032	-0.407873	2.62413	**		*	**		*
miR2097	4	63	57	0.248302	3.34946	3.36508	3.53024	3.68805	0.157814	**	**		**	**
miR2099	0	0	2283	0	0	134.78	0	9.63607	9.63607		**	**		**	**
miR2101	7	6	10	0.434529	0.318996	0.590365	-0.669435	0.369735	1.03917
miR2102	1	0	0	0.0620756	0	0	1.3758	1.3758	0
miR2104	0	0	15	0	0	0.885547	0	2.38625	2.38625		**	**		**	**
miR2105	15	10	12	0.931134	0.53166	0.708438	-1.032	-0.466767	0.565238
miR2106	19	31	21	1.17944	1.64815	1.23977	0.259227	-0.000448583	-0.259675
miR2108	33	0	9	2.04849	0	0.531328	-3.66859	-2.01931	1.64928	**	**	**	**	**	**
miR2111	82	146	110	5.0902	7.76224	6.49401	0.38523	0.278969	-0.106261	**
miR2112	0	0	2	0	0	0.118073	0	-0.520642	-0.520642
miR2118	1475	1722	1028	91.5615	91.5519	60.6895	-0.223672	-0.665713	-0.442041		**	**
miR2119	0	48	155	0	2.55197	9.15066	3.76212	5.75548	1.99337	**	**	**	**	**	**
miR2122	0	77	19	0	4.09379	1.12169	4.44394	2.72729	-1.71666	**	**	**	**	**	**
miR2123	0	6	1	0	0.318996	0.0590365	0.762117	-1.52064	-2.28276	*
miR2124	0	0	2	0	0	0.118073	0	-0.520642	-0.520642
miR2199	90	85	69	5.5868	4.51911	4.07352	-0.529504	-0.528167	0.00133713		*
miR2275	9	177	17	0.55868	9.41039	1.00362	3.85064	0.772699	-3.07794	**		**	**		**
miR2585	17	0	0	1.05529	0	0	-2.71166	-2.71166	0	**	**		**	**
miR2588	1	0	5	0.0620756	0	0.295182	1.3758	2.17709	0.801286			*
miR2592	111	6	147	6.89039	0.318996	8.67836	-4.6565	0.260418	4.91691	**		**	**		**
miR2593	4	145	77	0.248302	7.70908	4.54581	4.73287	4.12195	-0.610919	**	**	**	**	**
miR2595	5	12	0	0.310378	0.637993	0	0.815992	-0.946124	-1.76212		*	**			**
miR2596	56	69	179	3.47623	3.66846	10.5675	-0.145873	1.53162	1.67749		**	**		**	**
miR2597	11	4	2	0.682832	0.212664	0.118073	-1.90647	-2.60427	-0.697796	*	**		*	**
miR2598	225	0	0	13.967	0	0	-6.43798	-6.43798	0	**	**		**	**
miR2601	0	8	0	0	0.425328	0	1.17715	0	-1.17715	**		**	**		**
miR2602	0	0	324	0	0	19.1278	0	6.81921	6.81921		**	**		**	**
miR2604	12	0	635	0.744907	0	37.4882	-2.20916	5.58081	7.78997	**	**	**	**	**	**
miR2605	9	0	0	0.55868	0	0	-1.79412	-1.79412	0	**	**		**	**
miR2607	6	18	23	0.372454	0.956989	1.35784	1.13792	1.79376	0.655841	*	**		*	**
miR2608	0	9	1	0	0.478494	0.0590365	1.34708	-1.52064	-2.86772	**		*	**		*
miR2609	11	0	0	0.682832	0	0	-2.08363	-2.08363	0	**	**		**	**
miR2610	16	63	2	0.99321	3.34946	0.118073	1.53024	-3.14484	-4.67508	**	**	**	**	**	**
miR2611	46	99	40	2.85548	5.26344	2.36146	0.658753	-0.346472	-1.00522	**		**			**
miR2612	51	361	0	3.16586	19.1929	0	2.37639	-4.29662	-6.67301	**	**	**	**	**	**
miR2613	0	0	23	0	0	1.35784	0	3.00292	3.00292		**	**		**	**
miR2614	86	0	89	5.3385	0	5.25425	-5.05046	-0.0953698	4.95509	**		**	**		**
miR2615	8	21	9	0.496605	1.11649	0.531328	0.945275	0.0250865	-0.920189	*
miR2616	3575	3394	4191	221.92	180.446	247.422	-0.521999	0.0845128	0.606512	**	**	**
miR2617	3	0	2	0.186227	0	0.118073	-0.209159	-0.729801	-0.520642
miR2619	0	9	4	0	0.478494	0.236146	1.34708	0.479358	-0.867721	**			**
miR2620	0	0	24	0	0	1.41688	0	3.06432	3.06432		**	**		**	**
miR2622	12	2	0	0.744907	0.106332	0	-3.032	-2.20916	0.822846	**	**		**	**
miR2626	171	223	208	10.6149	11.856	12.2796	-0.0639947	0.137749	0.201743
miR2627	1	0	0	0.0620756	0	0	1.3758	1.3758	0
miR2628	63	56	50	3.91076	2.9773	2.95182	-0.616967	-0.478262	0.138705
miR2630	0	0	5	0	0	0.295182	0	0.801286	0.801286		*	*
miR2633	68	3	8	4.22114	0.159498	0.472292	-4.94954	-3.2323	1.71724	**	**		**	**
miR2634	3	4	5	0.186227	0.212664	0.295182	-0.0320046	0.592127	0.624132
miR2636	0	0	4	0	0	0.236146	0	0.479358	0.479358			*
miR2637	0	4	0	0	0.212664	0	0.177154	0	-0.177154
miR2638	2	3	218	0.124151	0.159498	12.87	0.13792	6.62335	6.48543		**	**		**	**
miR2641	0	17	16	0	0.903823	0.944584	2.26462	2.47936	0.214741	**	**		**	**
miR2642	7	10	24	0.434529	0.53166	1.41688	0.0675311	1.63277	1.56524		**	**		**	**
miR2643	228	310	196	14.1532	16.4815	11.5712	-0.00380771	-0.363019	-0.359211		*	**
miR2644	0	18	0	0	0.956989	0	2.34708	0	-2.34708	**		**	**		**
miR2645	4765	4593	4437	295.79	244.192	261.945	-0.500082	-0.24773	0.252351	**	**	**
miR2649	0	3	0	0	0.159498	0	-0.237883	0	0.237883
miR2650	27	1	14	1.67604	0.053166	0.826511	-5.20193	-1.09237	4.10956	**	*	**	**	*	**
miR2651	1747	1382	1151	108.446	73.4755	67.951	-0.785164	-0.74683	0.0383338	**	**
miR2652	0	0	1	0	0	0.0590365	0	-1.52064	-1.52064
miR2653	1	0	0	0.0620756	0	0	1.3758	1.3758	0
miR2654	30	0	0	1.86227	0	0	-3.53109	-3.53109	0	**	**		**	**
miR2656	363	4900	9	22.5334	260.514	0.531328	3.3077	-5.47874	-8.78644	**	**	**	**	**	**
miR2657	64	0	0	3.97284	0	0	-4.6242	-4.6242	0	**	**		**	**
miR2658	0	37	129	0	1.96714	7.61571	3.38661	5.49059	2.10398	**	**	**	**	**	**
miR2659	2	0	0	0.124151	0	0	0.375804	0.375804	0
miR2660	9	0	36	0.55868	0	2.12531	-1.79412	1.85516	3.64928	**	**	**	**	**	**
miR2661	310	428	412	19.2434	22.7551	24.323	0.0183005	0.265538	0.247237	*	**
miR2662	0	3	0	0	0.159498	0	-0.237883	0	0.237883
miR2663	27	33	125	1.67604	1.75448	7.37956	-0.157535	2.06606	2.22359		**	**		**	**
miR2664	0	17	6	0	0.903823	0.354219	2.26462	1.06432	-1.2003	**	*	*	**	*	*
miR2665	0	17	0	0	0.903823	0	2.26462	0	-2.26462	**		**	**		**
miR2666	10	0	0	0.620756	0	0	-1.94612	-1.94612	0	**	**		**	**
miR2667	64	58	50	3.97284	3.08363	2.95182	-0.589061	-0.500982	0.0880788
miR2669	0	1	0	0	0.053166	0	-1.82285	0	1.82285
miR2670	14	0	12	0.869058	0	0.708438	-2.43155	-0.367231	2.06432	**		**	**		**
miR2671	18	23	0	1.11736	1.22282	0	-0.0934052	-2.79412	-2.70072		**	**		**	**
miR2676	4	0	21	0.248302	0	1.23977	-0.624196	2.24748	2.87168	*	**	**		**	**
miR2677	5	4	4	0.310378	0.212664	0.236146	-0.76897	-0.466767	0.302204
miR2678	0	0	15	0	0	0.885547	0	2.38625	2.38625		**	**		**	**
miR2679	0	3	0	0	0.159498	0	-0.237883	0	0.237883
miR2862	7	56	5	0.434529	2.9773	0.295182	2.55296	-0.630265	-3.18322	**		**	**		**
miR2863	12	10	12	0.744907	0.53166	0.708438	-0.710077	-0.144838	0.565238
miR2864	13	8	110	0.806983	0.425328	6.49401	-1.14748	2.93608	4.08356		**	**		**	**
miR2868	737	10	722	45.7497	0.53166	42.6243	-6.65063	-0.174504	6.47613	**		**	**		**
miR2871	0	5	0	0	0.26583	0	0.499082	0	-0.499082	*		*
miR2873	8	11	8	0.496605	0.584827	0.472292	0.0123895	-0.144838	-0.157228
miR2874	0	4	0	0	0.212664	0	0.177154	0	-0.177154
miR2875	0	39	31	0	2.07348	1.83013	3.46256	3.43355	-0.0290023	**	**		**	**
miR2876	0	67	0	0	3.56213	0	4.24324	0	-4.24324	**		**	**		**
miR2878	1	3	19	0.0620756	0.159498	1.12169	1.13792	4.10309	2.96517		**	**		**	**
miR2905	66	76	42	4.09699	4.04062	2.47953	-0.243509	-0.796915	-0.553406		*	*
miR2911	10017	14344	8091	621.811	762.614	477.664	0.0709548	-0.452899	-0.523854	**	**	**
miR2913	36	12	145	2.23472	0.637993	8.56029	-2.032	1.86515	3.89715	**	**	**	**	**	**
miR2916	49	41	31	3.0417	2.17981	1.83013	-0.7042	-0.805352	-0.101152		*
miR2919	0	0	31	0	0	1.83013	0	3.43355	3.43355		**	**		**	**
miR2920	2	4	3	0.124151	0.212664	0.177109	0.552958	0.440124	-0.112834
miR2921	12	14	0	0.744907	0.744325	0	-0.22465	-2.20916	-1.98451		**	**		**	**
miR2922	0	8	17	0	0.425328	1.00362	1.17715	2.56682	1.38967	**	**	*	**	**	*
miR2923	3	2	1452	0.186227	0.106332	85.721	-1.032	8.77402	9.80603		**	**		**	**
miR2927	0	0	4	0	0	0.236146	0	0.479358	0.479358			*
miR2928	75	171	7	4.65567	9.09139	0.413255	0.741992	-3.5663	-4.30829	**	**	**		**	**
miR2931	0	184	18	0	9.78255	1.06266	5.70072	2.64928	-3.05143	**	**	**	**	**	**
miR2936	69	15	88	4.28322	0.797491	5.19521	-2.64868	0.206069	2.85474	**		**	**		**
miR2937	62	108	93	3.84869	5.74193	5.49039	0.353649	0.440124	0.0864749	*	*
miR2938	171	101	0	10.6149	5.36977	0	-1.20668	-6.04205	-4.83537	**	**	**	**	**	**
miR2939	10	13	0	0.620756	0.691159	0	-0.0685305	-1.94612	-1.87759		**	**		**	**
miR2947	3685	4553	3355	228.749	242.065	198.067	-0.141889	-0.28019	-0.138301	*	**	**
miR2948	3757	2515	5103	233.218	133.713	301.263	-1.02606	0.296926	1.32299	**	**	**	**		**
miR2949	3032	3334	2270	188.213	177.256	134.013	-0.310058	-0.562416	-0.252358	*	**	**
miR2950	656	417	940	40.7216	22.1702	55.4943	-1.10069	0.374126	1.47482	**	**	**	**		**
miR3433	0	0	4	0	0	0.236146	0	0.479358	0.479358			*
miR3434	2	20	0	0.124151	1.06332	0	2.87489	0.375804	-2.49908	**		**	**		**
miR3435	678	5	0	42.0873	0.26583	0	-7.53026	-8.02934	-0.499082	**	**	*	**	**
miR3437	5	13	230	0.310378	0.691159	13.5784	0.93147	5.37872	4.44725		**	**		**	**
miR3438	0	26	259	0	1.38232	15.2905	2.87759	6.49617	3.61857	**	**	**	**	**	**
miR3439	3	33	24	0.186227	1.75448	1.41688	3.01239	2.85516	-0.157228	**	**		**	**
miR3440	12	95	12	0.744907	5.05077	0.708438	2.53785	-0.144838	-2.68269	**		**	**		**
miR3441	7037	190	119	436.826	10.1015	7.02534	-5.65793	-6.03077	-0.372834	**	**	**	**	**
miR3442	12	0	0	0.744907	0	0	-2.20916	-2.20916	0	**	**		**	**
miR3443	4	12	1544	0.248302	0.637993	91.1523	1.13792	8.44762	7.3097		**	**		**	**
miR3444	0	0	24	0	0	1.41688	0	3.06432	3.06432		**	**		**	**
miR3445	4	31	480	0.248302	1.64815	28.3375	2.50715	6.76205	4.2549	**	**	**	**	**	**
miR3446	0	4	0	0	0.212664	0	0.177154	0	-0.177154
miR3447	6	15	2	0.372454	0.797491	0.118073	0.874886	-1.7298	-2.60469			**			**
miR3448	1	2	1	0.0620756	0.106332	0.0590365	0.552958	-0.144838	-0.697796
miR3449	22	63	66	1.36566	3.34946	3.89641	1.07081	1.44012	0.369318	**	**		**	**
miR3452	28	13	14	1.73812	0.691159	0.826511	-1.55396	-1.14484	0.409119	**	*		**	*
miR3453	42	58	58	2.60718	3.08363	3.42412	0.0186215	0.320825	0.302204
miR3454	153	23	13	9.49757	1.22282	0.767474	-3.18087	-3.70179	-0.520919	**	**		**	**
miR3455	34	3	42	2.11057	0.159498	2.47953	-3.94954	0.160016	4.10956	**		**	**		**
miR3456	20	31	1	1.24151	1.64815	0.0590365	0.185226	-4.46677	-4.65199		**	**		**	**
miR3458	0	6	42	0	0.318996	2.47953	0.762117	3.87168	3.10956	*	**	**		**	**
miR3459	3	7	6	0.186227	0.372162	0.354219	0.77535	0.855162	0.0798112
miR3461	0	3	0	0	0.159498	0	-0.237883	0	0.237883
miR3463	153	79	0	9.49757	4.20012	0	-1.40065	-5.88158	-4.48093	**	**	**	**	**	**
miR3464	565	26	516	35.0727	1.38232	30.4628	-4.88871	-0.275718	4.61299	**	*	**	**		**
miR3465	0	1	3	0	0.053166	0.177109	-1.82285	0.0643203	1.88717
miR3466	47	0	8	2.91755	0	0.472292	-4.17879	-2.69943	1.47936	**	**	**	**	**	**
miR3467	0	0	2	0	0	0.118073	0	-0.520642	-0.520642
miR3468	0	2	0	0	0.106332	0	-0.822846	0	0.822846
miR3469	0	0	154	0	0	9.09162	0	5.74614	5.74614		**	**		**	**
miR3476	10316	10587	9062	640.372	562.869	534.989	-0.409632	-0.331821	0.0778112	**	**	**
miR3509	7	23	10	0.434529	1.22282	0.590365	1.26916	0.369735	-0.89943	*		*	*
miR3513	19	6	12	1.17944	0.318996	0.708438	-2.11001	-0.807804	1.3022	**			**
miR3514	23	41	26	1.42774	2.17981	1.53495	0.386948	0.0320393	-0.354909
miR3515	41	613	864	2.5451	32.5908	51.0075	3.45515	4.2525	0.797348	**	**	**	**	**
miR3517	0	0	27	0	0	1.59399	0	3.23425	3.23425		**	**		**	**
miR3518	31	56	0	1.92434	2.9773	0	0.406117	-3.57839	-3.98451	*	**	**		**	**
miR3519	38	11	1	2.35887	0.584827	0.0590365	-2.23554	-5.39277	-3.15723	**	**	**	**	**	**
miR3520	7	26	19	0.434529	1.38232	1.12169	1.44604	1.29573	-0.150309	**	*		**	*
miR3521	69	82	64	4.28322	4.35962	3.77834	-0.198015	-0.253363	-0.0553484
miR3522	2	224	26	0.124151	11.9092	1.53495	6.36031	3.5556	-2.80471	**	**	**	**	**	**
miR3623	48	46	132	2.97963	2.44564	7.79282	-0.508443	1.31459	1.82304		**	**		**	**
miR3624	1	74	0	0.0620756	3.93429	0	5.76241	1.3758	-4.38661	**		**	**		**
miR3625	0	12	64	0	0.637993	3.77834	1.76212	4.47936	2.71724	**	**	**	**	**	**
miR3627	139	677	124	8.62851	35.9934	7.32052	1.83703	-0.309583	-2.14661	**		**	**		**
miR3630	316	360	329	19.6159	19.1398	19.423	-0.25897	-0.0866755	0.172294
miR3631	21	33	20	1.30359	1.75448	1.18073	0.205035	-0.215228	-0.420262
miR3633	63	105	12	3.91076	5.58243	0.708438	0.289923	-2.53716	-2.82708	*	**	**		**	**
miR3634	0	60	0	0	3.18996	0	4.08404	0	-4.08404	**		**	**		**
miR3635	8	0	0	0.496605	0	0	-1.6242	-1.6242	0	**	**		**	**
miR3636	1	13	8	0.0620756	0.691159	0.472292	3.2534	2.85516	-0.398236	**	*		**	*
miR3637	2	9	4	0.124151	0.478494	0.236146	1.72288	0.855162	-0.867721
miR3639	0	2	1	0	0.106332	0.0590365	-0.822846	-1.52064	-0.697796
miR3640	3	0	34	0.186227	0	2.00724	-0.209159	3.35766	3.56682		**	**		**	**
miR3693	0	26	0	0	1.38232	0	2.87759	0	-2.87759	**		**	**		**
miR3694	1983	0	2456	123.096	0	144.994	-9.57767	0.163787	9.74145	**	**	**	**		**
miR3698	6	12	3	0.372454	0.637993	0.177109	0.552958	-1.14484	-1.6978			*			*
miR3699	0	5	0	0	0.26583	0	0.499082	0	-0.499082	*		*
miR3704	0	63	360	0	3.34946	21.2531	4.15443	6.97121	2.81678	**	**	**	**	**	**
miR3705	2	0	4	0.124151	0	0.236146	0.375804	0.855162	0.479358			*
miR3706	1235	666	563	76.6634	35.4086	33.2375	-1.33796	-1.27814	0.0598164	**	**		**	**
miR3707	0	3	0	0	0.159498	0	-0.237883	0	0.237883
miR3708	8	62	14	0.496605	3.29629	0.826511	2.50715	0.662516	-1.84464	**		**	**		**
miR3710	0	94	0	0	4.99761	0	4.73174	0	-4.73174	**		**	**		**
miR3711	4	29	22	0.248302	1.54182	1.2988	2.41094	2.31459	-0.0963458	**	**		**	**
miR3712	12	796	38	0.744907	42.3202	2.24339	5.60462	1.51813	-4.08649	**	**	**	**	**	**
miR3932	11	22	10	0.682832	1.16965	0.590365	0.552958	-0.282342	-0.8353
miR3933	134	0	209	8.31813	0	12.3386	-5.69029	0.496431	6.18672	**	**	**	**		**
miR3946	262	304	368	16.2638	16.1625	21.7254	-0.232538	0.3453	0.577838		**	**
miR3947	276	801	10	17.1329	42.586	0.590365	1.09009	-4.93143	-6.02153	**	**	**	**	**	**
miR3948	161	209	225	9.99417	11.1117	13.2832	-0.0705999	0.338026	0.408626		**
miR3949	6	33	6	0.372454	1.75448	0.354219	2.01239	-0.144838	-2.15723	**		**	**		**
miR3950	6	8	38	0.372454	0.425328	2.24339	-0.0320046	2.51813	2.55013		**	**		**	**
miR3951	19	13	23	1.17944	0.691159	1.35784	-0.99453	0.130796	1.12533			*			*
miR3953	0	6	2	0	0.318996	0.118073	0.762117	-0.520642	-1.28276	*
miR3954	1123058	1549699	1099801	69714.5	82391.4	64928.4	0.0175135	-0.175028	-0.192542	**	**	**
miR3979	1	1	1	0.0620756	0.053166	0.0590365	-0.447042	-0.144838	0.302204
miR3980	0	12	0	0	0.637993	0	1.76212	0	-1.76212	**		**	**		**
miR3981	91	138	0	5.64888	7.33691	0	0.153688	-5.13199	-5.28568		**	**		**	**
miR3982	0	14	104	0	0.744325	6.1398	1.98451	5.1798	3.19529	**	**	**	**	**	**
miR4221	13	20	22	0.806983	1.06332	1.2988	0.174446	0.614153	0.439707
miR4223	2	9	6	0.124151	0.478494	0.354219	1.72288	1.44012	-0.282759
miR4225	6	0	10	0.372454	0	0.590365	-1.20916	0.592127	1.80129	**		**	**		**
miR4226	20	0	94	1.24151	0	5.54943	-2.94612	2.08782	5.03395	**	**	**	**	**	**
miR4227	4	3	0	0.248302	0.159498	0	-0.86208	-0.624196	0.237883		*
miR4228	2	3	21	0.124151	0.159498	1.23977	0.13792	3.24748	3.10956		**	**		**	**
miR4230	0	1	0	0	0.053166	0	-1.82285	0	1.82285
miR4231	4	0	42	0.248302	0	2.47953	-0.624196	3.24748	3.87168	*	**	**		**	**
miR4232	5	0	8	0.310378	0	0.472292	-0.946124	0.533233	1.47936	*		**			**
miR4233	0	0	1535	0	0	90.621	0	9.06338	9.06338		**	**		**	**
miR4234	10	381	101	0.620756	20.2563	5.96269	4.80468	3.19144	-1.61323	**	**	**	**	**	**
miR4237	2	3	0	0.124151	0.159498	0	0.13792	0.375804	0.237883
miR4238	0	9	0	0	0.478494	0	1.34708	0	-1.34708	**		**	**		**
miR4239	0	2	0	0	0.106332	0	-0.822846	0	0.822846
miR4240	2	636	0	0.124151	33.8136	0	7.86584	0.375804	-7.49004	**		**	**		**
miR4242	0	0	3	0	0	0.177109	0	0.0643203	0.0643203
miR4243	26	17	95	1.61397	0.903823	5.60847	-1.06002	1.72458	2.7846		**	**		**	**
miR4244	0	10	16	0	0.53166	0.944584	1.49908	2.47936	0.980276	**	**		**	**
miR4245	0	34	0	0	1.80765	0	3.26462	0	-3.26462	**		**	**		**
miR4246	9	0	0	0.55868	0	0	-1.79412	-1.79412	0	**	**		**	**
miR4248	8	29	31	0.496605	1.54182	1.83013	1.41094	1.80936	0.398419	**	**		**	**
miR4249	4	335	18	0.248302	17.8106	1.06266	5.94098	2.02509	-3.91589	**	**	**	**	**	**
miR4250	134	165	172	8.31813	8.7724	10.1543	-0.146809	0.215337	0.362146
miR4340	0	0	7	0	0	0.413255	0	1.28671	1.28671		**	**		**	**
miR4341	0	0	12	0	0	0.708438	0	2.06432	2.06432		**	**		**	**
miR4342	1321	954	724	82.0019	50.7204	42.7424	-0.916611	-1.01241	-0.095796	**	**	**		**
miR4343	9	24	9	0.55868	1.27599	0.531328	0.967995	-0.144838	-1.11283	*		*			*
miR4344	0	6	121	0	0.318996	7.14342	0.762117	5.39822	4.6361	*	**	**		**	**
miR4345	26	0	11	1.61397	0	0.649401	-3.32464	-1.38585	1.93879	**	**	**	**	**	**
miR4346	4	130	122	0.248302	6.91159	7.20245	4.57533	4.7859	0.210573	**	**		**	**
miR4347	231	61	220	14.3395	3.24313	12.988	-2.36805	-0.215228	2.15283	**		**	**		**
miR4348	16	205	10	0.99321	10.899	0.590365	3.23244	-0.82291	-4.05535	**		**	**		**
miR4349	0	86	7	0	4.57228	0.413255	4.60342	1.28671	-3.31671	**	**	**	**	**	**
miR4350	0	1	7	0	0.053166	0.413255	-1.82285	1.28671	3.10956		**	*		**	*
miR4351	3	17	19	0.186227	0.903823	1.12169	2.05546	2.51813	0.462668	**	**		**	**
miR4352	2	45	20	0.124151	2.39247	1.18073	4.04481	3.17709	-0.867721	**	**	**	**	**
miR4354	82	108	94	5.0902	5.74193	5.54943	-0.0497066	0.0521984	0.101905
miR4356	0	54	0	0	2.87097	0	3.93204	0	-3.93204	**		**	**		**
miR4357	21	0	17	1.30359	0	1.00362	-3.01651	-0.449693	2.56682	**		**	**		**
miR4361	477	778	682	29.6101	41.3632	40.2629	0.258739	0.370944	0.112205	**	**
miR4362	0	5	0	0	0.26583	0	0.499082	0	-0.499082	*		*
miR4364	0	15	25	0	0.797491	1.47591	2.08404	3.12321	1.03917	**	**		**	**
miR4366	9	21	2	0.55868	1.11649	0.118073	0.77535	-2.31476	-3.09011		*	**		*	**
miR4367	3	7	0	0.186227	0.372162	0	0.77535	-0.209159	-0.984509			*
miR4368	0	104	0	0	5.52927	0	4.87759	0	-4.87759	**		**	**		**
miR4371	81	119	131	5.02812	6.32676	7.73378	0.107926	0.548735	0.440809		**
miR4372	31	56	35	1.92434	2.9773	2.06628	0.406117	0.0302482	-0.375868	*
miR4374	10	1	5	0.620756	0.053166	0.295182	-3.76897	-1.14484	2.62413	**			**
miR4376	12	0	0	0.744907	0	0	-2.20916	-2.20916	0	**	**		**	**
miR4377	33612	29182	34687	2086.48	1551.49	2047.8	-0.65094	-0.0994198	0.55152	**	*	**
miR4378	18	66	57	1.11736	3.50896	3.36508	1.42743	1.51813	0.0906995	**	**		**	**
miR4379	2	5	4	0.124151	0.26583	0.236146	0.874886	0.855162	-0.0197245
miR4380	734	823	704	45.5635	43.7557	41.5617	-0.28193	-0.205043	0.0768866
miR4382	8	34	0	0.496605	1.80765	0	1.64042	-1.6242	-3.26462	**	**	**	**	**	**
miR4383	6	259	0	0.372454	13.77	0	4.9848	-1.20916	-6.19396	**	*	**	**	*	**
miR4384	0	2	2	0	0.106332	0.118073	-0.822846	-0.520642	0.302204
miR4385	9	6	4	0.55868	0.318996	0.236146	-1.032	-1.31476	-0.282759
miR4386	3	3	2	0.186227	0.159498	0.118073	-0.447042	-0.729801	-0.282759
miR4387	194	234	216	12.0427	12.4409	12.7519	-0.17659	0.0101362	0.186726
miR4388	15	26	9	0.931134	1.38232	0.531328	0.346507	-0.881804	-1.22831			*			*
miR4389	0	0	6	0	0	0.354219	0	1.06432	1.06432		*	**		*	**
miR4390	0	83	9	0	4.41278	0.531328	4.55219	1.64928	-2.90291	**	**	**	**	**	**
miR4391	2	14	36	0.124151	0.744325	2.12531	2.36031	4.02509	1.66477	**	**	**	**	**	**
miR4392	0	11	1	0	0.584827	0.0590365	1.63659	-1.52064	-3.15723	**		**	**		**
miR4393	0	12	2	0	0.637993	0.118073	1.76212	-0.520642	-2.28276	**		*	**		*
miR4394	0	10	0	0	0.53166	0	1.49908	0	-1.49908	**		**	**		**
miR4395	40	0	6	2.48302	0	0.354219	-3.94612	-2.8818	1.06432	**	**	**	**	**	**
miR4396	0	7	9	0	0.372162	0.531328	0.984509	1.64928	0.664774	*	**			**
miR4397	0	0	8	0	0	0.472292	0	1.47936	1.47936		**	**		**	**
miR4398	121	159	116	7.51115	8.4534	6.84823	-0.0530224	-0.205721	-0.152698
miR4399	72	84	12	4.46944	4.46595	0.708438	-0.22465	-2.7298	-2.50515		**	**		**	**
miR4400	80	39	2	4.96605	2.07348	0.118073	-1.48357	-5.46677	-3.9832	**	**	**	**	**	**
miR4401	3	3	0	0.186227	0.159498	0	-0.447042	-0.209159	0.237883
miR4402	0	57	50	0	3.03046	2.95182	4.01004	4.12321	0.11317	**	**		**	**
miR4403	0	23	9	0	1.22282	0.531328	2.70072	1.64928	-1.05143	**	**	*	**	**	*
miR4404	3	16	6	0.186227	0.850657	0.354219	1.968	0.855162	-1.11283	**			**
miR4405	0	5	0	0	0.26583	0	0.499082	0	-0.499082	*		*
miR4406	7	6	0	0.434529	0.318996	0	-0.669435	-1.43155	-0.762117		**	*		**
miR4409	2	0	0	0.124151	0	0	0.375804	0.375804	0
miR4410	2	0	0	0.124151	0	0	0.375804	0.375804	0
miR4411	13	26	18	0.806983	1.38232	1.06266	0.552958	0.324647	-0.228311
miR4413	0	49	0	0	2.60514	0	3.79186	0	-3.79186	**		**	**		**
miR4414	0	0	48	0	0	2.83375	0	4.06432	4.06432		**	**		**	**
miR4415	10	35	6	0.620756	1.86081	0.354219	1.36031	-0.881804	-2.24212	**		**	**		**
miR4416	0	0	11	0	0	0.649401	0	1.93879	1.93879		**	**		**	**
miR5013	2375	2045	2342	147.43	108.725	138.263	-0.662869	-0.165025	0.497844	**	*	**
miR5014	4	0	1	0.248302	0	0.0590365	-0.624196	-2.14484	-1.52064	*
miR5015	2	225	6	0.124151	11.9624	0.354219	6.36674	1.44012	-4.92662	**		**	**		**
miR5016	25	11	0	1.55189	0.584827	0	-1.63147	-3.26805	-1.63659	**	**	**	**	**	**
miR5018	0	21	0	0	1.11649	0	2.56947	0	-2.56947	**		**	**		**
miR5020	42	15	432	2.60718	0.797491	25.5038	-1.93247	3.21773	5.1502	**	**	**	**	**	**
miR5021	68	75	67	4.22114	3.98745	3.95544	-0.305686	-0.166212	0.139474
miR5023	0	0	8	0	0	0.472292	0	1.47936	1.47936		**	**		**	**
miR5024	32	30	36	1.98642	1.59498	2.12531	-0.540152	0.0250865	0.565238
miR5025	28	11	1	1.73812	0.584827	0.0590365	-1.79497	-4.95219	-3.15723	**	**	**	**	**	**
miR5026	3	5	0	0.186227	0.26583	0	0.289923	-0.209159	-0.499082			*
miR5029	7	65	150	0.434529	3.45579	8.85547	2.76797	4.27663	1.50865	**	**	**	**	**	**
miR5048	5	3	0	0.310378	0.159498	0	-1.18401	-0.946124	0.237883		*
miR5050	415	0	0	25.7614	0	0	-7.32116	-7.32116	0	**	**		**	**
miR5053	0	0	4	0	0	0.236146	0	0.479358	0.479358			*
miR5054	112	152	129	6.95247	8.08124	7.61571	-0.00646951	0.0590338	0.0655034
miR5055	158	0	0	9.80794	0	0	-5.92798	-5.92798	0	**	**		**	**
miR5056	19	5	32	1.17944	0.26583	1.88917	-2.37304	0.607234	2.98028	**		**	**		**
miR5057	1	10	117	0.0620756	0.53166	6.90727	2.87489	6.72553	3.85064	*	**	**	*	**	**
miR5058	236	18	246	14.6498	0.956989	14.523	-4.15976	-0.084967	4.07479	**		**	**		**
miR5059	1111	885	718	68.966	47.052	42.3882	-0.775152	-0.774642	0.000510002	**	**	*
miR5060	0	0	5	0	0	0.295182	0	0.801286	0.801286		*	*
miR5062	0	1	0	0	0.053166	0	-1.82285	0	1.82285
miR5065	13	5	13	0.806983	0.26583	0.767474	-1.82555	-0.144838	1.68072	*		*	*		*
miR5066	3	1	41	0.186227	0.053166	2.4205	-2.032	3.62775	5.65976		**	**		**	**
miR5068	5	0	5	0.310378	0	0.295182	-0.946124	-0.144838	0.801286	*		*
miR5069	0	7	9	0	0.372162	0.531328	0.984509	1.64928	0.664774	*	**			**
miR5070	167	81	7	10.3666	4.30645	0.413255	-1.4909	-4.72119	-3.23029	**	**	**	**	**	**
miR5071	22	75	21	1.36566	3.98745	1.23977	1.32234	-0.211953	-1.5343	**		**	**		**
miR5072	110	100	141	6.82832	5.3166	8.32415	-0.584546	0.213353	0.797899			**
miR5073	0	0	39	0	0	2.30242	0	3.76476	3.76476		**	**		**	**
miR5074	3	0	1	0.186227	0	0.0590365	-0.209159	-1.7298	-1.52064
miR5075	2	0	0	0.124151	0	0	0.375804	0.375804	0
miR5076	7	0	17	0.434529	0	1.00362	-1.43155	1.13527	2.56682	**		**	**		**
miR5077	1526	1031	1267	94.7274	54.8142	74.7992	-1.01275	-0.413177	0.599576	**	**	**	**
miR5079	4	3	48	0.248302	0.159498	2.83375	-0.86208	3.44012	4.3022		**	**		**	**
miR5080	25	24	208	1.55189	1.27599	12.2796	-0.505936	2.91175	3.41768		**	**		**	**
miR5081	3	0	1	0.186227	0	0.0590365	-0.209159	-1.7298	-1.52064
miR5083	13	586	198	0.806983	31.1553	11.6892	5.04728	3.78408	-1.2632	**	**	**	**	**	**
miR5084	0	297	1	0	15.7903	0.0590365	6.39147	-1.52064	-7.91212	**		**	**		**
miR5085	0	6	5	0	0.318996	0.295182	0.762117	0.801286	0.0391692	*	*
miR5086	6	142	0	0.372454	7.54958	0	4.11774	-1.20916	-5.3269	**	*	**	**	*	**
miR5137	66	255	307	4.09699	13.5573	18.1242	1.50292	2.07286	0.569945	**	**	**	**	**
miR5138	5	25	19	0.310378	1.32915	1.12169	1.87489	1.78116	-0.0937251	**	**		**	**
miR5139	168	327	380	10.4287	17.3853	22.4339	0.513787	1.0327	0.518912	**	**	**		**
miR5141	3	3	11	0.186227	0.159498	0.649401	-0.447042	1.72963	2.17667		*	*		*	*
miR5142	259	396	453	16.0776	21.0538	26.7435	0.165506	0.66172	0.496214	**	**	**
miR5163	0	0	8	0	0	0.472292	0	1.47936	1.47936		**	**		**	**
miR5164	0	0	250	0	0	14.7591	0	6.44514	6.44514		**	**		**	**
miR5165	10	11	12	0.620756	0.584827	0.708438	-0.309539	0.118196	0.427734
miR5167	19	33	27	1.17944	1.75448	1.59399	0.349425	0.362121	0.012697
miR5168	1298	1228	1298	80.5741	65.2879	76.6294	-0.527022	-0.144838	0.382183	**		**
miR5169	2044	6	3	126.883	0.318996	0.177109	-8.85926	-9.55706	-0.697796	**	**		**	**
miR5170	787	1167	20	48.8535	62.0448	1.18073	0.121327	-5.44313	-5.56446	**	**	**		**	**
miR5171	0	44	0	0	2.33931	0	3.63659	0	-3.63659	**		**	**		**
miR5175	7	0	2	0.434529	0	0.118073	-1.43155	-1.95219	-0.520642	**			**
miR5176	11	36	18	0.682832	1.91398	1.06266	1.26345	0.565655	-0.697796	**		*	**
miR5177	8	252	0	0.496605	13.3978	0	4.53024	-1.6242	-6.15443	**	**	**	**	**	**
miR5178	0	2	0	0	0.106332	0	-0.822846	0	0.822846
miR5179	0	0	128	0	0	7.55667	0	5.47936	5.47936		**	**		**	**
miR5181	7	0	0	0.434529	0	0	-1.43155	-1.43155	0	**	**		**	**
miR5182	0	6	0	0	0.318996	0	0.762117	0	-0.762117	*		*
miR5183	352	484	463	21.8506	25.7324	27.3339	0.0123895	0.250598	0.238209	*	**
miR5184	6	1	11	0.372454	0.053166	0.649401	-3.032	0.729631	3.76164	*		**	*		**
miR5185	4	4	0	0.248302	0.212664	0	-0.447042	-0.624196	-0.177154		*
miR5198	30	19	31	1.86227	1.01015	1.83013	-1.10601	-0.0975328	1.00847	*		*	*		*
miR5200	6	50	181	0.372454	2.6583	10.6856	2.61185	4.77004	2.15819	**	**	**	**	**	**
miR5201	3	53	35	0.186227	2.8178	2.06628	3.69592	3.39948	-0.296434	**	**		**	**
miR5202	9	1	2	0.55868	0.053166	0.118073	-3.61697	-2.31476	1.3022	**	*		**	*
miR5203	0	0	14	0	0	0.826511	0	2.28671	2.28671		**	**		**	**
miR5300	15	38	15	0.931134	2.02031	0.885547	0.893995	-0.144838	-1.03883	**		**			**
miR5301	19	14	11	1.17944	0.744325	0.649401	-0.887615	-0.933334	-0.0457197
miR5302	5	2	0	0.310378	0.106332	0	-1.76897	-0.946124	0.822846		*
miR5303	0	0	57	0	0	3.36508	0	4.31225	4.31225		**	**		**	**
miR5304	4	19	0	0.248302	1.01015	0	1.80089	-0.624196	-2.42508	**	*	**	**		**

## Sheet: Table S2
miRNA name	Reporta Xue	Reportb Li	miRNA family	homologous gene	homolog source	Precursor Source	homologous known miRNA	mature miRNA	known miRNA	mismatches with known miRNA	Gene accession of Precursor	Reads	length of miRNA	Strand	arm	miRNA start	miRNA end	miRNA name	precursor	length of precursor	precursor start	precursor end	miRNA star	MFE	MFEI	GC content	contorl (16109390)	contorl_star	drought (18808997)	drought_star	salt (16938676)	salt_star	normalized contorl (16109390)	normalized contorl_star	normalized drought (18808997)	normalized drought_star	normalized salt (16938676)	normalized salt_star	Fold change (Drought vs Control)	Fold change (Salt vs Control)	Fold change (Drought vs Salt)	Overal statistical p-value	Overal statistical significance	Expression significance (Drought vs Control)	Expression significance (Salt vs Control)	Expression significance (Drought vs Salt)
ghr-miR164b	X	X	164			Chr04	ghr-miR164b	TGGAGAAGCAGGGCACGTGCA	ath-miR164a	0		3397	21	-	5	12325091	12325112	ghr-miR164b	TGGAGAAGCAGGGCACGTGCAAAAGTGTAATTTCTCTTCTCTTCCGTTTTGCACGTGCTCCCCTTTTCCA	70	12325043	12325112	CACGTGCTCCCCTTTTCCACC	30.43	0.895	0.485714	980	0	944	0	1432	0	60.8341	0	50.1887	0	84.5403	0	-0.277516	0.474759	-0.752275	3.3701e-37	**
ghr-miR166e	X	X	166			Chr04	ghr-miR166e	TCGGACCAGGCTTCATTCCCC	ath-miR166a	0		342189	21	+	3	8126598	8126619	ghr-miR166e	GGGGAATGTTGTCTGGTTCGAAGTCATTCATATGAAACTTAATTGTCTTTTGAATGATTTCGGACCAGGCTTCATTCCCC	80	8126619	8126540	GGAATGTTGTCTGGTTCGAAG	46.7	1.41515	0.4125	121518	1	92354	1	104605	0	7543.3	0.0620756	4910.1	0.053166	6175.51	0	-0.619445	-0.288637	-0.330807	0	**
ghr-miR171f	X	X	171			Chr08	ghr-miR171f	TGATTGAGCCGTGCCAATATC	osa-miR171b	0		7627	21	+	3	49217794	49217815	ghr-miR171f	GATGTTGGAATGGCTCAATCAAATCAAATTTCCTTGAGTTTTAGTGGGTCTTTTAATTTGATTGAGCCGTGCCAATATC	79	49217815	49217737	TGTTGGAATGGCTCAATCAAA	35	1.2069	0.367089	2378	73	3034	62	1977	62	147.616	4.53152	161.306	3.29629	116.715	3.66026	0.127951	-0.338855	0.466806	1.131e-28	**
ghr-miR171g	X	X	171			Chr11	ghr-miR171g	TGATTGAGCCGTGCCAATATC	osa-miR171b	0		7627	21	+	3	8958382	8958403	ghr-miR171g	GATGTTGGCACGGTTCAATCCGATCAAATCTCTCAGTGGGCTGAGTCCTTTAATCTGATTGAGCCGTGCCAATATC	76	8958403	8958328	TGTTGGCACGGTTCAATCCGA	44.1	1.225	0.473684	2378	0	3034	0	1977	0	147.616	0	161.306	0	116.715	0	0.127951	-0.338855	0.466806	1.131e-28	**
ghr-miR171i	X	X	171			Chr04	ghr-miR171i	CGAGCCGAATCAATATCACTC	gma-miR171b-3p	0		62	21	+	3	31028420	31028441	ghr-miR171i	GCGTGATATTGCTTCGGCTCATCTTCTTTCTCAGTAATCCGTCTGAAAGTTTCAAGGCGAGCCGAATCAATATCACTC	78	31028441	31028364	GTGATATTGCTTCGGCTCATC	31.8	0.908571	0.448718	30	0	19	0	13	0	1.86227	0	1.01015	0	0.767474	0	-0.882484	-1.27887	0.396386	0.010429	*		**
ghr-miR2948	X	X	2948			EST	ghr-miR2948	GGTGTGGGAGAGTTGGGCA	ghr-miR2948-5p	2	DW517596.1	3446	19	+	5	194	212	ghr-miR2948	GGTGTGGGAGAGTTGGGCAAGAATTATGACCTTTGTTCAATCCAAAGGGGCAATTCTTACCAACCCCTCCCATACC	76	194	269	CCAACCCCTCCCATACCCT	36.9	0.997297	0.486842	1192	0	551	0	1683	0	73.9941	0	29.2945	0	99.3584	0	-1.33678	0.425232	-1.76201	0	**	**		**
ghr-miR390a	X	X	390			Chr03	ghr-miR390a	AAGCTCAGGAGGGATAGCGCC	ath-miR390a	0		11777	21	+	5	41735680	41735701	ghr-miR390a	AAGCTCAGGAGGGATAGCGCCATCTCAAATAAAAACCTATATATGGCGCTATCTATCCTGAGTTT	65	41735680	41735744	CGCTATCTATCCTGAGTTTCA	33.71	1.24852	0.415385	2899	86	3160	93	2776	59	179.957	5.3385	168.005	4.94444	163.885	3.48315	-0.0991518	-0.134967	0.0358152	0.0011758	**
ghr-miR390c	X	X	390			Chr06	ghr-miR390c	AAGCTCAGGAGGGATAGCGCC	ath-miR390a	0		11777	21	+	5	44230739	44230760	ghr-miR390c	AAGCTCAGGAGGGATAGCGCCATGGATGATCTTCAGCCTGATCCTCATTAGCGCTATCCATCCTGAGTTA	70	44230739	44230808	CGCTATCCATCCTGAGTTACA	38.7	1.10571	0.5	2899	1	3160	2	2776	2	179.957	0.0620756	168.005	0.106332	163.885	0.118073	-0.0991518	-0.134967	0.0358152	0.0011758	**
ghr-miR3954a	X	X	3954			Chr05	ghr-miR3954a	TTGGACAGAGTAATCACGGTCG	csi-miR3954	3		3655437	22	-	5	4448228	4448250	ghr-miR3954a	TTGGACAGAGTAATCACGGTCGATTTAGCAAAACAGGTTTCGTTTAAATCAATCGTGTTACTCCGTCCAA	70	4448181	4448250	ATCGTGTTACTCCGTCCAAAC	28.4	1.01429	0.4	1077018	0	1488803	2	1057770	0	66856.5	0	79153.8	0.106332	62447	0	0.243589	-0.0984356	0.342025	0	**
ghr-miR399d	X	X	399			Chr08	ghr-miR399d	TGCCAAAGGAGAGTTGCCCTG	ath-miR399b	0		25	21	+	3	55810649	55810670	ghr-miR399d	TAGGGCACCTCTCACTTAGGCAGGTAATGGTGCATATTATGGCATTTGTTCCCATGACTTGCCAAAGGAGAGTTGCCCTG	80	55810670	55810591	GGGCACCTCTCACTTAGGCAGG	39	1	0.4875	11	1	14	0	2	1	0.682832	0.0620756	0.744325	0	0.118073	0.0590365	0.124402	-2.53185	2.65625	0.019315	*		**	**
ghr-miR477*	X	X				Chr04	ghr-n37	CGAAGTCTTGGAAGAGAGTAA				798	21	-	3	43300229	43300250	ghr-n37	TTACTCTCTTCCAAAGGCTTCAAGCTGCTATATGAAAACAATCATAGTTCGAAGTCTTGGAAGAGAGTAA	70	43300229	43300298	ACTCTCTTCCAAAGGCTTCAAG	32	1.23077	0.371429	223	177	242	120	321	122	13.8429	10.9874	12.8662	6.37993	18.9507	7.20245	-0.105558	0.45311	-0.558668	4.9504e-06	**
ghr-miR482a	X	X	482			Chr08	ghr-miR482a	TTTCCAATTCCTCCCATTCCAC	gra-miR482	2		525	22	-	3	11414920	11414942	ghr-miR482a	TTGGAATGGAGGAGTTGGAAAGATTTTAAATTTTCTCTGTATTTTAATAATGAAAAATCTTTCCAATTCCTCCCATTCCAC	81	11414920	11415000	GGAATGGAGGAGTTGGAAAGA	36.69	1.4676	0.308642	200	2	155	0	153	4	12.4151	0.124151	8.24074	0	9.03258	0.236146	-0.591253	-0.458888	-0.132365	0.00021042	**
ghr-miR482a*		X				Chr08	ghr-n4	AATGGAGGAGTTGGAAAGATT				1476	21	-	5	11414976	11414997	ghr-n4	AATGGAGGAGTTGGAAAGATTTTAAATTTTCTCTGTATTTTAATAATGAAAAATCTTTCCAATTCCTCCCATT	73	11414925	11414997	TCTTTCCAATTCCTCCCATTCC	29.19	1.4595	0.273973	428	46	339	25	659	41	26.5684	2.85548	18.0233	1.32915	38.905	2.4205	-0.559847	0.550248	-1.11009	1.4159e-31	**			**
ghr-miR156a	X		156			Chr09	ghr-miR156a	TGACAGAAGAGAGTGAGCAC	ath-miR156a	0		989886	20	+	5	4453024	4453044	ghr-miR156a	TGACAGAAGAGAGTGAGCACACAGAGGCACTTGTATAAGGCTATACTTTTGCTTTTGCGTGCTCACTTCTCTTTCTGTCA	80	4453024	4453103	GCTCACTTCTCTTTCTGTCAGT	45.2	1.29143	0.4375	272229	39	281464	38	435194	35	16898.8	2.42095	14964.3	2.02031	25692.3	2.06628	-0.175391	0.604419	-0.77981	0	**
ghr-miR156b	X		156			Chr10	ghr-miR156b	TGACAGAAGAGAGGGAGCAC	ptc-miR156k	0		1688	20	+	5	12719482	12719502	ghr-miR156b	TGACAGAAGAGAGGGAGCACACAGGGCTCTTTTCTTGCATGAGAGGGTCATGCTTGAAACCTTATGTGCTTCCTCTCTTCTGCCA	85	12719482	12719566	GCTTCCTCTCTTCTGCCACG	48.4	1.15238	0.494118	451	0	426	0	803	0	27.9961	0	22.6487	0	47.4063	0	-0.305795	0.759853	-1.06565	2.2374e-40	**			**
ghr-miR156c	X		156			GSS	ghr-miR156c	TGACAGAAGAGAGTGAGCAC	ath-miR156a	0	DX383155.1	989886	20	-	5	113	132	ghr-miR156c	TGACAGAAGAGAGTGAGCACACAGGGTACTTTCTTGCATGCTTGAGCCTTTCATGCTTGAAGCTCTGCGTGCTCACCCTCTATCTGTCA	89	113	201	GCTCACCCTCTATCTGTCATC	45.6	1.03636	0.494382	272229	164	281464	172	435194	167	16898.8	10.1804	14964.3	9.14456	25692.3	9.85909	-0.175391	0.604419	-0.77981	0	**
ghr-miR156d	X		156			EST_contig	ghr-miR156d	TGACAGAAGAGAGTGAGCAC	ath-miR156a	0	EST_contig22987	989886	20	+	5	287	306	ghr-miR156d	TGACAGAAGAGAGTGAGCACACGCAGGCAGATTGTATGAAAGGCCATACCTTTGCCCGCCGTGTGCTCACTTCTCTTCTGTCA	83	287	369	GCTCACTTCTCTTCTGTCAGC	54	1.25581	0.518072	272229	2	281464	0	435194	1	16898.8	0.124151	14964.3	0	25692.3	0.0590365	-0.175391	0.604419	-0.77981	0	**
ghr-miR157a	X		157			Chr08	ghr-miR157a	TTGACAGAAGATAGAGAGCAC	ath-miR157a	0		4941410	21	-	5	56322778	56322799	ghr-miR157a	TTGACAGAAGATAGAGAGCACAGATGATGGTGTTGCCTATGTGCATGCATCCCACTCCTTTGTGCTCTCTATGCTTCTGTCAT	83	56322717	56322799	GCTCTCTATGCTTCTGTCATCA	43.4	1.14211	0.457831	2007283	262	1156672	104	1670095	218	124603	16.2638	61495.7	5.52927	98596.5	12.87	-1.01879	-0.337733	-0.681052	0	**	**
ghr-miR157b	X		157			Chr06	ghr-miR157b	TTGACAGAAGATAGAGAGCAC	ath-miR157a	0		4941410	21	-	5	21468880	21468901	ghr-miR157b	TTGACAGAAGATAGAGAGCACAGATGATGGTGTGCAATTAGGAGTCTTGAAGCAATGCATCCCACTCCTTTGTGCTCTTTATGCTTCTGTCAT	93	21468809	21468901	GCTCTTTATGCTTCTGTCATCA	43.8	1.095	0.430108	2007283	25	1156672	14	1670095	24	124603	1.55189	61495.7	0.744325	98596.5	1.41688	-1.01879	-0.337733	-0.681052	0	**	**
ghr-miR159a	X		159			Chr06	ghr-miR159a	CTTCCATATCTCAGGAGCTTC	pvu-miR159a.2	2		947	21	-	3	44983272	44983293	ghr-miR159a	TGAGCTGCTTGGCTATGGATCCCACAGTCCTATCCCATGTTGGGGGGGATAGGCTTGCGGCTTCCATATCTCAGGAGCTTC	81	44983272	44983352	AGCTGCTTGGCTATGGATCCC	37.6	0.835556	0.555556	303	157	286	85	181	122	18.8089	9.74587	15.2055	4.51911	10.6856	7.20245	-0.306824	-0.815747	0.508924	9.4816e-09	**
ghr-miR159b	X		159			Chr08	ghr-miR159b	TTTGGATTGAAGGGAGCTCTA	ath-miR159a	0		4273	21	+	3	56357674	56357695	ghr-miR159b	TGGAGCTCCTTGAAGTCCAATAGAGGGTCTTGCAGGGTATATAGAGCTGCTGAGCTATGGATCCCTAAAGCTCTATCCCATATATATAACTTTTAAAAGAAGGGATAGACTTTTGGCTTGCATATCTCAGGAGCTGCATTACCAAAAATGTCAGATCCTTGTTTGGATTGAAGGGAGCTCTA	182	56357695	56357514	GAGCTCCTTGAAGTCCAATAG	81.75	1.07566	0.417582	1594	6	1461	5	1088	8	98.9485	0.372454	77.6756	0.26583	64.2317	0.472292	-0.349217	-0.623392	0.274176	3.5912e-28	**
ghr-miR159c	X		159			EST	ghr-miR159c	AGCTGCTTGGCTATGGATCCC	gma-miR159d	1	ES824206.1	404	21	+	5	600	620	ghr-miR159c	AGCTGCTTGGCTATGGATCCCACAGTCCTATCCCATGGTTGGAGGGATAGGCTTGCGGGCTCCATATCTCAGGAGCTT	78	600	677	GCTCCATATCTCAGGAGCTTCA	39.2	0.911628	0.551282	157	0	85	0	122	0	9.74587	0	4.51911	0	7.20245	0	-1.10875	-0.436303	-0.672448	4.3679e-08	**	**
ghr-miR160a	X		160			Chr09	ghr-miR160a	GCGTATGAGGAGCCATGCATG	bra-miR160a-3p	1		2522	21	-	3	29520419	29520440	ghr-miR160a	TGTGCCTGGCTCCCTGTATGCCATTTGCAGAGCCCATTGAACTTCGATAGCCTCCGTGAATGGCGTATGAGGAGCCATGCATG	83	29520419	29520501	TGCCTGGCTCCCTGTATGCCA	45.5	1.01111	0.542169	782	204	1098	838	625	877	48.5431	12.6634	58.3763	44.5531	36.8978	51.775	0.266116	-0.395732	0.661848	3.2413e-19	**
ghr-miR160b	X		160			Chr01	ghr-miR160b	TGCCTGGCTCCCTGAATGCCA	vvi-miR160a	0		190	21	-	5	45700920	45700941	ghr-miR160b	TGCCTGGCTCCCTGAATGCCAACTATGGATGGTGTCAAATAAGCGGTGTTCTGTTGTTGGCCCTTTCCTAGTTGGCATCAGAGGACTCAGGCA	93	45700849	45700941	GCATCAGAGGACTCAGGCAGG	51.4	1.07083	0.516129	24	16	67	44	85	76	1.48981	0.99321	3.56213	2.33931	5.0181	4.48677	1.25761	1.75201	-0.494404	2.345e-07	**	**	**
ghr-miR160c	X		160			Chr09	ghr-miR160c	TGCCTGGCTCCCTGAATGCCA	vvi-miR160a	0		190	21	+	5	5557575	5557596	ghr-miR160c	TGCCTGGCTCCCTGAATGCCATCTAAGAAGCTTTGTCAAGCACGGTTGGCTGCCTTCTTACATGGCATGAGGGGAGTCATGCA	83	5557575	5557657	GCATGAGGGGAGTCATGCAGG	43.8	0.995455	0.53012	24	0	67	1	85	2	1.48981	0	3.56213	0.053166	5.0181	0.118073	1.25761	1.75201	-0.494404	2.345e-07	**	**	**
ghr-miR160d	X		160			EST	ghr-miR160d	TGCCTGGCTCCCTGTATGCCA	ath-miR160a	0	HO093570.1	1983	21	-	5	59	79	ghr-miR160d	TGCCTGGCTCCCTGTATGCCATCCGCAGAACCTATCGAACAACGATGGCATCTGTGAATGGCGTATGAGGAGTCAAGCA	79	59	137	GCGTATGAGGAGTCAAGCATA	44.3	1.05476	0.531646	204	7	838	22	877	13	12.6634	0.434529	44.5531	1.16965	51.775	0.767474	1.81486	2.03159	-0.216728	1.0361e-84	**	**	**
ghr-miR162a	X		162			EST	ghr-miR162a	TCGATAAACCTCTGCATCCAG	ath-miR162a	0	DW493971.1	3116	21	+	3	275	295	ghr-miR162a	CTGGAGGCAGCGGTTCATCGATCTCTTCCTGAGAATTTTGTTGTGAGAATAACACAAATACATGAATCGATCGATAAACCTCTGCATCCAG	91	205	295	GGAGGCAGCGGTTCATCGATC	35.4	0.907692	0.428571	1105	15	876	10	1095	20	68.5935	0.931134	46.5735	0.53166	64.645	1.18073	-0.558565	-0.0855347	-0.47303	9.5878e-19	**
ghr-miR162b	X		162			EST	ghr-miR162b	TGGATGCAGAGGTTTATCGAT	csi-miR162-5p	3	DW493972.1	6	21	+	5	314	334	ghr-miR162b	TGGATGCAGAGGTTTATCGATCGATTCATGTATTTGTGTTATTCTCACAACAAAATTCTCAGGAAGAGATCGATGAACCGCTGCCTCAA	89	314	402	CGATGAACCGCTGCCTCAATA	33.6	0.933333	0.404494	1	0	1	0	6	0	0.0620756	0	0.053166	0	0.354219	0	-0.223521	2.51254	-2.73606	0.03832	*			*
ghr-miR164d	X		164			Chr07	ghr-miR164d	TGGAGAAGCAGGGCACGTGCA	ath-miR164a	0		3397	21	+	5	10196400	10196421	ghr-miR164d	TGGAGAAGCAGGGCACGTGCAGAAAGTGCTTGAATTGGTGCCACATATATCATATATATATATCACCTTCTGCACGTGCTCCCTTTCTCCA	91	10196400	10196490	CACGTGCTCCCTTTCTCCAAC	40.5	0.987805	0.450549	980	0	944	0	1432	0	60.8341	0	50.1887	0	84.5403	0	-0.277516	0.474759	-0.752275	3.3701e-37	**
ghr-miR164e	X		164			EST	ghr-miR164e	TGGAGAAGCAGGGCACGTGCA	ath-miR164a	0	DR461140.1	3397	21	-	5	269	289	ghr-miR164e	TGGAGAAGCAGGGCACGTGCAAGTTCCTATGTTTAAGTGAACTTTGCACGTGCTCCCCTTCTCCA	65	269	333	CACGTGCTCCCCTTCTCCACC	38.3	1.16061	0.507692	980	0	944	0	1432	0	60.8341	0	50.1887	0	84.5403	0	-0.277516	0.474759	-0.752275	3.3701e-37	**
ghr-miR164f	X		164			Chr07	ghr-miR164f	TGGAGAAAGGGAGCACGTGCA	vun-miR164	1		14	21	-	5	10196470	10196491	ghr-miR164f	TGGAGAAAGGGAGCACGTGCAGAAGGTGATATATATATATGATATATGTGGCACCAATTCAAGCACTTTCTGCACGTGCCCTGCTTCTCCA	91	10196401	10196491	CACGTGCCCTGCTTCTCCAAC	46.64	1.13756	0.450549	6	0	5	0	3	0	0.372454	0	0.26583	0	0.177109	0	-0.486555	-1.07242	0.585864	0.5574
ghr-miR166a	X		166	DW502146.1	EST	Chr08	ghr-miR166a	TCGGACCAGGCTTCATTCCCC	ath-miR166a	0		342189	21	+	3	36971002	36971023	ghr-miR166a	GGGGAATGTTGTCTGGACCGGGGACACTTGTGTTTCTAATCCGTTTTCCCTGCAATATTGTTCTGATTACCGTGGGGATCTTTATATTGCTTATTTTTGTAATGGATTAAGGTTATACTAGTGTCGTCGGACCAGGCTTCATTCCCC	147	36971023	36970877	GGAATGTTGTCTGGACCGGGG	63.19	0.987344	0.435374	121518	70	92354	53	104605	98	7543.3	4.34529	4910.1	2.8178	6175.51	5.78558	-0.619445	-0.288637	-0.330807	0	**
ghr-miR166b	X		166			Chr03	ghr-miR166b	TCGGACCAGGCTTCATTCCCC	ath-miR166a	0		342189	21	+	3	18882250	18882271	ghr-miR166b	GGGGAATGTTGTCTGGCTCGAGGCCATCAACTAGATCTATGGATTTCTTTTTCATATATCAAAATTTGAGAGATGATGATGATTTAATCATTAATCATAGGTTAATGACGTCGGACCAGGCTTCATTCCCC	131	18882271	18882141	GGAATGTTGTCTGGCTCGAGG	49.6	0.972549	0.389313	121518	835	92354	450	104605	778	7543.3	51.8331	4910.1	23.9247	6175.51	45.9304	-0.619445	-0.288637	-0.330807	0	**
ghr-miR166c	X		166			Chr06	ghr-miR166c	TCGGACCAGGCTTCATTCCCC	ath-miR166a	0		342189	21	-	3	49158071	49158092	ghr-miR166c	GGGGAATGCTGTCTGGTTCGAGACCATTCATCCCGAAGGTCTTGGAAGACTCGGTTTCGAATGATCTCGGACCAGGCTTCATTCCCC	87	49158071	49158157	GGAATGCTGTCTGGTTCGAGA	52	1.10638	0.54023	121518	0	92354	1	104605	1	7543.3	0	4910.1	0.053166	6175.51	0.0590365	-0.619445	-0.288637	-0.330807	0	**
ghr-miR166d	X		166			Chr04	ghr-miR166d	TCGGACCAGGCTTCATTCCCC	ath-miR166a	0		342189	21	-	3	42364751	42364772	ghr-miR166d	GGGGAATGTTGTCTGACCCGAGGATGCTTCTATGAATCCATTTTTCCTTGCATTTGATGATTCTTCTTATGGATCTGATTGTTGTTGTAATGGAGTAAGGGATTGAGGTTTGTGCCAGTGCCGTCGGACCAGGCTTCATTCCCC	144	42364751	42364894	GGAATGTTGTCTGACCCGAGG	52.3	0.792424	0.458333	121518	0	92354	0	104605	0	7543.3	0	4910.1	0	6175.51	0	-0.619445	-0.288637	-0.330807	0	**
ghr-miR166g	X		166			Chr13	ghr-miR166g	TCTCGGACCAGGCTTCATTCC	bdi-miR166f	0		29586	21	-	3	49567276	49567297	ghr-miR166g	GGAATGAAGTTTGATCCAAGATCCATCCCTCCGTAATGGTCTTTTCATCATTTTATAACTTGATGGTTCATGGATGGATCTCGGACCAGGCTTCATTCC	99	49567276	49567374	AATGAAGTTTGATCCAAGATC	44.4	1.05714	0.424242	9202	0	8454	1	9481	0	571.22	0	449.466	0.053166	559.725	0	-0.345834	-0.0293275	-0.316507	5.5078e-68	**
ghr-miR166h	X		166			Chr02	ghr-miR166h	TCGGACCAGGCTTCATTCCC	zma-miR166h-3p	0		1519	20	+	3	55818581	55818601	ghr-miR166h	GGGAATGTTGTTTGGCTCGAGGTCATTTAGGGTTCGTCTAATATCTACATGTGCATACATACATAGCCCTATATGATGTCGGACCAGGCTTCATTCCC	98	55818601	55818504	GAATGTTGTTTGGCTCGAGG	41.63	0.946136	0.44898	571	0	394	0	437	0	35.4452	0	20.9474	0	25.7989	0	-0.758816	-0.458277	-0.300539	1.1004e-15	**
ghr-miR166j	X		166			EST	ghr-miR166j	TCGGACCAGGCTTCATTCCCC	ath-miR166a	0	DW502146.1	342189	21	+	3	324	344	ghr-miR166j	GGGGAATGTTGTCTGGACCGGGGACACTTGTGTTTCTAATCCGTTTTCCCTGCAATATTGTTCTGATTAACGTGGGGATCTTTATATTGCTTATTTTTGTAATGGATTAAGGTTGTACTAGTGTCGTCGGACCAGGCTTCATTCCCC	147	198	344	GGAATGTTGTCTGGACCGGGG	61.49	0.960781	0.435374	121518	70	92354	53	104605	98	7543.3	4.34529	4910.1	2.8178	6175.51	5.78558	-0.619445	-0.288637	-0.330807	0	**
ghr-miR166k	X		166			EST_contig	ghr-miR166k	TCGGACCAGGCTTCATTCCCG	gma-miR166j-3p	0	EST_contig30568	190151	21	-	3	421	441	ghr-miR166k	TGGGAATGTTGTTTGGCCCGAGGTCATATAGGTTGATCTTTTATATATAATTTCCATGAAATTTTCTTGGATTTATTTAAATTTTCCGGGAAAGTTTCTGGATATGTGTATATATATAGCCTTATATGATCTCGGACCAGGCTTCATTCCCG	152	290	441	GGAATGTTGTTTGGCCCGAGG	72.72	1.37208	0.348684	62553	171	53009	112	67533	210	3883.01	10.6149	2818.28	5.9546	3986.91	12.3977	-0.462363	0.0380943	-0.500457	0	**
ghr-miR167a	X		167			Chr11	ghr-miR167a	TGAAGCTGCCAGCATGATCTGG	ath-miR167d	0		3351	22	-	5	3832352	3832374	ghr-miR167a	TGAAGCTGCCAGCATGATCTGGTGATTAACCTAGCTATCACTTTTTCTTTTTTCCTCCCTTTTTATGTATGTTTTTTCTGCCTCTTTAGTGGTATATATGCAGATTGAAAGACCAGTTTTGGATTAAATTTCTTGAGTTATCTTCAGCCTGCTTGAACTTTATAGCTTCATAGGTATGGTTTCAACATCAGATCATCTTGCAGCTTCA	208	3832167	3832374	AGATCATCTTGCAGCTTCAAT	56.1	0.748	0.360577	1235	575	931	370	1159	662	76.6634	35.6935	49.4976	19.6714	68.4233	39.0822	-0.631179	-0.16405	-0.467129	5.4017e-24	**
ghr-miR167d	X		167			Chr08	ghr-miR167d	TGAAGCTGCCAGCATGATCTA	ath-miR167a	0		6340	21	-	5	367746	367767	ghr-miR167d	TGAAGCTGCCAGCATGATCTATCTTCCGTTAGTAAGATGCGGATGCTATATTGCTAACCCTAGCTAGGTCATGCTGCGACAGCCTCA	87	367681	367767	GGTCATGCTGCGACAGCCTCACT	38.5	0.916667	0.482759	2383	0	1733	0	2058	0	147.926	0	92.1368	0	121.497	0	-0.683028	-0.283955	-0.399073	2.8955e-50	**
ghr-miR169a	X		169	HO105383.1	EST	Chr12	ghr-miR169a	CAGCCAAGGATGACTTGCCGG	ath-miR169b	0		2287	21	-	5	35358274	35358295	ghr-miR169a	CAGCCAAGGATGACTTGCCGGCCGGCTAAGCTATCTCTTCCATATATTCTGTTATTATGTTCATTTTATTGCCAAAGATTTGAACAAGACTGTAATACATAAATGAAACAAAAACCTTTGGAGGAGATAACATCGATCCGGCAAGTTGTCCTCGGCTA	158	35358138	35358295	GGCAAGTTGTCCTCGGCTACA	55.26	0.877143	0.398734	890	61	790	27	491	24	55.2473	3.78661	42.0012	1.43548	28.9869	1.41688	-0.395474	-0.930502	0.535028	2.8995e-30	**
ghr-miR169b	X		169			Chr13	ghr-miR169b	CAGCCAAGGATGATTTGCCGG	ath-miR169b	1		4025	21	+	5	13296484	13296505	ghr-miR169b	CAGCCAAGGATGATTTGCCGGCTAGGCTTTCTCTTCCACTTATCTGAGTTGTTTTTTGATACTCGTTAATTACTCAAAACTATTTATGTTAATGGTTTGAACTGTTCATGGGAACGGGAAGTTAATTATTTAATACATAAATGAATCAAACCTTTGTTGGAGGAGATAATCGGCAAGTTGTCTTTGGCTA	190	13296484	13296673	GGCAAGTTGTCTTTGGCTACG	66.1	0.972059	0.357895	1487	3	1224	1	970	0	92.3064	0.186227	65.0752	0.053166	57.2654	0	-0.504322	-0.688767	0.184445	6.7839e-35	**
ghr-miR169c	X		169			Chr07	ghr-miR169c	TAGCCAAGGATGACTTGCCGA	ath-miR169a	1		944	21	+	5	44742669	44742690	ghr-miR169c	TAGCCAAGGATGACTTGCCGACTCTTCCTCCTCCCATCATGATAAGTGGTCGTCGGCAGGTTGTCTTTGGCTA	73	44742669	44742741	GGCAGGTTGTCTTTGGCTACA	37.4	0.984211	0.520548	303	401	343	256	230	226	18.8089	24.8923	18.236	13.6105	13.5784	13.3422	-0.0446303	-0.470103	0.425473	0.00025795	**
ghr-miR169d	X		169			Chr01	ghr-miR169d	TAGCCAAGGATGACTTGCCTG	ath-miR169h	0		162	21	-	5	55142369	55142390	ghr-miR169d	TAGCCAAGGATGACTTGCCTGCACCTAATGTTCACGAGGTTTTAATACATCAAAAACCCTGATTGGGTCCCAGGCAGTCACCTTGGCTAA	90	55142301	55142390	GGCAGTCACCTTGGCTAACT	41.8	0.995238	0.466667	28	54	42	41	53	59	1.73812	3.35208	2.23297	2.17981	3.12893	3.48315	0.361441	0.848146	-0.486705	0.030594	*
ghr-miR169e	X		169			Chr09	ghr-miR169e	TAGCCAAGGATGACTTGCCTG	ath-miR169h	0		162	21	+	5	5762124	5762145	ghr-miR169e	TAGCCAAGGATGACTTGCCTGCATCTTTCAAAGAGGTTCAAAATCTCTGTATCAACCATGGAAAAGAACCAGAAGCTCTTTGTGAGGGTGCCAGGCAGTCACCTTGGCTAA	111	5762124	5762234	GGCAGTCACCTTGGCTAATC	52.6	1.03137	0.459459	28	2	42	1	53	2	1.73812	0.124151	2.23297	0.053166	3.12893	0.118073	0.361441	0.848146	-0.486705	0.030594	*
ghr-miR169f	X		169			Chr05	ghr-miR169f	TAGCCAAGGATGACTTGCCTG	ath-miR169h	0		162	21	+	5	56859231	56859252	ghr-miR169f	TAGCCAAGGATGACTTGCCTGTGGCCTGGCAAGGGCAAGCAGCAGTTTGAAAACTGAAATGGAATGCGACGGCTCCATCGCTTCCCATCGGGATTATGATGAAAGGTAAAAGTAAGTCTTTAGTGGCACACAGGCAGTCTCCTTGGCTAA	150	56859231	56859380	GGCAGTCTCCTTGGCTAACG	64.6	0.872973	0.493333	28	1	42	1	53	3	1.73812	0.0620756	2.23297	0.053166	3.12893	0.177109	0.361441	0.848146	-0.486705	0.030594	*
ghr-miR169g	X		169			Chr01	ghr-miR169g	TAGCCAAGAATGACTTGCCTG	osa-miR169n	1		634	21	-	5	55142122	55142143	ghr-miR169g	TAGCCAAGAATGACTTGCCTGCAGCTCATGGTACCCATGTTTGGGTGACAGGCAATCATCCTTGGCTA	68	55142076	55142143	GGCAATCATCCTTGGCTAAG	34.4	1.01176	0.5	173	0	208	0	239	0	10.7391	0	11.0585	0	14.1097	0	0.0422904	0.393819	-0.351529	0.0073202	**
ghr-miR169h	X		169			Chr07	ghr-miR169h	TAGCCAAGGATGACTTGCCT	bna-miR169g	0		150	20	+	5	3075123	3075143	ghr-miR169h	TAGCCAAGGATGACTTGCCTAAAACCCCCAAACAGGGTTTTGTTTGAAGTATCCATTTTAATGGGGTTTTTTAGGCAGTCTCCTTTGGCTA	91	3075123	3075213	GCAGTCTCCTTTGGCTATC	38.1	1.00263	0.417582	37	0	36	0	70	0	2.2968	0	1.91398	0	4.13255	0	-0.263049	0.84741	-1.11046	0.00014285	**			**
ghr-miR169i	X		169			Chr08	ghr-miR169i	TAGCCAAGGATGACTTGCCT	bna-miR169g	0		150	20	+	5	49501240	49501260	ghr-miR169i	TAGCCAAGGATGACTTGCCTAAACCCAAACTAGAGGAATGTTATATATGTATATATAATAATCCTTTTACTGGTTTGTAGGCAGTCTCCTTTGGCTA	97	49501240	49501336	GCAGTCTCCTTTGGCTATC	43.4	1.24	0.360825	37	0	36	0	70	0	2.2968	0	1.91398	0	4.13255	0	-0.263049	0.84741	-1.11046	0.00014285	**			**
ghr-miR169j	X		169			Chr06	ghr-miR169j	TAGCCAAGGATGACTTGCCT	bna-miR169g	0		150	20	+	5	50912797	50912817	ghr-miR169j	TAGCCAAGGATGACTTGCCTATATCCAAACAAGGATTTTGTGGAGAAGGAAGGTCAGTTTCATCTCTCTTGAGACTCCCACTTCACTTGCACGTCATTATAGTCCTAATGCTTAGTGGGCAGTCACCTTTGGCTA	135	50912797	50912931	GCAGTCACCTTTGGCTATC	48.73	0.812167	0.444444	37	0	36	0	70	0	2.2968	0	1.91398	0	4.13255	0	-0.263049	0.84741	-1.11046	0.00014285	**			**
ghr-miR169k	X		169			Chr09	ghr-miR169k	TAGCCAAGAATGACTTGCCT	osa-miR169n	0		363	20	+	5	5756962	5756982	ghr-miR169k	TAGCCAAGAATGACTTGCCTACCCATCTCTCATTATTGGCTGGGAAGCTCACAAGCAAGCAGGCAAGCCAGTCTTGGCTA	80	5756962	5757041	GCAAGCCAGTCTTGGCTAAC	33.5	0.8375	0.5	142	0	104	0	113	0	8.81473	0	5.52927	0	6.67112	0	-0.672828	-0.401987	-0.270841	0.0010279	**
ghr-miR169l	X		169	HO105383.1	EST	Chr12	ghr-miR169l	AGCCGAGGACAACTTGCCGGA	osa-miR169p	3		3	21	+	5	35358138	35358159	ghr-miR169l	AGCCGAGGACAACTTGCCGGATCGATGTTATCTCCTCCAAAGGTTTTTGTTTCATTTATGTATTACAGTCTTGTTCAAATCTTTGGCAATAAAATGAACATAATAACAGAATATATGGAAGAGATAGCTTAGCCGGCCGGCAAGTCATCCTTGGCT	156	35358138	35358293	CGGCAAGTCATCCTTGGCTGC	60.2	0.970968	0.397436	3	1	0	0	1	1	0.186227	0.0620756	0	0	0.0590365	0.0590365	-4.21899	-1.65738	-2.56161	0.13478
ghr-miR169m	X		169			Chr09	ghr-miR169m	TTGAGTCAAGAATGACTTGCCG	tcc-miR169n	1		3	22	-	5	282631	282653	ghr-miR169m	TTGAGTCAAGAATGACTTGCCGGATTTACGTCAAAGGTAATAGGTGATTAGCCGGCTTTCATTTAATATTACCCGGCTTTCATTTAATCTTTCGGCAAGTTGTTCTTGATTCAC	114	282540	282653	GCAAGTTGTTCTTGATTCACCT	48.63	1.10523	0.385965	0	0	0	0	3	0	0	0	0	0	0.177109	0	0	4.14657	-4.14657	0.045402	*
ghr-miR171a	X		171			Chr09	ghr-miR171a	TGATTGAGCCGTGCCAATATC	osa-miR171b	0		7627	21	+	3	14660656	14660677	ghr-miR171a	GATGTTGGCTCGGTTCACTCAGACAATAATCAAGCTCTACGCTTTAGATATAACTCTGCGTAGCTTACTGTGCTTTGATTGAGCCGTGCCAATATC	96	14660677	14660582	TGTTGGCTCGGTTCACTCAGA	39	0.928571	0.4375	2378	20	3034	26	1977	21	147.616	1.24151	161.306	1.38232	116.715	1.23977	0.127951	-0.338855	0.466806	1.131e-28	**
ghr-miR171b	X		171			Chr08	ghr-miR171b	TGATTGAGCCGTGCCAATATC	osa-miR171b	0		7627	21	-	3	9804877	9804898	ghr-miR171b	GATATTGGCCTGGTTCACTCAGACATGAAACAAGGAGCAGTTTTTGATCTCTCAGAAGAGTTGAAGCATCAGTGGTTTTGGTCTGATTGAGCCGTGCCAATATC	104	9804877	9804980	TATTGGCCTGGTTCACTCAGA	43.4	0.943478	0.442308	2378	2	3034	5	1977	6	147.616	0.124151	161.306	0.26583	116.715	0.354219	0.127951	-0.338855	0.466806	1.131e-28	**
ghr-miR171c	X		171			Chr03	ghr-miR171c	TGATTGAGCCGTGCCAATATC	osa-miR171b	0		7627	21	-	3	284295	284316	ghr-miR171c	GATATTGGCCTGGTTCACTCAGACATGAAACATAAAAGGCACTTTCTCTCTTCTTTATTATTATTTTGGTCTGATTGAGCCGTGCCAATATC	92	284295	284386	TATTGGCCTGGTTCACTCAGA	31.56	0.901714	0.380435	2378	2	3034	5	1977	6	147.616	0.124151	161.306	0.26583	116.715	0.354219	0.127951	-0.338855	0.466806	1.131e-28	**
ghr-miR171d	X		171			Chr11	ghr-miR171d	TGATTGAGCCGTGCCAATATC	osa-miR171b	0		7627	21	+	3	954662	954683	ghr-miR171d	GATATTGGTGCGGTTCAATCAGATAGAGCTTCACTCTTAAAAAACAGGAGATAGTAGAGTTGTGTTTTATTTGATTGAGCCGTGCCAATATC	92	954683	954592	TATTGGTGCGGTTCAATCAGA	46.67	1.33343	0.380435	2378	0	3034	0	1977	0	147.616	0	161.306	0	116.715	0	0.127951	-0.338855	0.466806	1.131e-28	**
ghr-miR171e	X		171			Chr10	ghr-miR171e	TGATTGAGCCGTGCCAATATC	osa-miR171b	0		7627	21	-	3	52647157	52647178	ghr-miR171e	GATATTGGTGCGGTTCAATTTAAGAGCATCACTCTAAAGGTTAAGAGTTATGTTATTTGATTGAGCCGTGCCAATATC	78	52647157	52647234	TATTGGTGCGGTTCAATTTAA	40.1	1.38276	0.371795	2378	0	3034	6	1977	2	147.616	0	161.306	0.318996	116.715	0.118073	0.127951	-0.338855	0.466806	1.131e-28	**
ghr-miR171h	X		171			EST	ghr-miR171h	CGAGCCGAATCAATATCACTC	gma-miR171b-3p	0	ES809290.1	62	21	+	3	88	108	ghr-miR171h	GACGTGATATTGGTTCGGCTCATCTTATTGTGATTAAAAATTTCAAGGCGAGCCGAATCAATATCACTC	69	40	108	CGTGATATTGGTTCGGCTCATC	32.6	1.20741	0.391304	30	3	19	1	13	3	1.86227	0.186227	1.01015	0.053166	0.767474	0.177109	-0.882484	-1.27887	0.396386	0.010429	*		**
ghr-miR172d	X		172			Chr03	ghr-miR172d	GCGGCATTATCAAGATTCACA	aly-miR172a-5p	2		1082	21	-	5	38292053	38292074	ghr-miR172d	GCGGCATTATCAAGATTCACAAACTTAGTACAGGGTTTCATTGGAGAGCCAAAGGGTGTGGTTTAGTGGTACCCCTCCACAAAATCACCTCCTTTTACTTCAAAGTTTTCCTTTCAAATATGGGAATCTTGATGATGCTGC	141	38291934	38292074	GGAATCTTGATGATGCTGCAT	54.77	0.928305	0.41844	533	24	255	9	287	14	33.0863	1.48981	13.5573	0.478494	16.9435	0.826511	-1.28716	-0.965504	-0.321655	3.5904e-39	**	**
ghr-miR172e	X		172			Chr11	ghr-miR172e	AGAATCTTGATGATGCTGCAG	ath-miR172c	0		1111	21	+	3	59816117	59816138	ghr-miR172e	TTGGAGCATCATCAAGATTCACAAAAAGCATTTTAAGGTTTTTTTTGAATTGAATTGATCAATCAGCGCTTTATGAATATGTTTTTGAGAATCTTGATGATGCTGCAG	108	59816138	59816031	GGAGCATCATCAAGATTCACA	40.1	1.17941	0.314815	8	2	5	0	5	1	0.496605	0.124151	0.26583	0	0.295182	0.0590365	-0.901593	-0.750491	-0.151102	0.46608
ghr-miR172g	X		172			Chr13	ghr-miR172g	TGAATCTTGATGATGCTGCAT	gma-miR172k	0		428	21	-	3	57698895	57698916	ghr-miR172g	ATGCGGCATCATCAAGATTCATAGAAAATTTTCCTAAGAGCCTGTTTGGATGCCTAGAAAGTTTTCTTGAATCTTGATGATGCTGCAT	88	57698895	57698982	GCGGCATCATCAAGATTCATA	46.8	1.41818	0.375	183	0	127	2	103	0	11.3598	0	6.75209	0.106332	6.08076	0	-0.750536	-0.901619	0.151082	3.4971e-08	**
ghr-miR172h	X		172			Chr13	ghr-miR172h	AGAATCTTGATGATGCTGCAG	ath-miR172c	0		1111	21	+	3	1501398	1501419	ghr-miR172h	ATGGAGCATCATCAAGATTCACGTATCATTCTTAGGGCAATCCAAAATTAATGGTGAAGATCATCCTTTTTGCTTCGCTATACATGTACCAATTAGTCCTTTGAATATATATGAGAATCTTGATGATGCTGCAG	134	1501419	1501286	GGAGCATCATCAAGATTCACG	50.13	1.04437	0.358209	8	0	5	0	5	0	0.496605	0	0.26583	0	0.295182	0	-0.901593	-0.750491	-0.151102	0.46608
ghr-miR172i	X		172			EST	ghr-miR172i	AGAATCCTGATGATGCTGCAG	mtr-miR172a	0	ES839084.1	7320	21	+	3	271	291	ghr-miR172i	TTGGAGCATCATCAAGATTCACAATTTTAGGGTTCTTTTTTGATTGATTTGATCAATCAGCCTTTTTATGATTGAGAATCCTGATGATGCTGCAG	95	197	291	GGAGCATCATCAAGATTCACA	38.21	1.15788	0.347368	21	2	25	0	5	1	1.30359	0.124151	1.32915	0	0.295182	0.0590365	0.0280177	-2.14281	2.17083	0.0023305	**		**	**
ghr-miR2111	X		2111			Chr01	ghr-miR2111	TAATCTGCATCCTGAGGTTT	ath-miR2111a-5p	0		22	20	-	5	49314529	49314549	ghr-miR2111	TAATCTGCATCCTGAGGTTTGGATCAAATGGCTTGTTTCCCTTGCTGCATCCAGTCCTTGGGATGCAGATTA	72	49314478	49314549	TCCTTGGGATGCAGATTACC	35.4	1.07273	0.458333	3	1	11	0	8	0	0.186227	0.0620756	0.584827	0	0.472292	0	1.65095	1.34262	0.30833	0.18391
ghr-miR2608*	X					Chr02	ghr-n54	TCCATATTTCACTATCTCTTA				901	21	+	3	11723725	11723746	ghr-n54	TAAGAGATAGTGCAATATGGAGGCTTGAGCAAAGTGAAAATGATATTTTACTATGTTTCAAGTCTCCATATTTCACTATCTCTTA	85	11723746	11723662	AGAGATAGTGCAATATGGAGG	47.2	1.74815	0.317647	358	18	300	24	236	18	22.2231	1.11736	15.9498	1.27599	13.9326	1.06266	-0.478518	-0.673592	0.195074	1.7108e-08	**
ghr-miR2947	X		2947			Chr02	ghr-miR2947	TATACCGTGCCCATGACTGTAG	gar-miR2947	0		7717	22	-	3	2250570	2250592	ghr-miR2947	TTACGTTATGGGCACGGTATGGATTGCTGTTTTTGATGATTTGTTGCTTTCATTAACAGCAAATTATACCGTGCCCATGACTGTAG	86	2250570	2250655	ACGTTATGGGCACGGTATGGA	46.42	1.36529	0.395349	2484	71	3038	68	2135	105	154.196	4.40737	161.518	3.61529	126.043	6.19883	0.0669356	-0.290848	0.357784	1.077e-18	**
ghr-miR2949a	X		2949			EST	ghr-miR2949a	TTTTGAACTGGATTTGCCGACT	ghr-miR2949a-5p	2	EV497941.1	989	22	+	5	293	314	ghr-miR2949a	TTTTGAACTGGATTTGCCGACTTGAACTGCGTTGTTGAAGGTTTACAAAACCCGAGCCTGCAAATCCAGTCAAAA	75	293	367	CCTGCAAATCCAGTCAAAAGT	24.1	0.753125	0.426667	389	1	322	0	263	0	24.1474	0.0620756	17.1195	0	15.5266	0	-0.496231	-0.637127	0.140896	9.1607e-09	**
ghr-miR2949b	X		2949	EV497941.1	EST	Chr03	ghr-miR2949b	GCAAATCCAGTCAAAAGTTA	ghr-miR2949a-3p	0		20	20	+	3	44722587	44722607	ghr-miR2949b	TGTCTTTTGAACTGGATTTGCCGACTTAAACTGCGTCGTTGAAGGTTTCCAAAACCCGAGCCTGCAAATCCAGTCAAAAGTTA	83	44722607	44722525	TCTTTTGAACTGGATTTGCCG	28	0.777778	0.433735	9	0	8	0	3	0	0.55868	0	0.425328	0	0.177109	0	-0.393446	-1.65738	1.26394	0.19816
ghr-miR2950a	X		2950			Chr07	ghr-miR2950a	TGGTGTGCAGGGGGTGGAATA	ghr-miR2950	0		1676	21	-	3	22183460	22183481	ghr-miR2950a	TATTCCATCTCTTGCACACTGGACAAGTGCTGGGCTTCAGGCTGGTGTGCAGGGGGTGGAATA	63	22183460	22183522	TTCCATCTCTTGCACACTGGA	35.7	1.05	0.539683	550	156	338	99	766	134	34.1416	9.68379	17.9701	5.26344	45.222	7.91089	-0.925929	0.405494	-1.33142	1.3593e-46	**			**
ghr-miR2950b	X		2950			EST	ghr-miR2950b	TGGTGTGCAGGGGGTGGAATA	ghr-miR2950	0	DW514754.1	1676	21	+	3	161	181	ghr-miR2950b	TATTCCATCTCTTGCACACTGGACTAGCCAGCTTTTTGTTGGCTTCAGCTTCAGGTTGGTGTGCAGGGGGTGGAATA	77	105	181	TTCCATCTCTTGCACACTGGA	43.1	1.13421	0.493506	550	156	338	99	766	134	34.1416	9.68379	17.9701	5.26344	45.222	7.91089	-0.925929	0.405494	-1.33142	1.3593e-46	**			**
ghr-miR319a	X		319	DR459827.1	EST	Chr08	ghr-miR319a	TTGGACTGAAGGGAGCTCCCT	ath-miR319a	0		25	21	-	3	53528054	53528075	ghr-miR319a	AGAGAGCTTTCTTCAGTCCACTCATGGGATGGGGATGGGGTTTAATTAGCTGCCGACTCATTCATCCAAATACTGTGTTACAAAACCCAGTAAATGAGTGAATGATGCGGGAGACAAATTGAATCCTAATCTTCCTGTGCTTGGACTGAAGGGAGCTCCCT	161	53528054	53528214	AGAGCTTTCTTCAGTCCACTC	79.3	1.0863	0.453416	15	9	6	2	4	2	0.931134	0.55868	0.318996	0.106332	0.236146	0.118073	-1.54545	-1.97931	0.433861	0.0070799	**	*	**
ghr-miR319b	X		319			Chr08	ghr-miR319b	TTGGACTGAAGGGAGCTCCCT	ath-miR319a	0		25	21	+	3	56232301	56232322	ghr-miR319b	AGGGAGCTCCTTTTGGTCCAATACAGGGGGCAGAGAAGGGGATAGAGCTGCCATCTCATGCATTCCGGCTATGCTTAAACCTTTACCTCCATCGTCTAATGTTAAGCAGAGCCAGATGCATGGTGTGGGAGCAACTCCTTCCCCATCCTTTGCCCACCCATTGGACTGAAGGGAGCTCCCT	181	56232322	56232142	GGAGCTCCTTTTGGTCCAATA	102.3	1.06562	0.530387	15	0	6	0	4	0	0.931134	0	0.318996	0	0.236146	0	-1.54545	-1.97931	0.433861	0.0070799	**	*	**
ghr-miR319c	X		319			Chr12	ghr-miR319c	TTGGACTGAAGGGAGCTCCTT	gma-miR319g	0		7	21	-	3	1467831	1467852	ghr-miR319c	AGAGAGCTTCCATCAGCCCACTTACGGATAGGAACAAGGGGGTTGGACTAGCTGCCGACTCATTCATTCAAGCACTCAGTAGAAAACGGATATTGGCGATTTTGCTACTGTGATTGTGTGAATGATGCGGGAGATGGTTTTGCATCCCCCTTTCTCCGTGCTTGGACTGAAGGGAGCTCCTT	182	1467831	1468012	AGAGCTTCCATCAGCCCACTT	78.4	0.871111	0.494505	4	2	2	1	3	0	0.248302	0.124151	0.106332	0.053166	0.177109	0	-1.22352	-0.487457	-0.736064	0.60363
ghr-miR319d	X		319			Chr03	ghr-miR319d	AGCTGCCGACTCATTCATCCA	smo-miR319	3		4	21	+	5	20473675	20473696	ghr-miR319d	AGCTGCCGACTCATTCATCCAAATACGGTGTTATAAAAAGGACGATATATCTCAGCAAATATATGCTCTGTAAATGAGTGAATGATGCGGGAGACA	96	20473675	20473770	AGTGAATGATGCGGGAGACAAA	25.3	0.665789	0.395833	2	3	2	6	4	2	0.124151	0.186227	0.106332	0.318996	0.236146	0.118073	-0.223521	0.927581	-1.1511	0.5738
ghr-miR3476	X		3476			EST	ghr-miR3476	TGAACTGGGTTTGTTGGCTGC	ghr-miR3476-5p	0	DW497660.1	29116	21	+	5	132	152	ghr-miR3476	TGAACTGGGTTTGTTGGCTGCTGATCTGCTTTTTTGAAGCAGATATCAAATCTAGTTAATAAAACACTTTTCAGGAGCCAACAACATCAGTTCT	94	132	225	AGCCAACAACATCAGTTCTAA	38	1.08571	0.37234	10003	1	10247	2	8774	3	620.942	0.0620756	544.792	0.106332	517.986	0.177109	-0.188752	-0.261545	0.0727932	3.0276e-37	**
ghr-miR390d	X		390			EST	ghr-miR390d	AAGCTCAGGAGGGATAGCGCC	ath-miR390a	0	DW238152.1	11777	21	+	5	71	91	ghr-miR390d	AAGCTCAGGAGGGATAGCGCCATGGATGATCCATCTTTCAAGCTTTCATGCATGTATGTTATTTGATCCTCATATAGCGCTATCCATCCTGAGTTT	96	71	166	CGCTATCCATCCTGAGTTTCA	39.9	0.973171	0.427083	2899	33	3160	53	2776	33	179.957	2.04849	168.005	2.8178	163.885	1.9482	-0.0991518	-0.134967	0.0358152	0.0011758	**
ghr-miR393a	X		393	EST_contig13785	EST_contig	Chr08	ghr-miR393a	ATCATGCGATCCCTTCGGAAT	mdm-miR393d	2		85	21	+	3	55463902	55463923	ghr-miR393a	GCTCCAAAGGGATCGCATTGATCTAATGTCGATGATGGGCTTCCTTGAAAACCTTGACGAATTGATTATTGATTTTTGTTGATTCAGTTCAGTACTCATTGGATCATGCGATCCCTTCGGAAT	123	55463923	55463801	TCCAAAGGGATCGCATTGATCT	47.7	0.954	0.406504	7	1	8	0	7	4	0.434529	0.0620756	0.425328	0	0.413255	0.236146	-0.030876	-0.0724192	0.0415433	0.99556
ghr-miR393c	X		393			Chr13	ghr-miR393c	TCCAAAGGGATCGCATTGATCC	ath-miR393a	0		42	22	-	5	1408682	1408704	ghr-miR393c	TCCAAAGGGATCGCATTGATCCTTTATATTTATTTTTAAAAAGATTTTACCCTAATTTTGGATCATGCTATCCCTTTGGA	80	1408625	1408704	ATCATGCTATCCCTTTGGATT	28.5	1.14	0.3125	3	55	14	58	16	81	0.186227	3.41416	0.744325	3.08363	0.944584	4.78196	1.99887	2.34262	-0.343747	0.018292	*	*	**
ghr-miR393d	X		393			Chr12	ghr-miR393d	ATCATGCTATCCCTTCGGATT	ptc-miR393a-3p	1		75	21	+	3	11312166	11312187	ghr-miR393d	CATCCAAAGGGATCGCATTGATCCTTTATTTTTCTTCCTTCACAATTTTGGATCATGCTATCCCTTCGGATT	72	11312187	11312116	TCCAAAGGGATCGCATTGATCC	26.21	0.936071	0.388889	24	3	18	14	25	16	1.48981	0.186227	0.956989	0.744325	1.47591	0.944584	-0.638559	-0.0135256	-0.625033	0.27731
ghr-miR393e	X		393			EST_contig	ghr-miR393e	ATCATGCGATCCCTTCGGAAT	mdm-miR393d	2	EST_contig13785	85	21	-	3	184	204	ghr-miR393e	GCTCCAAAGGGATCGCATTGATCTAATGTTGATGATGGGCTTCCTTGAAAACCTTAACGAATTAATTATTGATTTTTGTTGATTCAGTTCAGTACCCATTGGATCATGCGATCCCTTCGGAAT	123	82	204	TCCAAAGGGATCGCATTGATCT	45.9	0.95625	0.390244	7	1	8	0	7	4	0.434529	0.0620756	0.425328	0	0.413255	0.236146	-0.030876	-0.0724192	0.0415433	0.99556
ghr-miR394a	X		394			Chr02	ghr-miR394a	TTGGCATTCTGTCCACCTCC	ath-miR394a	0		278	20	-	5	17246027	17246047	ghr-miR394a	TTGGCATTCTGTCCACCTCCAATCATGGAAACAAAAAAACCCTTTTCTTTTTGCTCTCTGATCTCATCTTTCATGGAGGTGGGCAAACTGCCAA	94	17245954	17246047	AGGTGGGCAAACTGCCAACT	33.9	0.8475	0.425532	2	0	65	0	194	0	0.124151	0	3.45579	0	11.4531	0	4.79885	6.52749	-1.72865	1.2922e-49	**	**	**	**
ghr-miR394b	X		394			Chr02	ghr-miR394b	TTGGCATTCTGTCCACCTCC	ath-miR394a	0		278	20	+	5	77584	77604	ghr-miR394b	TTGGCATTCTGTCCACCTCCACCAATAATTCTTGGTAGTGGAGGTGGCCAGTATGTCAA	59	77584	77642	AGGTGGCCAGTATGTCAAAC	30.9	1.10357	0.474576	2	0	65	0	194	0	0.124151	0	3.45579	0	11.4531	0	4.79885	6.52749	-1.72865	1.2922e-49	**	**	**	**
ghr-miR394c	X		394			EST	ghr-miR394c	TTGGCATTCTGTCCACCTCC	ath-miR394a	0	ES802173.1	278	20	+	5	457	476	ghr-miR394c	TTGGCATTCTGTCCACCTCCCCATCATGGAAAAAGTCCGTATTTTTCCCCTCTGGTTTTTCATGGAGGTGGGCATACTGCCAA	83	457	539	AGGTGGGCATACTGCCAACT	35	0.875	0.481928	2	0	65	0	194	0	0.124151	0	3.45579	0	11.4531	0	4.79885	6.52749	-1.72865	1.2922e-49	**	**	**	**
ghr-miR394d	X		394			EST	ghr-miR394d	TTGGCATTCTGTCCACCTCC	ath-miR394a	0	DW517361.1	278	20	+	5	113	132	ghr-miR394d	TTGGCATTCTGTCCACCTCCATTGATGTACTTCTTCTTACCTACCCAACTTATAAAATGATTTGTCTTTGAAGTAATGGAGGCGGCCAGTATGTCAA	97	113	209	AGGCGGCCAGTATGTCAAAT	28.52	0.731282	0.402062	2	0	65	0	194	0	0.124151	0	3.45579	0	11.4531	0	4.79885	6.52749	-1.72865	1.2922e-49	**	**	**	**
ghr-miR3954b	X		3954			Chr06	ghr-miR3954b	TTGGACAGAGTAATCACGGTCG	csi-miR3954	3		3655437	22	-	5	49174971	49174993	ghr-miR3954b	TTGGACAGAGTAATCACGGTCGATTTTCTCTTAATCTATGTTTGAATTATTCTCTCTTTTTTAAACAGATTTTGTTGAATCAACCGTGTTACTCTGTCTAA	101	49174893	49174993	ACCGTGTTACTCTGTCTAATC	39.32	1.22875	0.316832	1077018	4	1488803	10	1057770	2	66856.5	0.248302	79153.8	0.53166	62447	0.118073	0.243589	-0.0984356	0.342025	0	**
ghr-miR395b	X		395			Chr02	ghr-miR395b	CTGAAGTGTTTGGGGGAACTC	ath-miR395a	0		454	21	-	3	61688838	61688859	ghr-miR395b	GAGTTCCCTCATGCACTTCAGTTTATTTGTCAAAACTTCTTTGCTGTTTACTGAAGTGTTTGGGGGAACTC	71	61688838	61688908	GTTCCCTCATGCACTTCAGTT	35.9	1.23793	0.408451	171	5	95	0	152	0	10.6149	0.310378	5.05077	0	8.97355	0	-1.07152	-0.242344	-0.829174	1.5772e-08	**	**
ghr-miR396a	X		396	DW502876.1	EST	Chr05	ghr-miR396a	GTTCAATAAAGCTGTGGGAAG	aly-miR396a-3p	0		1249	21	-	3	7800984	7801005	ghr-miR396a	TCTTCCACAGCTTTCTTGAACTGCAAATTCGTGTAATCAGATAACCTTTTAGTTGTTGTCGTTGACGGCGCTGCATACATACGAGTACATTGTTGCAGTTCAATAAAGCTGTGGGAAG	118	7800984	7801101	TTCCACAGCTTTCTTGAACTG	48.2	0.983673	0.415254	373	237	287	190	425	215	23.1542	14.7119	15.2587	10.1015	25.0905	12.6928	-0.601646	0.115868	-0.717514	7.0956e-11	**
ghr-miR396b	X		396			Chr04	ghr-miR396b	GCTCAAGAAAGCTGTGGGAGA	gma-miR396b-3p	0		15223	21	-	3	60967919	60967940	ghr-miR396b	TTTTCCACAGCTTTCTTGAACTTTCTTTGTGTACTTGTTTGCATGTATGTATGAAGCTACCAAAGGTTTAGATAGAGGACACCATGGGAGCTCAAGAAAGCTGTGGGAGA	110	60967919	60968028	TTCCACAGCTTTCTTGAACTT	43.5	0.966667	0.409091	5054	779	4164	488	4830	591	313.73	48.3569	221.383	25.945	285.146	34.8906	-0.502977	-0.137822	-0.365155	3.7352e-64	**
ghr-miR396c	X		396			Chr13	ghr-miR396c	GCTCAAGAAAGCTGTGGGAGA	gma-miR396b-3p	0		15223	21	+	3	55312359	55312380	ghr-miR396c	TTTTCCACAGCTTTCTTGAACTTTCTTTGTTTTCCATCATAAAAGAATTAGCTAATAGCTAGATACATGTATATATATGTGTATGTATATACCATGGAAGCTCAAGAAAGCTGTGGGAGA	120	55312380	55312261	TTCCACAGCTTTCTTGAACTT	45.8	1.17436	0.325	5054	779	4164	488	4830	591	313.73	48.3569	221.383	25.945	285.146	34.8906	-0.502977	-0.137822	-0.365155	3.7352e-64	**
ghr-miR396d	X		396			Chr04	ghr-miR396d	GTTCAATAAAGCTGTGGGAAG	aly-miR396a-3p	0		1249	21	+	3	60947129	60947150	ghr-miR396d	TCTTCCACAGCTTTCTTGAACTGCAACTACGTCTTAGATGATGCATGTGAGCGGTTTTAAGTATCAATTGCGGTTCAATAAAGCTGTGGGAAG	93	60947150	60947058	TTCCACAGCTTTCTTGAACTG	41.5	1.0641	0.419355	373	237	287	190	425	215	23.1542	14.7119	15.2587	10.1015	25.0905	12.6928	-0.601646	0.115868	-0.717514	7.0956e-11	**
ghr-miR396g	X		396			Chr08	ghr-miR396g	TTCCACAGCTTTCTTGAACTT	ath-miR396b	0		1917	21	-	5	40496683	40496704	ghr-miR396g	TTCCACAGCTTTCTTGAACTTGGCTACTCTCTCTGGCTCTGCATGCCTTCTCTTCTCTATTCCTACTGGAAGCATTAATCCTCAGTCAGTGTATATGAAGCTCAAGAAAGCTGTGGGA	118	40496587	40496704	GCTCAAGAAAGCTGTGGGAAA	39.91	0.753019	0.449153	779	267	488	271	591	252	48.3569	16.5742	25.945	14.408	34.8906	14.8772	-0.898263	-0.470884	-0.427379	2.8117e-27	**
ghr-miR396i	X		396			Chr05	ghr-miR396i	TTCCACGGCTTTCTTGAACTT	ptc-miR396g-5p	0		179	21	+	5	59108692	59108713	ghr-miR396i	TTCCACGGCTTTCTTGAACTTCTTTTTCTCTCTTTGTGTTAGTAAATGAATTAAAGAGGATGAAGGTCAAGAAAGCCGTGGGA	83	59108692	59108774	GGTCAAGAAAGCCGTGGGAAA	41.4	1.29375	0.385542	42	12	50	14	84	4	2.60718	0.744907	2.6583	0.744325	4.95907	0.236146	0.0280177	0.927581	-0.899563	0.00011376	**
ghr-miR396j	X		396			EST	ghr-miR396j	GTTCAATAAAGCTGTGGGAAG	aly-miR396a-3p	0	DW501664.1	1249	21	+	3	143	163	ghr-miR396j	TCTTCCACAGCTTTCTTGAACTGCAATTTCATGTAATCAGATCATTCATTCATTCGTTGTCGTTGATGGTGCTGCATATATACGAGTACGTTGTTGCGGTTCAATAAAGCTGTGGGAAG	119	45	163	TTCCACAGCTTTCTTGAACTG	42.9	0.89375	0.403361	373	237	287	190	425	215	23.1542	14.7119	15.2587	10.1015	25.0905	12.6928	-0.601646	0.115868	-0.717514	7.0956e-11	**
ghr-miR397	X		397			Chr11	ghr-miR397	TTGAGTGCAGCGTTGATGA	mdm-miR397a	0		12	19	-	5	1728671	1728690	ghr-miR397	TTGAGTGCAGCGTTGATGAGCTGTTTTTTCGTTTCGATGAGTTCATCAACACTTCACTCAC	61	1728630	1728690	ATCAACACTTCACTCACTG	25	0.961538	0.42623	4	0	2	0	5	0	0.248302	0	0.106332	0	0.295182	0	-1.22352	0.249509	-1.47303	0.43984
ghr-miR399c	X		399			Chr08	ghr-miR399c	TGCCAAAGGAGAGTTGCCCTG	ath-miR399b	0		25	21	+	3	55813256	55813277	ghr-miR399c	AAGGGCGCCTCTTACTTGGCAGGTAAGTACAGTATTTTGTGCTGTAATTAAGTATATTCAAGGGCTGGGTTCCCAACACTTAGTTTACACTGACTTGCCAAAGGAGAGTTGCCCTG	116	55813277	55813162	GGGCGCCTCTTACTTGGCAGG	46.4	0.892308	0.448276	11	4	14	4	2	0	0.682832	0.248302	0.744325	0.212664	0.118073	0	0.124402	-2.53185	2.65625	0.019315	*		**	**
ghr-miR399f	X		399			Chr09	ghr-miR399f	TGCCAAAGGAGATTTGCCCGG	ath-miR399f	0		459	21	+	3	12363825	12363846	ghr-miR399f	CAGGGCAACATCTCCATTGGCAGGCGGCCACTTACACAGGCATTCCTAGTCCAACTACAAACTCAAATGCATTAGTACAGTGTGCTCTCTGCCAAAGGAGATTTGCCCGG	110	12363846	12363737	GGGCAACATCTCCATTGGCAGG	48.5	0.866071	0.509091	142	0	184	0	133	0	8.81473	0	9.78255	0	7.85185	0	0.150294	-0.166884	0.317178	0.15282
ghr-miR399g	X		399			EST	ghr-miR399g	CAGGGCTTCTCTGCATTGGCA	cme-miR399g	2	DW510913.1	3	21	+	5	2	22	ghr-miR399g	CAGGGCTTCTCTGCATTGGCAGGTAGATGATAACTCCACATCATGTAGTTAACCTGCCAAAGGAGAGTTGGCCTTT	76	2	77	CCAAAGGAGAGTTGGCCTTTAA	32.1	0.891667	0.473684	3	0	2	0	1	0	0.186227	0	0.106332	0	0.0590365	0	-0.808484	-1.65738	0.848898	0.5552
ghr-miR399h	X		399	DW510913.1	EST	Chr08	ghr-miR399h	CAGGGCTTCTCTGCATTGGCA	cme-miR399g	2		3	21	-	5	52863755	52863776	ghr-miR399h	CAGGGCTTCTCTGCATTGGCAGGTAGATGATAACTCCACATCATGTAGTTAACCTGCCAAAGGAGAGTTGCCCTT	75	52863702	52863776	CCAAAGGAGAGTTGCCCTTTA	34.1	0.947222	0.48	3	0	2	0	1	0	0.186227	0	0.106332	0	0.0590365	0	-0.808484	-1.65738	0.848898	0.5552
ghr-miR399i	X		399			Chr09	ghr-miR399i	TGCCAAAGGAGAATTGCCCTG	osa-miR399a	0		16	21	-	3	12377423	12377444	ghr-miR399i	CAGTGCAGTCCTTCTTTGGCACAGAGAAGAACATGGCTTACTTAAAACTTCTGGCTTTGCCAAAGGAGAATTGCCCTG	78	12377423	12377500	GTGCAGTCCTTCTTTGGCACA	29.5	0.819444	0.461538	6	0	4	0	6	0	0.372454	0	0.212664	0	0.354219	0	-0.808484	-0.0724192	-0.736064	0.6414
ghr-miR403	X		403			Chr08	ghr-miR403	TTAGATTCACGCACAAACTCG	ath-miR403	0		868	21	-	3	38812451	38812472	ghr-miR403	CGAGTTTTGTGCGTGAATCTAATAAAACTGTAATCCACACACAAAAAATGTGGATTTGTTTCATGTTAGATTCACGCACAAACTCG	86	38812451	38812536	AGTTTTGTGCGTGAATCTAATA	43.1	1.39032	0.360465	300	1	320	1	237	2	18.6227	0.0620756	17.0131	0.053166	13.9916	0.118073	-0.130412	-0.412495	0.282083	0.003813	**
ghr-miR408a	X		408			Chr07	ghr-miR408a	ACAGGGAACAGGCTGAGCATG	mtr-miR408-5p	2		6300	21	-	5	9106629	9106650	ghr-miR408a	ACAGGGAACAGGCTGAGCATGGATGGATCTACCAACTGATTCTGTTGTTTCTCCGCCCATGCACTGCCTCTTCCCTGG	78	9106573	9106650	TGCACTGCCTCTTCCCTGGCT	37.9	0.902381	0.538462	1831	112	1401	106	3014	208	113.66	6.95247	74.4856	5.6356	177.936	12.2796	-0.609696	0.646628	-1.25632	0	**			**
ghr-miR477b	X		477			Chr04	ghr-miR477b	AATCTCCCTCAAACGCTTCCAG	vvi-miR477	3		9	22	-	5	36817618	36817640	ghr-miR477b	AATCTCCCTCAAACGCTTCCAGCAATATGCTACACACTACTCCCCAGCAGTACTGCTGGAAGGTTTGGAGGAGATT	76	36817565	36817640	GGAAGGTTTGGAGGAGATTGA	35.24	0.952432	0.486842	3	16	3	16	0	6	0.186227	0.99321	0.159498	0.850657	0	0.354219	-0.223521	-4.21899	3.99547	0.22717
ghr-miR477c	X		477			Chr08	ghr-miR477c	ACTCTCCCTCAAGGGCTTCTG	nta-miR477a	0		288	21	+	5	53684341	53684362	ghr-miR477c	ACTCTCCCTCAAGGGCTTCTGAATTTGCCTGTGTTTAAGGGCTTAAACTGAAGCGCTGGAGGGGAGAGT	69	53684341	53684409	GAAGCGCTGGAGGGGAGAGTGG	32.04	0.915429	0.507246	143	7	51	7	57	7	8.87681	0.434529	2.71147	0.372162	3.36508	0.413255	-1.71097	-1.3994	-0.311566	5.5776e-18	**	**	**
ghr-miR482b	X		482	HO094674.1	EST	Chr05	ghr-miR482b	TCTTCCCAACACCTCCCATACC	gma-miR482b-3p	1		68	22	+	3	56356031	56356053	ghr-miR482b	GGTATGGGGGGTATGGGCAGGTTTGTGTTTTTTTAAGGCACAATTCTTCCCAACACCTCCCATACC	66	56356053	56355988	TATGGGGGGTATGGGCAGGTT	37.2	1.1625	0.484848	25	813	18	994	21	1059	1.55189	50.4675	0.956989	52.847	1.23977	62.5196	-0.697452	-0.323958	-0.373494	0.28809
ghr-miR482c	X		482	DR457519.1	EST	Chr12	ghr-miR482c	TCTTTCCTACTCCTCCCATTCC	vvi-miR482	0		193	22	-	3	28642001	28642023	ghr-miR482c	GGAAGTGGGATGGGTGGAAAGATTTGTATTTTCTCTCTTGATTTTCCAAGAATGTAAAGCAAATCTTTCCTACTCCTCCCATTCC	85	28642001	28642085	AAGTGGGATGGGTGGAAAGATT	37.6	1.10588	0.4	72	46	63	18	51	58	4.46944	2.85548	3.34946	0.956989	3.01086	3.42412	-0.416166	-0.569919	0.153753	0.068532
ghr-miR482d	X		482			EST	ghr-miR482d	TTGCCTACTCCACCCATGCCAC	ghr-miR482b	2	DT527030.1	991	22	+	3	139	160	ghr-miR482d	GTGGGATGGGTGAGGGGGTAAGACAATGGACTGTTTCAGTCTTTTGGAAACAGAAATAAAGAAGAAGGCTGGTTTATGTCTTGCCTACTCCACCCATGCCAC	102	59	160	GGGATGGGTGAGGGGGTAAGA	48.2	1.00417	0.470588	380	14	298	17	301	29	23.5887	0.869058	15.8435	0.903823	17.77	1.71206	-0.574208	-0.408655	-0.165553	4.5363e-07	**
ghr-miR482e	X		482			EST	ghr-miR482e	TCTTCCCAACACCTCCCATACC	gma-miR482b-3p	1	HO094674.1	68	22	-	3	310	331	ghr-miR482e	GGTATGGGGGGTATGGGCAGGTTTGTGTTTTTTCAAGGCACAATTCTTCCCAACACCTCCCATACC	66	266	331	TATGGGGGGTATGGGCAGGTT	37.2	1.12727	0.5	25	813	18	994	21	1059	1.55189	50.4675	0.956989	52.847	1.23977	62.5196	-0.697452	-0.323958	-0.373494	0.28809
ghr-miR482f	X		482			EST	ghr-miR482f	TCTTTCCTACTCCTCCCATACC	ghr-miR482a	0	DR457519.1	123	22	+	3	248	269	ghr-miR482f	GGAAGTGGGATGGGTGGAAAGATTTGTATTTTCTCTCTTGAGTTTCTAAGAATGTAAAGCAAATCTTTCCTACTCCTCCCATACC	85	185	269	AAGTGGGATGGGTGGAAAGATT	33.5	0.985294	0.4	49	46	40	18	34	58	3.0417	2.85548	2.12664	0.956989	2.00724	3.42412	-0.516303	-0.599666	0.0833634	0.1068
ghr-miR482g	X		482			EST	ghr-miR482g	TTGCCAGCTCCGCCCATTCC	gma-miR482a-3p	3	HO094674.1	3	20	-	3	132	151	ghr-miR482g	GGAGATGGGTGGGTTGGCAAAACGCTCCGTTCCTCTTTCCCATATATTGTATTTGTAATAATATATGCAATGAAGTTGATTTTGCCAGCTCCGCCCATTCC	101	51	151	AGATGGGTGGGTTGGCAAAA	39	0.886364	0.435644	0	14	1	17	3	5	0	0.869058	0.053166	0.903823	0.177109	0.295182	2.41051	4.14657	-1.73606	0.16717
ghr-miR482h	X		482	HO111608.1	EST	Chr08	ghr-miR482h	CAGGAATGGGGTCTTTGGGA	mdm-miR482a-5p	3		102	20	+	5	8998323	8998343	ghr-miR482h	CAGGAATGGGGTCTTTGGGATGAACCATTCGAAAGCTTTTCATCGTTTTAGTCATAAATTGAAATTCTTCCCGAGGCCACCCATTCCAG	89	8998323	8998411	CCGAGGCCACCCATTCCAGTG	31.5	0.807692	0.438202	42	0	18	0	42	0	2.60718	0	0.956989	0	2.47953	0	-1.44591	-0.0724192	-1.37349	0.00045883	**	**		**
ghr-miR5227a	X		5227	DX555393.2	GSS	Chr01	ghr-miR5227a	AAGAGAAGAGATTGTATGAA	mtr-miR5227	2		20	20	+	5	40369960	40369980	ghr-miR5227a	AAGAGAAGAGATTGTATGAAACCATTATTCCATGTCATCCCTATCCCTTTCCAATAGGAGAATGACAAATCAACTTTTTCTTCTTGATTTTTAGCACTTTTAGTTGGATCTGAATTTTTTCAGGAGGAAAATTTAATTTGTCATTCTCTTATTAGAAAGGGATAGAGATGCTATGGAATCATAGTTTCATACAATCCTTTCTCAT	205	40369960	40370164	CATACAATCCTTTCTCATTTTTG	99.1	1.52462	0.317073	8	0	5	0	7	0	0.496605	0	0.26583	0	0.413255	0	-0.901593	-0.265064	-0.636529	0.53584
ghr-miR530b	X		530			Chr09	ghr-miR530b	TGCATTTGCACCTGCACCTTC	ptc-miR530a	1		45	21	+	5	8086502	8086523	ghr-miR530b	TGCATTTGCACCTGCACCTTCTTGTTTTTAATTATCTGCTTCTGCTTCAGAAACCAAATGTGTTGATGAAAATAGAATAGGACCGAAACAGAAAATAATAATAAGGTGCAGGTGCAGGCGCA	122	8086502	8086623	AGGTGCAGGTGCAGGCGCAGC	41.72	0.88766	0.385246	7	0	13	0	2	4	0.434529	0	0.691159	0	0.118073	0.236146	0.669564	-1.87977	2.54934	0.03166	*			**
ghr-miR6118	X		6118			EST	ghr-miR6118	TTCCCGAGGCCACCCATTCCAG	cca-miR6118-3p	3	HO111608.1	1321	22	-	3	169	190	ghr-miR6118	CAGGAATGGGGTCTTTGGGATGAACCATTCGAAAGCTTTTCATCGTTTTAGTCATAAATTGAAGTTCTTCCCGAGGCCACCCATTCCAG	89	102	190	GGAATGGGGTCTTTGGGATGA	34.2	0.855	0.449438	480	1	423	0	418	1	29.7963	0.0620756	22.4892	0	24.6773	0.0590365	-0.405898	-0.271951	-0.133947	8.2109e-05	**
ghr-miR7513	X					Chr10	ghr-n11	AATCAGCCAGGAATCGTTTGA				2798	21	+	3	56996918	56996939	ghr-n11	CCAAACTATTCCTGGCTGATTCGCACCAGTTATTCATTAGTTTAGTTCATTGTTTATCACCGAATCAGCCAGGAATCGTTTGA	83	56996939	56996857	AAACTATTCCTGGCTGATTCG	31.94	0.967879	0.39759	811	32	1115	25	843	23	50.3433	1.98642	59.2801	1.32915	49.7678	1.35784	0.235749	-0.0165885	0.252337	6.8259e-05	**
ghr-miR827	X		827			EST_contig	ghr-miR827	TTAGATGACCATCAACAAACA	ghr-miR827a	0	EST_contig14997	980	21	+	3	187	207	ghr-miR827	TGTTTGTTTATGGTCATCTAAGCCATTTTTCATCTCGCCAATTCTTTGTTCAAGCAGTTTTTGGATAATCGAACCGATAGACTACACCCGCAGAAATGATGTTTAGATGACCATCAACAAACA	123	85	207	TTTGTTTATGGTCATCTAAGC	39.2	0.852174	0.373984	309	132	331	153	340	102	19.1814	8.19398	17.598	8.13441	20.0724	6.02172	-0.124297	0.0655087	-0.189805	0.2246
ghr-miR827*	X					EST_contig	ghr-n71	TTTGTTTATGGTCATCTAAGC			EST_contig14997	408	21	+	5	87	107	ghr-n71	TTTGTTTATGGTCATCTAAGCCATTTTTCATCTCGCCAATTCTTTGTTCAAGCAGTTTTTGGATAATCGAACCGATAGACTACACCCGCAGAAATGATGTTTAGATGACCATCAACAAA	119	87	205	TTAGATGACCATCAACAAACA	34.9	0.793182	0.369748	132	309	153	331	102	340	8.19398	19.1814	8.13441	17.598	6.02172	20.0724	-0.0105273	-0.444388	0.433861	0.03013	*
ghr-n38	X					Chr09	ghr-n38	CGGACCCTCTAACAGTGGAGG				1097	21	+	5	70463180	70463201	ghr-n38	CGGACCCTCTAACAGTGGAGGTGTTATGCTAAGTGGTGGGCCAAAAATGCTAAAAACATTTCCTTGGTGGATTAGGCGCTGCAGTCAAACTCTGTAAACCCCTTTGGGTTTTCCTTGGAGTAGGGAGACAAAACACGGGTCTAAAACCGAGCATAGACACCCGGGCACAATACCTCCATTGTTTGAGGGTCCG	193	70463180	70463372	TCCATTGTTTGAGGGTCCGAT	82.9	0.872632	0.492228	90	3	439	0	565	1	5.5868	0.186227	23.3399	0	33.3556	0.0590365	2.0627	2.57783	-0.515132	8.6057e-68	**	**	**
ghr-n42	X					Chr10	ghr-n42	GAGCTTGGAAGTGCATCCGGC				269	21	-	5	815886	815907	ghr-n42	GAGCTTGGAAGTGCATCCGGCTGGACAAGTTTTCATGCTGATATGTTTGGAAAACTCGCCTAGCTGGATGCCTTTTCAAGCTC	83	815825	815907	TGGATGCCTTTTCAAGCTCTT	46.4	1.16	0.481928	101	11	93	9	75	10	6.26964	0.682832	4.94444	0.478494	4.42774	0.590365	-0.342574	-0.501812	0.159238	0.056819
ghr-n50	X					Chr10	ghr-n50	TAAGTGAAGAAAGAGGTAGGTT				9799	22	-	5	6475969	6475991	ghr-n50	TAAGTGAAGAAAGAGGTAGGTTTGAAGAAGAAGATGGTAAGCTGAGTTTAAGAGGAATGGTGAACTTAATTGAGATCATCTTCTCCTAGTTTTCGTCACATGAACCTTTCTTCATTTAGATCTTCAAACCAGCCTTTTCTTCACTTA	147	6475845	6475991	CCAGCCTTTTCTTCACTTAGT	52.61	0.992642	0.360544	3066	3	3359	4	3349	2	190.324	0.186227	178.585	0.212664	197.713	0.118073	-0.091847	0.0549534	-0.1468	0.00014147	**
ghr-n51	X					Chr02	ghr-n51	TAGTGAGGATGGGAAATTTGT				390	21	-	5	7413326	7413347	ghr-n51	TAGTGAGGATGGGAAATTTGTTGATCCAAATGATTGGTTTAGGAAATTAATCATTTGATTTACAAATTTTTCATCTTCACTC	82	7413266	7413347	AAATTTTTCATCTTCACTCGT	38.7	1.6125	0.292683	111	47	151	43	123	25	6.89039	2.91755	8.02807	2.28614	7.26149	1.47591	0.220468	0.0756794	0.144788	0.44875
ghr-miR167b		X	167			Chr01	ghr-miR167b	TGAAGCTGCCAGCATGATCTT	mdm-miR167h	0		30970	21	+	5	48189590	48189611	ghr-miR167b	TGAAGCTGCCAGCATGATCTTAACTTCCTTCTCTGTTTTAAGGACGGTTCAGATCATGTGGTAGCTTCA	69	48189590	48189658	GATCATGTGGTAGCTTCACC	35.8	1.19333	0.434783	11253	0	8683	1	8273	0	698.537	0	461.641	0.053166	488.409	0	-0.597565	-0.516246	-0.0813188	0	**
ghr-miR172c		X	172			Chr03	ghr-miR172c	AGAATCTTGATGATGCTGCAT	ath-miR172a	0		20424	21	-	3	40973054	40973075	ghr-miR172c	GAGTAGCATCATCAAGATTCACATGCAAATTACATTGCTAAAAGTTCTTTGAAACTGAGAATCTTGATGATGCTGCAT	78	40973054	40973131	GTAGCATCATCAAGATTCACA	34.3	1.27037	0.346154	7231	32	7045	39	5063	26	448.869	1.98642	374.555	2.07348	298.902	1.53495	-0.261117	-0.586622	0.325505	0	**
ghr-miR168*						Chr04	ghr-n61	TGGTGCAGGTCGGGAACTGAT				138	21	-	5	48092721	48092742	ghr-n61	TGGTGCAGGTCGGGAACTGATTGGCTGTTCCTTAATATTGGATTGAATTTTATTTTGATTTAAGCCAGATGGCGGGGCGTGATTGGAGGAAGCGCGAATCGGATCCCGCCTTGCATCA	118	48092625	48092742	CGGATCCCGCCTTGCATCAAC	49.8	0.873684	0.483051	45	21	42	14	51	26	2.7934	1.30359	2.23297	0.744325	3.01086	1.53495	-0.323057	0.108153	-0.43121	0.33619
ghr-miR1876*						EST	ghr-n47	GTGCGGTGCGGTGCGTTTAGCTT			DW504452.1	431	23	+	5	129	151	ghr-n47	GTGCGGTGCGGTGCGTTTAGCTTACTTTTTGTCTCACGCTACAGTATCGCTACAGTATCTAATCTCACCGCCACCGCTG	79	129	207	GCTACAGTATCGCTACAGTATCT	26.4	0.643902	0.518987	93	1	170	6	158	0	5.77303	0.0620756	9.03823	0.318996	9.32777	0	0.646711	0.692203	-0.0454916	0.00034793	**
ghr-miR1876b*						EST	ghr-n14	ACAGTATCTAATCTCACCGCCACC			EV491382.1	5	24	-	3	358	381	ghr-n14	GGTGCGGTGCGTTTAGCTTACTTTTTGTCTCACGCTACAGTATCTAATCTCACCGCCACC	60	322	381	TGGGCGATTGGGTGCGGTG	18.3	0.61	0.5	0	2	5	2	2	3	0	0.124151	0.26583	0.106332	0.118073	0.177109	4.73243	3.56161	1.17083	0.10046		*
ghr-miR2947*						Chr09	ghr-n15	ACCCAATCGCCCATCCAAACCCAC				6	24	+	5	32469445	32469469	ghr-n15	ACCCAATCGCCCATCCAAACCCACCCTTAGGGTGAGTTTGGATGGGCGGTACGTT	55	32469445	32469499	GAGTTTGGATGGGCGGTACGTTTA	35.7	1.15161	0.563636	1	0	3	1	3	3	0.0620756	0	0.159498	0.053166	0.177109	0.177109	1.36144	1.51254	-0.151102	0.62476
ghr-miR3627a*						Chr07	ghr-n46	GTGCCTTCGGCCTGCGACAAG				40	21	+	3	5561696	5561717	ghr-n46	CTTGTCGCAGGAGCGATGGCACTGCCTTTTGTTTTTGTTTTCCTTGTATAGCAACACAGGACAGTGCCTTCGGCCTGCGACAAG	84	5561717	5561634	TGTCGCAGGAGCGATGGCACTG	43.3	1.00698	0.511905	0	71	37	501	3	30	0	4.40737	1.96714	26.6362	0.177109	1.77109	7.61996	4.14657	3.47339	1.1127e-12	**	**		**
ghr-miR395a*				DW501342.1	EST	Chr13	ghr-n48	GTTCCCTAGATCACTTCACTG				12	21	-	5	11402423	11402444	ghr-n48	GTTCCCTAGATCACTTCACTGGGGTTATGGGGTCTGCTCTTGGCAGAGCCTAGATAAAAGGGAGGTCCCTAATGACCTACTGAAGTGTTTGGGGGAAC	98	11402347	11402444	CTGAAGTGTTTGGGGGAACTC	47.2	0.944	0.510204	8	171	1	95	4	152	0.496605	10.6149	0.053166	5.05077	0.236146	8.97355	-3.22352	-1.07242	-2.1511	0.032914	*	*
ghr-miR5368*				EST_contig1263	EST_contig	Chr01	ghr-n22	ACTGTTCCCTGGGATTGGCTTTG				160	23	+	5	23408532	23408555	ghr-n22	ACTGTTCCCTGGGATTGGCTTTGGGCTTTTCCTGCGCAGCTTAGGTGGAAGGCGAAGAAGGCCTCCTTCCGGGGGGGCCCGAGCCATCAGTGAGATACCACTCTGGAAGAGCTAGAATTCTAACCTTGTGTCAGGACCTACGGGCCAAGGGACAGTCTCAGGTAGA	166	23408532	23408697	AGGGACAGTCTCAGGTAGACAGTTT	66.2	0.704255	0.566265	60	37	51	35	49	26	3.72454	2.2968	2.71147	1.86081	2.89279	1.53495	-0.457986	-0.3646	-0.0933863	0.20302
ghr-miR156*						Chr13	ghr-n59	TGCTTACTTCTCTTCTGTCGGC				5808	22	-	3	53682053	53682075	ghr-n59	GATTGACAGAAGAGAGTGAGCACTCACAGGCAATTGTATGCAAAAGGCATACCTTTATCCGTGGTTGCTTACTTCTCTTCTGTCGGC	87	53682053	53682139	TTGACAGAAGAGAGTGAGCACT	43.9	1.0975	0.45977	2439	101	1186	101	2148	184	151.402	6.26964	63.0549	5.36977	126.81	10.8627	-1.26371	-0.255715	-1.00799	0	**	**		**
ghr-miR166j*						EST	ghr-n44	GGAATGTTGTCTGGACCGGGGACA			DW502146.1	1425	24	+	5	200	223	ghr-n44	GGAATGTTGTCTGGACCGGGGACACTTGTGTTTCTAATCCGTTTTCCCTGCAATATTGTTCTGATTAACGTGGGGATCTTTATATTGCTTATTTTTGTAATGGATTAAGGTTGTACTAGTGTCGTCGGACCAGGCTTCATTCC	143	200	342	TCGTCGGACCAGGCTTCATTCCCC	54.89	0.914833	0.41958	467	2	419	3	539	1	28.9893	0.124151	22.2766	0.159498	31.8207	0.0590365	-0.379993	0.134443	-0.514437	1.4573e-07	**
ghr-miR169c*						Chr07	ghr-n33	CAGGTTGTCTTTGGCTACATTTTT				700	24	+	3	44742725	44742749	ghr-n33	GATGGTGTAGCCAAGGATGACTTGCCGACTCTTCCTCCTCCCATCATGATAAGTGGTCGTCGGCAGGTTGTCTTTGGCTACATTTTT	87	44742749	44742663	TGGTGTAGCCAAGGATGACTTGCC	43.9	1.02093	0.494253	259	12	280	11	161	6	16.0776	0.744907	14.8865	0.584827	9.50488	0.354219	-0.111046	-0.758311	0.647264	2.2252e-07	**
ghr-miR169d*						Chr01	ghr-n23	AGGCAGTCACCTTGGCTAACT				95	21	-	3	55142298	55142319	ghr-n23	GGTAGCCAAGGATGACTTGCCTGCACCTAATGTTCACGAGGTTTTAATACATCAAAAACCCTGATTGGGTCCCAGGCAGTCACCTTGGCTAACT	94	55142298	55142391	TAGCCAAGGATGACTTGCCTGC	42	0.933333	0.478723	39	48	29	50	27	39	2.42095	2.97963	1.54182	2.6583	1.59399	2.30242	-0.650942	-0.602934	-0.0480083	0.10869
ghr-miR390*						Chr04	ghr-n13	AATCTGTAAAGCTCAGGAGGGA				18	22	+	5	57185647	57185669	ghr-n13	AATCTGTAAAGCTCAGGAGGGATAGCGCCTAAGCTATTTCTTTCTTTCTTTCTTTTTTGCAGAAATATCATCTGCGGCGCTATCTATCCTGAGTTTCATGGGTT	104	57185647	57185750	TATCCTGAGTTTCATGGGTTCT	41.7	0.992857	0.403846	7	1	7	3	4	1	0.434529	0.0620756	0.372162	0.159498	0.236146	0.0590365	-0.223521	-0.879774	0.656253	0.60971
ghr-miR396g*						Chr08	ghr-n34	CATGCTTTTCCACAGCTTTCT				15	21	-	5	40496690	40496711	ghr-n34	CATGCTTTTCCACAGCTTTCTTGAACTTGGCTACTCTCTCTGGCTCTGCATGCCTTCTCTTCTCTATTCCTACTGGAAGCATTAATCCTCAGTCAGTGTATATGAAGCTCAAGAAAGCTGTGGGAAATCATG	132	40496580	40496711	AAAGCTGTGGGAAATCATGGA	46.41	0.800172	0.439394	9	6	6	4	2	3	0.55868	0.372454	0.318996	0.212664	0.118073	0.177109	-0.808484	-2.24234	1.43386	0.086439			*
ghr-miR477b*						Chr04	ghr-n6	GGAAGGTTTGGAGGAGATTGA				52	21	-	3	36817562	36817583	ghr-n6	TCAATCTCCCTCAAACGCTTCCAGCAATATGCTACACACTACTCCCCAGCAGTACTGCTGGAAGGTTTGGAGGAGATTGA	80	36817562	36817641	AATCTCCCTCAAACGCTTCCAG	39.74	1.01897	0.4875	16	3	16	3	6	0	0.99321	0.186227	0.850657	0.159498	0.354219	0	-0.223521	-1.48746	1.26394	0.075762			*
ghr-miR482d*						EST	ghr-n1	GATGGGTGAGGGGGTAAGACA			DT527030.1	507	21	+	5	63	83	ghr-n1	GATGGGTGAGGGGGTAAGACAATGGACTGTTTCAGTCTTTTGGAAACAGAAATAAAGAAGAAGGCTGGTTTATGTCTTGCCTACTCCACCCATG	94	63	156	TCTTGCCTACTCCACCCATGCC	40.2	0.957143	0.446809	115	96	122	79	266	103	7.13869	5.95926	6.48626	4.20012	15.7037	6.08076	-0.138274	1.13737	-1.27565	4.1375e-21	**		**	**
ghr-miR6118*						EST	ghr-n32	CAGGAATGGGGTCTTTGGGATGA			HO111608.1	509	23	-	5	102	124	ghr-n32	CAGGAATGGGGTCTTTGGGATGAACCATTCGAAAGCTTTTCATCGTTTTAGTCATAAATTGAAGTTCTTCCCGAGGCCACCCATTCCAG	89	102	190	TTCCCGAGGCCACCCATTCCAGTG	34.2	0.855	0.449438	154	4	134	3	216	2	9.55964	0.248302	7.12425	0.159498	12.7519	0.118073	-0.424218	0.415682	-0.8399	4.7895e-07	**
ghr-miR7495*				ES816423.1	EST	scaffold_409	ghr-n70	TTTGTACTTTAGATGTCTCTT				1529	21	-	3	2796	2817	ghr-n70	GAGGGGCATCTGAAGTACAGAATGACGAACGAACTTCCATTGATACCCGATGAACTTAGTGTTGGAAGGAAGCAAGATCGTTTCCCGGTTTCCTTTTTTGCTTCTGTCGGTCGGATAGTTCGTCTCCTTTGTACTTTAGATGTCTCTT	148	2796	2943	GGGGCATCTGAAGTACAGAAT	61.2	0.927273	0.445946	476	36	531	24	404	51	29.548	2.23472	28.2312	1.27599	23.8507	3.01086	-0.0657708	-0.309026	0.243255	0.0041229	**
ghr-miR1520			1520			Chr10	ghr-miR1520	GACGTGACATATAAGACA	gma-miR1520e	3		3	18	-	3	56821787	56821805	ghr-miR1520	CTACTTGTACTTCACGGTGTTCTTTTAAAATTTTTATGAACTTTTTATATTTTTTAATTATTTATTGACGTGACATATAAGACA	84	56821787	56821870	ACTTGTACTTCACGGTGT	13.2	0.694737	0.22619	0	0	0	0	3	0	0	0	0	0	0.177109	0	0	4.14657	-4.14657	0.045402	*
ghr-miR156e			156			Chr06	ghr-miR156e	AGAAGATTGAGAGAATCAT	pta-miR156a	3		11	19	+	5	3541456	3541475	ghr-miR156e	AGAAGATTGAGAGAATCATATCTTATAAGATTAGATTAAATTTGATTATGTCAAATGATTATGTAATCTTGTAAAATCTCTAGATTTAAGGGATATGTTAATCTCGTCTGTCA	113	3541456	3541568	GTTAATCTCGTCTGTCAAT	31.3	1.07931	0.256637	3	0	8	0	2	0	0.186227	0	0.425328	0	0.118073	0	1.19152	-0.657382	1.8489	0.15384
ghr-miR160e			160			Chr05	ghr-miR160e	GCATCAGAGGAGTCAAGCAGG	ptc-miR160e-3p	3		12	21	-	3	52089441	52089462	ghr-miR160e	TCTGCCTGGCTCCCTGGATGCCAACTAAGGATGGTGTTGATAAAGAATTGGCCCTTCCTAGTTGGCATCAGAGGAGTCAAGCAGG	85	52089441	52089525	TGCCTGGCTCCCTGGATGCCA	49.7	1.12955	0.517647	4	0	3	0	5	3	0.248302	0	0.159498	0	0.295182	0.177109	-0.638559	0.249509	-0.888067	0.69146
ghr-miR164a			164			Chr08	ghr-miR164a	TGGAGAAGCAGGGCACGTGCA	ath-miR164a	0		3397	21	+	5	39741870	39741891	ghr-miR164a	TGGAGAAGCAGGGCACGTGCAAAAGAGTGCCTTATTCCCCATTTGGCTTCAATACATATATATATATATGTGCGTTGTTGCACGTGCTCCCCTTCTCCA	99	39741870	39741968	CACGTGCTCCCCTTCTCCAAC	44.5	0.988889	0.454545	980	0	944	0	1432	0	60.8341	0	50.1887	0	84.5403	0	-0.277516	0.474759	-0.752275	3.3701e-37	**
ghr-miR164c			164			Chr07	ghr-miR164c	TGGAGAAGCAGGGCACGTGCA	ath-miR164a	0		3397	21	-	5	51360579	51360600	ghr-miR164c	TGGAGAAGCAGGGCACGTGCAAGTTGTACATTCTATGTAAGCTTTGGTACATGTCAAAAATGAACTTTGCACGTGCTCCCCTTCTCCA	88	51360513	51360600	CACGTGCTCCCCTTCTCCACC	37.8	0.945	0.454545	980	0	944	0	1432	0	60.8341	0	50.1887	0	84.5403	0	-0.277516	0.474759	-0.752275	3.3701e-37	**
ghr-miR166f			166			Chr07	ghr-miR166f	TCTCGGACCAGGCTTCATTCC	bdi-miR166f	0		29586	21	+	3	42597571	42597592	ghr-miR166f	GGAATGAAGTTTGATCCAAGATCCATCAATCATCTCTCTTTTTTAAGTCATGAATTATGATGATACTAATGGATCTCGGACCAGGCTTCATTCC	94	42597592	42597499	AATGAAGTTTGATCCAAGATC	38.2	1.09143	0.37234	9202	0	8454	1	9481	0	571.22	0	449.466	0.053166	559.725	0	-0.345834	-0.0293275	-0.316507	5.5078e-68	**
ghr-miR166i			166			Chr04	ghr-miR166i	TTGGACCAGGCTTCATTCCCC	ctr-miR166	1		495	21	+	3	32099211	32099232	ghr-miR166i	GGGGAATGTTGCCTGGTTCAAGGACACCTTTTCTTGCTAACCCTAAATTTCCATCTGTGCTCTTGGACCAGGCTTCATTCCCC	83	32099232	32099150	GGAATGTTGCCTGGTTCAAGG	39.05	0.952439	0.493976	148	0	196	0	111	0	9.18719	0	10.4205	0	6.55305	0	0.181735	-0.487457	0.669192	0.00040003	**
ghr-miR166l			166			Chr02	ghr-miR166l	AGGAACTGTCGTCCGGTC	zma-miR166h-5p	3		8	18	-	3	47366369	47366387	ghr-miR166l	AGCCGGGTCGAAAAGTTTTGCTTGTGTAGCTGAGGCCGAGGTATTTTTAATTTTTTAATACTGTCAAATATGTATTACTTTTCATTAAATAATATTTTTACTACTATACTGTAGGAACTGTCGTCCGGTC	130	47366369	47366498	CCGGGTCGAAAAGTTTTGC	32.2	0.731818	0.338462	0	0	0	0	8	0	0	0	0	0	0.472292	0	0	5.56161	-5.56161	0.00026235	**		**	**
ghr-miR166m			166			Chr02	ghr-miR166m	AGGAACTGTCGTCCGGTC	zma-miR166h-5p	3		8	18	+	3	3642170	3642188	ghr-miR166m	TATTGGCAGATATTTATTACTTACTTATATTAATATTTTTACTATTGTATTGTAGGAACTGTCGTCCGGTC	71	3642188	3642118	TTGGCAGATATTTATTAC	9.5	0.475	0.28169	0	0	0	0	8	0	0	0	0	0	0.472292	0	0	5.56161	-5.56161	0.00026235	**		**	**
ghr-miR167c			167			Chr07	ghr-miR167c	TGAAGCTGCCAGCATGATCTAG	ath-miR167a	1		21017	22	-	5	47550276	47550298	ghr-miR167c	TGAAGCTGCCAGCATGATCTAGCTATCCATCCCTCCTTTAGTTTATCTTTCAGGGAGAAAACTAGATCATATGGCAGTTTCG	82	47550217	47550298	AGATCATATGGCAGTTTCGTC	35.4	1.01143	0.426829	6874	0	7020	0	6968	0	426.708	0	373.226	0	411.366	0	-0.1932	-0.0528245	-0.140375	3.0232e-15	**
ghr-miR167e			167			Chr13	ghr-miR167e	TGAAGCTGCCACATGATCTAG	ath-miR167a	2		3	21	+	5	30659958	30659979	ghr-miR167e	TGAAGCTGCCACATGATCTAGTCTCTCTCCCTGAAAGGTTTAAAAATGGAGGGGTGGTTAACTAGATCATGCTGGCAGCTTCA	83	30659958	30660040	AGATCATGCTGGCAGCTTCAAC	42.83	1.12711	0.457831	0	0	3	0	1	0	0	0	0.159498	0	0.0590365	0	3.99547	2.56161	1.43386	0.22665
ghr-miR168			168	gss_contig3403	gss_contig	Chr04	ghr-miR168	TCGCTTGGTGCAGGTCGGGAA	ath-miR168a	0		50541	21	-	5	48092726	48092747	ghr-miR168	TCGCTTGGTGCAGGTCGGGAACTGATTGGCTGTTCCTTAATATTGGATTGAATTTTATTTTGATTTAAGCCAGATGGCGGGGCGTGATTGGAGGAAGCGCGAATCGGATCCCGCCTTGCATCAACTGA	128	48092620	48092747	CCCGCCTTGCATCAACTGAAT	52.7	0.85	0.484375	16363	497	17197	336	16518	426	1015.74	30.8516	914.296	17.8638	975.165	25.1495	-0.151801	-0.0588175	-0.0929839	2.4653e-21	**
ghr-miR171j			171			EST	ghr-miR171j	TTGAGCCGCGCCAATATCACT	vvi-miR171f	0	DW507416.1	16	21	+	3	193	213	ghr-miR171j	AGCGATGTTGGTGAGGTTCAATCCGAAGACGGATTTACGAATTGATTCAGTCGTAAAATACGATCTCAGATTGAGCCGCGCCAATATCACT	91	123	213	CGATGTTGGTGAGGTTCAATC	39.8	0.995	0.43956	4	2	9	0	3	2	0.248302	0.124151	0.478494	0	0.177109	0.118073	0.946404	-0.487457	1.43386	0.23473
ghr-miR171k			171			Chr01	ghr-miR171k	TTGAGCCGCGCCAATATCACT	vvi-miR171f	0		16	21	+	3	4191473	4191494	ghr-miR171k	AGCGATGTTGGTGAGGTTCAATCCGAAAACGAATTTACAATCGTAAAATACGATATCAGATTGAGCCGCGCCAATATCACT	81	4191494	4191414	CGATGTTGGTGAGGTTCAATC	33.4	1.01212	0.407407	4	2	9	0	3	2	0.248302	0.124151	0.478494	0	0.177109	0.118073	0.946404	-0.487457	1.43386	0.23473
ghr-miR172a			172			Chr11	ghr-miR172a	AGAATCTTGATGATGCTGCAT	ath-miR172a	0		20424	21	+	3	55965164	55965185	ghr-miR172a	ATGCAGCATCTTCAAGATTCACATGCAAAGTATAGTACGGCCAGGCCATAGCTTTTGTTTGAAGCATGAGAATCTTGATGATGCTGCAT	89	55965185	55965097	GCAGCATCTTCAAGATTCACA	40.4	1.09189	0.41573	7231	10	7045	12	5063	8	448.869	0.620756	374.555	0.637993	298.902	0.472292	-0.261117	-0.586622	0.325505	0	**
ghr-miR172b			172			Chr09	ghr-miR172b	AGAATCTTGATGATGCTGCAT	ath-miR172a	0		20424	21	+	3	63824776	63824797	ghr-miR172b	ATGTAGCATCATCAAGATTCACATGCAACGTCGTATGTATGTATATATATATATATGTATAGTTTGGGCCTGAGAATCTTGATGATGCTGCAT	93	63824797	63824705	GTAGCATCATCAAGATTCACA	44.3	1.38437	0.344086	7231	32	7045	39	5063	26	448.869	1.98642	374.555	2.07348	298.902	1.53495	-0.261117	-0.586622	0.325505	0	**
ghr-miR172f			172			Chr04	ghr-miR172f	AGAATCTTGATGATGCTGCAT	ath-miR172a	0		20424	21	-	3	56694852	56694873	ghr-miR172f	GTGTAGCATCTTCAAGATTCACATGCAAATGCACGGTGGTGAATGGTAATTATAGTAACGTACTCTCTTCAACCCCCCGCTCCCCTTTCTTCTCTTCCTAATTTCATTCCCAAAGTTCCTTGAAAGTGAGAATCTTGATGATGCTGCAT	149	56694852	56695000	GTAGCATCTTCAAGATTCACA	40.86	0.648571	0.422819	7231	0	7045	0	5063	0	448.869	0	374.555	0	298.902	0	-0.261117	-0.586622	0.325505	0	**
ghr-miR172j			172			Chr05	ghr-miR172j	TCTGTGATGATGCGGCAC	cme-miR172f	2		3	18	-	5	62249702	62249720	ghr-miR172j	TCTGTGATGATGCGGCACTCTGATATTATGCCACATCATCACCTAATATTAGAATGCCATATCATCACAGG	71	62249650	62249720	GCCATATCATCACAGGGA	31.9	1.1	0.408451	0	0	3	0	1	0	0	0	0.159498	0	0.0590365	0	3.99547	2.56161	1.43386	0.22665
ghr-miR1858			1858			GSS	ghr-miR1858	GCAGGACGGATGTGGTGC	osa-miR1858a	3	DX385139.1	5	18	+	3	465	482	ghr-miR1858	GCAGCCTTTCTGGTTCTTCTTCTGCTCGACTTCTTGAAGTCCCAGCATGGATGTTCGACCGCTCCGCAAGCGGATCTCTCGGGATTAGGCCTTGATTGTCTTGGTTCATTTCTGGGTTGGCTTTGGGCGGGTACCGTGCTTTGTGGGAAAGTGGTGACGGGTCTTTGGTTGGTCGTGGCGTATACGGGGCAGGACGGATGTGGTGC	206	277	482	AGCCTTTCTGGTTCTTCTT	71.5	0.621739	0.558252	2	0	5	0	1	0	0.124151	0	0.26583	0	0.0590365	0	1.09841	-1.07242	2.17083	0.27145
ghr-miR1873a			1873	DX383605.1	GSS	Chr05	ghr-miR1873a	CAACAATTGGTATCAGAGCTAG	osa-miR1873	3		30	22	+	5	23517925	23517947	ghr-miR1873a	CAACAATTGGTATCAGAGCTAGGTTATGTTCTATTTGTAAGTATAAATAGATAATCAAAATAAAATTCTCTTCTTTTTGAATGATTTGATTACATAGAAAGTGACATTTTTTAGATCTTATGCATGTTT	129	23517925	23518053	AGATCTTATGCATGTTTTG	24.2	0.75625	0.248062	10	0	6	0	10	0	0.620756	0	0.318996	0	0.590365	0	-0.960487	-0.0724192	-0.888067	0.37283
ghr-miR1873b			1873			Chr09	ghr-miR1873b	CAACAATTGGTATCAGAGCTAG	osa-miR1873	3		30	22	+	5	50385579	50385601	ghr-miR1873b	CAACAATTGGTATCAGAGCTAGATTCGTACTTGGGGAATACGCCCGTTTATGATACTATTTACGTATATGGTATTGTTCATCCACGGTACTATTCACGTAGACGGTACTGTTCACGTATACAGTAGTTG	129	50385579	50385707	TGTTCACGTATACAGTAGTTGGG	38.2	0.734615	0.403101	10	0	6	0	10	0	0.620756	0	0.318996	0	0.590365	0	-0.960487	-0.0724192	-0.888067	0.37283
ghr-miR1876a			1876			gss_contig	ghr-miR1876a	GTGGGTTTGGATGGGCAG	osa-miR1876	3	gss_contig2445	5	18	-	5	344	361	ghr-miR1876a	GTGGGTTTGGATGGGCAGTGCGTTTACCTGCATTAAGTGTAAAAACAATGGTGGCGGTGAGATTAGATACTCTAGCGATATTGTAGCGTGAGACAAAAAGTAAGCTAAACGCACTGCACCGCTCATCCAAACCCAC	136	344	479	GCACCGCTCATCCAAACCCACAC	54.2	0.860317	0.463235	5	0	0	0	1	0	0.310378	0	0	0	0.0590365	0	-4.95595	-2.39435	-2.56161	0.019035	*	*
ghr-miR1876b			1876	AW186767.1	EST	Chr08	ghr-miR1876b	GTGGGTTTGGATGGGCGG	osa-miR1876	3		31	18	+	5	28312357	28312375	ghr-miR1876b	GTGGGTTTGGATGGGCGGTATGGTGCGGTGCGTTTAGCTTACTTTTTGTCTCACGCTATAATATCTAATCTCACCGCCACCGATGTTTTTACACTAACTGCAAGTATATGCACTGTTCATCCAAGCTCAC	130	28312357	28312486	GTTCATCCAAGCTCACCC	45.37	0.768983	0.453846	13	0	13	0	5	0	0.806983	0	0.691159	0	0.295182	0	-0.223521	-1.45093	1.22741	0.13211			*
ghr-miR1876c			1876	DW504452.1	EST	Chr08	ghr-miR1876c	GTGGGTTTGGATGGGCGG	osa-miR1876	3		31	18	+	5	1090804	1090822	ghr-miR1876c	GTGGGTTTGGATGGGCGGTGAGTTTACCTGCGGTTAGTGTAAAAATAGCGGTGGCGGTGAGATTAGATACTATAGCGATACTGTAGCGTGAGACAAAAAGTAAACTAAACGCACCACACCGCACCCAATCGCCCATCCAAACTCAC	146	1090804	1090949	GCCCATCCAAACTCACCC	64.3	0.905634	0.486301	13	0	13	0	5	0	0.806983	0	0.691159	0	0.295182	0	-0.223521	-1.45093	1.22741	0.13211			*
ghr-miR1876d			1876			Chr10	ghr-miR1876d	GTGGGTTTGGATGGGCGG	osa-miR1876	3		31	18	+	5	60720532	60720550	ghr-miR1876d	GTGGGTTTGGATGGGCGGTGTGTTGACTTGCAGTTAGTGTAAAAACAATGGTACGTTTACCAACGCCCATCCTAACTCAC	80	60720532	60720611	GCCCATCCTAACTCACCC	36.6	0.963158	0.475	13	0	13	0	5	0	0.806983	0	0.691159	0	0.295182	0	-0.223521	-1.45093	1.22741	0.13211			*
ghr-miR2118			2118	EST_contig1050	EST_contig	Chr01	ghr-miR2118	ATGGTTGGATGGGGGCGA	hbr-miR2118	3		7	18	+	3	55506688	55506706	ghr-miR2118	CCGCCCGCGGTCCAACCGAGGCTCGAGGGCTCATGGTTGGATGGGGGCGA	50	55506706	55506657	GCCCGCGGTCCAACCGAGG	31.4	0.872222	0.72	4	0	0	0	3	0	0.248302	0	0	0	0.177109	0	-4.63403	-0.487457	-4.14657	0.11683		*
ghr-miR2608			2608			Chr02	ghr-miR2608	TCCATATTTCACTATCTCT	mtr-miR2608	3		18	19	+	3	11723725	11723744	ghr-miR2608	AGAGATAGTGCAATATGGAGGCTTGAGCAAAGTGAAAATGATATTTTACTATGTTTCAAGTCTCCATATTTCACTATCTCT	81	11723744	11723664	AGATAGTGCAATATGGAGG	45	1.66667	0.333333	8	0	7	0	3	0	0.496605	0	0.372162	0	0.177109	0	-0.416166	-1.48746	1.07129	0.28916
ghr-miR2661			2661			Chr08	ghr-miR2661	TAGGTTTGAGAGCATGTGGCA	mtr-miR2661	3		12	21	+	5	7359312	7359333	ghr-miR2661	TAGGTTTGAGAGCATGTGGCAAATGAAGTAATTTTTGAGCAAGCATGGTCAGATATGTTATTCCACATATCTCATTCCTA	80	7359312	7359391	CCACATATCTCATTCCTAAT	26.2	0.903448	0.3625	2	0	7	0	5	0	0.124151	0	0.372162	0	0.295182	0	1.58383	1.24951	0.334325	0.36127
ghr-miR2911			2911	EX172567.1	EST	Chr08	ghr-miR2911	GCCGGCCGGGGGACGGACTGGG	nta-miR2911	3		83	22	-	3	20799224	20799246	ghr-miR2911	CCCAGTCCCAAACCCGTAGGCTATCGGTACACTACTCGAGCTGCTCCCGCGGCTAGAGGGGGTTGCTGCGTGCCGGCCGGGGGACGGACTGGG	93	20799224	20799316	CAGTCCCAAACCCGTAGGCTA	50.1	0.782812	0.688172	2413	0	3431	0	1738	0	149.788	0	182.413	0	102.605	0	0.28428	-0.545819	0.830099	1.7244e-85	**
ghr-miR2916a			2916			GSS	ghr-miR2916a	GGACTTGATAGACGACATA	peu-miR2916	3	DX535537.2	27	19	+	3	474	492	ghr-miR2916a	TATGTCTCTATCTTCTGGGAGTCATTCGTTCTGATACCTAAGACAAGGAAACTCCTCAATTGGACTTGATAGACGACATA	80	413	492	TGTCTCTATCTTCTGGGA	22.8	0.7125	0.4	12	0	7	0	8	0	0.744907	0	0.372162	0	0.472292	0	-1.00113	-0.657382	-0.343747	0.29692
ghr-miR2916b			2916	DX549429.2	GSS	Chr06	ghr-miR2916b	GGACTTGATAGACGACATA	peu-miR2916	3		27	19	-	3	16874293	16874312	ghr-miR2916b	AATGTCGTTAAGTGCTGAAAAGACCTTAATTTGCCACAATGAATTGTGGCAAATCAGATGCCCAAAACAAAGCATCTCCCAAATTGGACTTGATAGACGACATA	104	16874293	16874396	TGTCGTTAAGTGCTGA	31.9	0.7975	0.384615	12	0	7	0	8	0	0.744907	0	0.372162	0	0.472292	0	-1.00113	-0.657382	-0.343747	0.29692
ghr-miR2916c			2916	JY261836.1	GSS	Chr08	ghr-miR2916c	GGACTTGATAGACGACATA	peu-miR2916	3		27	19	-	3	21424189	21424208	ghr-miR2916c	TATGTCTCTATCTTCTGGGAGTCATCCGCTCCGATGCCCAAAACAAGGCATCTTCTCAATTGGACTTGATAGACGACATA	80	21424189	21424268	TGTCTCTATCTTCTGG	27.5	0.763889	0.45	12	0	7	0	8	0	0.744907	0	0.372162	0	0.472292	0	-1.00113	-0.657382	-0.343747	0.29692
ghr-miR2916d			2916			Chr09	ghr-miR2916d	GGACTTGATAGACGACATA	peu-miR2916	3		27	19	+	3	43738828	43738847	ghr-miR2916d	CTTGTCTCTATCTTTTAGAAGTCATTTGTTCTGATCTTCAAGGCAAAACATCACTTCAATTGGACTTGATAGACGACATA	80	43738847	43738768	TGTCTCTATCTTTTAG	18.7	0.667857	0.35	12	0	7	0	8	0	0.744907	0	0.372162	0	0.472292	0	-1.00113	-0.657382	-0.343747	0.29692
ghr-miR2916e			2916			Chr08	ghr-miR2916e	GGACTTGATAGACGACATA	peu-miR2916	3		27	19	-	3	9940238	9940257	ghr-miR2916e	TCCATCTTCTGGGAGTCCATTGGTTAGATACTCAAGACAATGTATCTCTCCAATTGGACTTGATAGACGACATA	74	9940238	9940311	TGTCTCCATCTTCTGGGAGTCCAT	25.6	0.853333	0.405405	12	0	7	0	8	0	0.744907	0	0.372162	0	0.472292	0	-1.00113	-0.657382	-0.343747	0.29692
ghr-miR3434			3434			Chr09	ghr-miR3434	CAAAATGAGAGAGTCAAGCCA	aly-miR3434-3p	3		4	21	+	3	53023461	53023482	ghr-miR3434	TGGCGACTCCCATTTTTTGTTGTTTTAATAAAAAGTCAATTTAAAAAAAAGGTCTCGATAGCTTTGTGACTCCACTGGGGACCCAAAATGAGAGAGTCAAGCCA	104	53023482	53023379	GCGACTCCCATTTTTTG	23.41	0.58525	0.384615	2	0	2	0	4	0	0.124151	0	0.106332	0	0.236146	0	-0.223521	0.927581	-1.1511	0.5738
ghr-miR3437			3437			EST	ghr-miR3437	AGTGGATCGTTGTTTTTG	aly-miR3437-3p	3	DR460375.1	4	18	+	5	112	129	ghr-miR3437	AGTGGATCGTTGTTTTTGGTATGTCCTCCTGGATTCTGTAGCTTCTGTTCATTTTATCATGAATCTTCATTACTTTTATTCCTTCATAGTTTGCCATGAGCCTTTGAATATTTTGTGCTAAAACCTTTCCTGTTATATTTTTCCCCTCATGTATGAATTGATTTCTGGAAAACCATATCAACCATAGAGCATAACAGAAGAGTCGGCATTGAGCGCCGTTACTTCTCTTGAAAACCCAGGTTAGCCACTCTCATAGACTTTGATTCATA	269	112	380	TAGACTTTGATTCATATT	53.72	0.5372	0.371747	4	0	0	0	0	0	0.248302	0	0	0	0	0	-4.63403	-4.63403	0	0.011818	*	*	*
ghr-miR3441			3441			Chr01	ghr-miR3441	TGAACAAAATGACGTCGT	aly-miR3441-5p.2	3		4	18	-	5	49049254	49049272	ghr-miR3441	TGAACAAAATGACGTCGTTTTGCTATTTTGGCTTTTATTATTTGCGGCGTTTTTATGGCAAAATATTATTTCATTTTGAACAAAATGACGTCGTTTTGTTAT	102	49049171	49049272	GACGTCGTTTTGTTATGC	30.12	1.004	0.294118	0	0	4	0	1	0	0	0	0.212664	0	0.0590365	0	4.41051	2.56161	1.8489	0.10889
ghr-miR3627a			3627			Chr07	ghr-miR3627a	TGTCGCAGGAGCGATGGCACTG	vvi-miR3627-5p	3		605	22	+	5	5561635	5561657	ghr-miR3627a	TGTCGCAGGAGCGATGGCACTGCCTTTTGTTTTTGTTTTCCTTGTATAGCAACACAGGACAGTGCCTTCGGCCTGCGACA	80	5561635	5561714	GTGCCTTCGGCCTGCGACAAG	39.9	0.973171	0.5125	71	0	501	37	30	3	4.40737	0	26.6362	1.96714	1.77109	0.177109	2.5954	-1.31528	3.91067	0	**	**	**	**
ghr-miR3627b			3627			Chr06	ghr-miR3627b	TTGTCGCAGGAGAGATGGCACT	vvi-miR3627-5p	1		150	22	-	5	6628823	6628845	ghr-miR3627b	TTGTCGCAGGAGAGATGGCACTGAGGGTTTTATATATGATTTGCTTCCCCCACCCTAGCTTAGCTTAGTGCCGTCGCCTTGTGACAA	87	6628759	6628845	TGCCGTCGCCTTGTGACAAGA	34.23	0.796046	0.494253	28	0	71	0	48	0	1.73812	0	3.77479	0	2.83375	0	1.11887	0.705188	0.413683	0.0017488	**	**
ghr-miR390b			390			Chr04	ghr-miR390b	AAGCTCAGGAGGGATAGCGCC	ath-miR390a	0		11777	21	+	5	57185655	57185676	ghr-miR390b	AAGCTCAGGAGGGATAGCGCCTAAGCTATTTCTTTCTTTCTTTCTTTTTTGCAGAAATATCATCTGCGGCGCTATCTATCCTGAGTTT	88	57185655	57185742	CGCTATCTATCCTGAGTTTCA	36.4	1.01111	0.409091	2899	86	3160	93	2776	59	179.957	5.3385	168.005	4.94444	163.885	3.48315	-0.0991518	-0.134967	0.0358152	0.0011758	**
ghr-miR393b			393			Chr06	ghr-miR393b	ATCATGCGATCCCTTCGGAAT	mdm-miR393d	2		85	21	+	3	16566901	16566922	ghr-miR393b	GCTCCAAAGGGATCGCATTGATCTAATGTTGATATGGATTGTTGAATCAAGTGTCATGGTATGGTCATTTGTTGATTCAGTTTGCTCATTGGATCATGCGATCCCTTCGGAAT	113	16566922	16566810	TCCAAAGGGATCGCATTGATCT	46.02	1.00043	0.40708	7	1	8	0	7	4	0.434529	0.0620756	0.425328	0	0.413255	0.236146	-0.030876	-0.0724192	0.0415433	0.99556
ghr-miR395a			395	DW501342.1	EST	Chr13	ghr-miR395a	CTGAAGTGTTTGGGGGAACTC	ath-miR395a	0		454	21	-	3	11402344	11402365	ghr-miR395a	GAGTTCCCTAGATCACTTCACTGGGGTTATGGGGTCTGCTCTTGGCAGAGCCTAGATAAAAGGGAGGTCCCTAATGACCTACTGAAGTGTTTGGGGGAACTC	102	11402344	11402445	GTTCCCTAGATCACTTCACTG	51.4	0.988462	0.509804	171	8	95	1	152	4	10.6149	0.496605	5.05077	0.053166	8.97355	0.236146	-1.07152	-0.242344	-0.829174	1.5772e-08	**	**
ghr-miR396e			396			Chr10	ghr-miR396e	GTTCAATAAAGCTGTGGGAAG	aly-miR396a-3p	0		1249	21	+	3	7617733	7617754	ghr-miR396e	TCTTCCACAGCTTTCTTGAACTGCAACTTCGTCTTACTTTCCTTGTTATTTTGTGTTGCTTATATAGGCGGTATATGGGTATGTATGTATGTCGTTGCGGTTCAATAAAGCTGTGGGAAG	120	7617754	7617635	TTCCACAGCTTTCTTGAACTG	50	1.04167	0.4	373	237	287	190	425	215	23.1542	14.7119	15.2587	10.1015	25.0905	12.6928	-0.601646	0.115868	-0.717514	7.0956e-11	**
ghr-miR396f			396			Chr01	ghr-miR396f	GTTCAATAAAGCTGTGGGAAG	aly-miR396a-3p	0		1249	21	-	3	4251757	4251778	ghr-miR396f	TCTTCCACAGCTTTCTTGAACTGCAACTTCGTCTTAGATCGTTGGTTGCCTGTTGTTGATAATGGTGCATCCTTGTGGGCGGTATACTGTTATTTTTGTTGCGGTTCAATAAAGCTGTGGGAAG	124	4251757	4251880	TTCCACAGCTTTCTTGAACTG	49.5	0.916667	0.435484	373	237	287	190	425	215	23.1542	14.7119	15.2587	10.1015	25.0905	12.6928	-0.601646	0.115868	-0.717514	7.0956e-11	**
ghr-miR396h			396			Chr01	ghr-miR396h	TTCCACAGCTTTCTTGAACTG	ath-miR396a	0		679	21	-	5	3166128	3166149	ghr-miR396h	TTCCACAGCTTTCTTGAACTGTATCAAGAAAAAAAGCTAAAGCATTTCACCATGCAACAGTACTGAAATCAAACACAGTTCAAAAAATCTGTGGAA	96	3166054	3166149	GTTCAAAAAATCTGTGGAAAA	27.6	0.836364	0.34375	237	0	190	0	215	0	14.7119	0	10.1015	0	12.6928	0	-0.542409	-0.21297	-0.329439	0.00052689	**
ghr-miR398a			398			Chr05	ghr-miR398a	TGTGTTCTCAGGTCGCCCCTG	osa-miR398b	0		2022	21	+	3	1563010	1563031	ghr-miR398a	CCGGGTCGATCTTAGAACACATGTGATTGTTTTTCGATTTCGATATGGTTCGTTTCATGTGTTCTCAGGTCGCCCCTG	78	1563031	1562954	GGGTCGATCTTAGAACACATG	32.8	0.911111	0.461538	580	0	571	2	865	0	36.0038	0	30.3578	0.106332	51.0666	0	-0.246083	0.504228	-0.750311	3.7438e-23	**
ghr-miR398b			398			EST	ghr-miR398b	TGTGTTCTCAGGTCACCCCTT	ath-miR398a	0	DW498056.1	4	21	+	3	108	128	ghr-miR398b	GAGGGGTGCCACCTAAGAACACAGGTCATCCCTTAACCAAATAGCTTGTGTTCTCAGGTCACCCCTT	67	62	128	GGGGTGCCACCTAAGAACACAGG	32.1	0.944118	0.507463	0	1	1	0	4	0	0	0.0620756	0.053166	0	0.236146	0	2.41051	4.56161	-2.1511	0.068973
ghr-miR399a			399			EST	ghr-miR399a	TGCCAAAGGAGATTTGCCCTG	ath-miR399a	0	DW509341.1	23	21	+	3	97	117	ghr-miR399a	CAGGGCAACTCTCCTTAAGCAAAAATGGATGTGCTTTTCTTTGCATAATTCGATTTTGCCAAAGGAGATTTGCCCTG	77	41	117	GGGCAACTCTCCTTAAGCAAA	39.1	1.22187	0.415584	11	0	9	0	3	0	0.682832	0	0.478494	0	0.177109	0	-0.513028	-1.94689	1.43386	0.088808			*
ghr-miR399b			399			Chr10	ghr-miR399b	TGCCAAAGGAGATTTGCCCTG	ath-miR399a	0		23	21	-	3	45827353	45827374	ghr-miR399b	CAGTGCAATTATACTTTGGCACAAAGATATTTGTGGAGTTCAGTACATAGCAACTGCATTATCATGTTTTGCCAAAGGAGATTTGCCCTG	90	45827353	45827442	GTGCAATTATACTTTGGCACA	25.2	0.72	0.388889	11	0	9	0	3	0	0.682832	0	0.478494	0	0.177109	0	-0.513028	-1.94689	1.43386	0.088808			*
ghr-miR399b			399			Chr11	ghr-miR399b	TGCCAAAGGAGATTTGCCCTG	ath-miR399a	0		23	21	-	3	2828123	2828144	ghr-miR399b	CAGAGCATGTCTCCTTTAGCAGAAATGTTTATGCTCTTGCATATGAATTCGATTTTGCCAAAGGAGATTTGCCCTG	76	2828123	2828198	GAGCATGTCTCCTTTAGCAGA	30.8	0.993548	0.407895	11	0	9	0	3	0	0.682832	0	0.478494	0	0.177109	0	-0.513028	-1.94689	1.43386	0.088808			*
ghr-miR399e			399			Chr11	ghr-miR399e	TGCCAAAGGAGATTTGCCCCG	ath-miR399d	0		3	21	+	3	2832295	2832316	ghr-miR399e	CTGGGTGAATCTCCTTTGGAAGGCAACTAAAACTCGGTTGCATCGCATGTTGGCATGCATGTGGTGGGCGACATGCGATGCGATGCCTAGCTCACTGCCAAAGGAGATTTGCCCCG	116	2832316	2832201	GGGTGAATCTCCTTTGGAAGG	59.8	0.949206	0.543103	0	0	3	0	0	0	0	0	0.159498	0	0	0	3.99547	0	3.99547	0.071679
ghr-miR408b			408			gss_contig	ghr-miR408b	CTGGGACATGGCATGGGCA	gma-miR408b-5p	3	gss_contig1574	10	19	-	5	86	104	ghr-miR408b	CTGGGACATGGCATGGGCACCGAGACGAGAGGTCCCATGTAAGACCATGTCTGGG	55	86	140	CCATGTAAGACCATGTCTGGGAC	25.6	0.775758	0.6	10	1	2	1	1	0	0.620756	0.0620756	0.106332	0.053166	0.0590365	0	-2.54545	-3.39435	0.848898	0.0016239	**	**	**
ghr-miR408c			408			gss_contig	ghr-miR408c	CTGGGACATGGCATGGGCA	gma-miR408b-5p	3	gss_contig1153	10	19	-	3	210	228	ghr-miR408c	TCCCATTTAAGACCATGTCTAGGACATGGCGTTGGCACCGAGAAGAGAGGTCCCTCGTAAGACCATGTCTGGGACATGGCATGGGCA	87	142	228	CCATTTAAGACCATGTCTAGGAC	36.1	0.768085	0.54023	10	0	2	0	1	0	0.620756	0	0.106332	0	0.0590365	0	-2.54545	-3.39435	0.848898	0.0016239	**	**	**
ghr-miR408d			408	gss_contig693	gss_contig	Chr11	ghr-miR408d	CTGGGACATGGCATGGGCA	gma-miR408b-5p	3		10	19	+	3	33624686	33624705	ghr-miR408d	TGTAATACCATGTCTGGGACATGGCATTGGCATCATTGAGATTATGAGAGGTCCCATATAAGACCATGTCTGGGACATGGCATGGGCA	88	33624705	33624618	CCCATGTAATACCATGTCTGGGAC	32	0.780488	0.465909	10	0	2	0	1	0	0.620756	0	0.106332	0	0.0590365	0	-2.54545	-3.39435	0.848898	0.0016239	**	**	**
ghr-miR418			418			Chr08	ghr-miR418	AGGTGATGATGGAATTGAC	ath-miR418	3		10	19	+	3	2107058	2107077	ghr-miR418	GTTAATTTTATCATGGTTGGCCATTTAGGGAGTATGGTAGCCCTCTAAATAGGTGATGATGGAATTGAC	69	2107077	2107009	TAATTTTATCATGGTTGGCCATT	22.9	0.848148	0.391304	7	0	3	0	2	0	0.434529	0	0.159498	0	0.118073	0	-1.44591	-1.87977	0.433861	0.12047
ghr-miR4370			4370	AI726004.1	EST	Chr08	ghr-miR4370	ACTCTAGTCCGACTTTG	gma-miR4370	3		17	17	+	3	20909994	20910011	ghr-miR4370	CAAAGGAACGGGCTTGGCAGAATCAGCGGGGAAAGAAGACCTTGTTGAGCTTGACTCTAGTCCGACTTTG	70	20910011	20909942	AAGGAACGGGCTTGGCAG	26.8	0.744444	0.514286	0	1	0	0	0	0	0	0.0620756	0	0	0	0	0	0	0	1
ghr-miR4371			4371			Chr11	ghr-miR4371	GATGACGTGACTGACGGAG	gma-miR4371b	3		3	19	-	3	7872623	7872642	ghr-miR4371	TTCTGTTAAAAATTTCATCTATTTCTACTTTTAGGTGATGACGTGACTGACGGAG	55	7872623	7872677	CTGTTAAAAATTTCATCTA	13.2	0.694737	0.345455	3	0	1	0	0	0	0.186227	0	0.053166	0	0	0	-1.80848	-4.21899	2.41051	0.14001
ghr-miR4378			4378	DX524182.2	GSS	Chr02	ghr-miR4378	GGACTGTCGTTAGGAAGGT	gma-miR4378a	3		3	19	+	3	4052770	4052789	ghr-miR4378	TCCTCTCTAACAGTAGTCATACATGGTAGTCTAAATGGATTTTAAATATCAACTTAAATGTCCTACGTGATAGTTCAAATTAAATTTATTTAATTAAAAACCTATTTTTATCTTAGCAACTGGACATCCAAGTTGGCATTTAAAACTCATTTGGACTGCCATGTAGGACTGTCGTTAGGAAGGT	184	4052789	4052606	CTCTCTAACAGTAGTCATA	73.3	1.24237	0.320652	3	0	0	0	1	0	0.186227	0	0	0	0.0590365	0	-4.21899	-1.65738	-2.56161	0.13478
ghr-miR4387			4387			Chr02	ghr-miR4387	AAGGTATGATGACGTGACAC	gma-miR4387b	3		4	20	-	5	621991	622011	ghr-miR4387	AAGGTATGATGACGTGACACTTTGAAATTGTGCAACATCGTTTTTATAAAAAAATTAAAAATATGTATAATTTAAAAAATACCAAAAAAAATCAAGTGATGATATTTTATGATCTCGGACTGTTACGTTATTACGTCTT	139	621873	622011	GTTACGTTATTACGTCTTAA	31.1	0.888571	0.251799	2	0	4	0	1	0	0.124151	0	0.212664	0	0.0590365	0	0.776479	-1.07242	1.8489	0.45416
ghr-miR447a			447	EST_contig4886	EST_contig	Chr03	ghr-miR447a	GGAAGAAACTTATAATA	ath-miR447a.2-3p	3		4	17	+	5	43949321	43949338	ghr-miR447a	GGAAGAAACTTATAATATCGTAGTTGCTTATGGTTATTTTAGTCAATTGATCTTTCAATATGCTAGTTGCAACAATTATTATTTTGTATATTTCTTCT	98	43949321	43949418	TTGTATATTTCTTCTTA	21.7	0.868	0.255102	0	0	0	0	0	0	0	0	0	0	0	0	0	0	0	1
ghr-miR5072a			5072			Chr02	ghr-miR5072a	GTCCCCAGTGGAGTCGCCA	osa-miR5072	2		3	19	+	5	33760770	33760789	ghr-miR5072a	GTCCCCAGTGGAGTCGCCAGCTGTAGCAACCTAAATATGTTAGTCCACGGGCGC	54	33760770	33760823	GTTAGTCCACGGGCGCTA	13.6	0.43871	0.574074	0	0	1	0	3	0	0	0	0.053166	0	0.177109	0	2.41051	4.14657	-1.73606	0.16717
ghr-miR5072b			5072			Chr01	ghr-miR5072b	TCCCCAGTGGAGTCGCCA	osa-miR5072	1		12	18	-	5	19981619	19981637	ghr-miR5072b	TCCCCAGTGGAGTCGCCAAGCTGTCGAAACCATTTCTAAAATTTGAAGAAACGGGAATCGACTTTGACACTGCAAATGGGAGT	83	19981555	19981637	ACACTGCAAATGGGAGTCA	23.4	0.615789	0.457831	6	0	3	0	3	0	0.372454	0	0.159498	0	0.177109	0	-1.22352	-1.07242	-0.151102	0.36403
ghr-miR5072c			5072			Chr02	ghr-miR5072c	TCCCCAGTGGAGTCGCCA	osa-miR5072	1		12	18	+	5	4624684	4624702	ghr-miR5072c	TCCCCAGTGGAGTCGCCAAGCTGTCGAAACCGTTTTTTTGAAAATGAAAATTTTGTTGTCGA	62	4624684	4624745	AAAATTTTGTTGTCGACT	7.6	0.292308	0.419355	6	0	3	0	3	0	0.372454	0	0.159498	0	0.177109	0	-1.22352	-1.07242	-0.151102	0.36403
ghr-miR5139a			5139	DX544242.2	GSS	Chr02	ghr-miR5139a	AACCTGGCTCTGATACCA	rgl-miR5139	0		141	18	+	5	26421892	26421910	ghr-miR5139a	AACCTGGCTCTGATACCACTAAATGTAACACCCTAAACCCGGTGTACATGGCCAGACCAAGTT	63	26421892	26421954	GCCAGACCAAGTTTA	16.5	0.55	0.47619	49	0	40	0	52	0	3.0417	0	2.12664	0	3.0699	0	-0.516303	0.0133106	-0.529613	0.14872
ghr-miR5139b			5139	JY260845.1	GSS	Chr05	ghr-miR5139b	AACCTGGCTCTGATACCA	rgl-miR5139	0		141	18	-	5	11205049	11205067	ghr-miR5139b	AACCTGGCTCTGATACCAAATGATATGAACTCATTTCGTGAATTATTCGAGTCGTTTTATGCCCAATCGTGAATTTGAGTAGAATTGATTCGTTTAGAAATTGACTAAGTTTTTAAACAAAGAAAAATGTTAAAGAATGAAAGAAATGGGTTTAAAATAAGGTAACAGAATGGTT	175	11204893	11205067	GTAACAGAATGGTTAA	42.4	0.8	0.302857	49	0	40	0	52	0	3.0417	0	2.12664	0	3.0699	0	-0.516303	0.0133106	-0.529613	0.14872
ghr-miR5139c			5139			Chr02	ghr-miR5139c	AACCTGGCTCTGATACCA	rgl-miR5139	0		141	18	-	5	30867267	30867285	ghr-miR5139c	AACCTGGCTCTGATACCAAATAAAATGTAACACCCAAACCCGTATCTATAGCCAGGTT	58	30867228	30867285	GTATCTATAGCCAGGTTAG	17.01	0.70875	0.413793	49	0	40	0	52	0	3.0417	0	2.12664	0	3.0699	0	-0.516303	0.0133106	-0.529613	0.14872
ghr-miR5139d			5139			Chr07	ghr-miR5139d	AACCTGGCTCTGATACCA	rgl-miR5139	0		141	18	+	5	45810194	45810212	ghr-miR5139d	AACCTGGCTCTGATACCAATAAATGTAACACCCCTAACCGATATCTGATGTTAGAATAGGAT	62	45810194	45810255	ATGTTAGAATAGGATTA	9.1	0.379167	0.387097	49	0	40	0	52	0	3.0417	0	2.12664	0	3.0699	0	-0.516303	0.0133106	-0.529613	0.14872
ghr-miR5139e			5139			Chr11	ghr-miR5139e	AACCTGGCTCTGATACCA	rgl-miR5139	0		141	18	+	3	40808799	40808817	ghr-miR5139e	AGGATCGGCGCCGGAGACTCTGTGTACCACACTTTCAATAAAAACATTTAAAAATCACGTCTTAAAAATCCACATCCACAGTCGAGTTTTGCAACCTGGCTCTGATACCA	110	40808817	40808708	GATCGGCGCCGGAGACT	22	0.468085	0.427273	49	0	40	0	52	0	3.0417	0	2.12664	0	3.0699	0	-0.516303	0.0133106	-0.529613	0.14872
ghr-miR5139f			5139			Chr06	ghr-miR5139f	AACCTGGCTCTGATACCA	rgl-miR5139	0		141	18	+	3	11896376	11896394	ghr-miR5139f	TGGTATCTCAGTTGGTAAACATCTCTACTTTAACAAAAACAATCTCATCAGAGTCGGAAAATATCATACTATCACAGTTCAAGAATGATACACAGCTAGACTCTTACACACACTATGTTAGCCCGAGAATCGACTAAACCTGGCTCTGATACCA	154	11896394	11896241	GTATCTCAGTTG	28.81	0.488305	0.383117	49	0	40	0	52	0	3.0417	0	2.12664	0	3.0699	0	-0.516303	0.0133106	-0.529613	0.14872
ghr-miR5170			5170	EST_contig1572	EST_contig	Chr02	ghr-miR5170	CAAGTTGAGTGAAGCGTC	bdi-miR5170	3		3	18	-	5	11688349	11688367	ghr-miR5170	CAAGTTGAGTGAAGCGTCGGAGTTGGCCGAGTCATCGACAAGGCTTCCACCTATGGGAGAGGTGGGTGGTGCATCGGGTTTTAAGGGAAAAGAAGTGATAGATGTGAGACAGTTGACCAAAGTAAATGCAAAGGTACATTCCGAACACTGTGATAGTGTTTTGCATTCTAACTTGACTTGGCAAAAACGTAGGGACCCTTTCGAAGTTCTTG	212	11688156	11688367	CCCTTTCGAAGTTCTTGAG	55.47	0.56602	0.462264	1	0	0	0	0	0	0.0620756	0	0	0	0	0	-2.63403	-2.63403	0	0.32971
ghr-miR5225			5225			Chr01	ghr-miR5225	CCTGTCGCAGGAGAGATGGCGC	gma-miR5225	2		31	22	+	5	53092940	53092962	ghr-miR5225	CCTGTCGCAGGAGAGATGGCGCCTACTACCATCAATGAGCCATTGTTGTTCCATTATTGAGTTGGTAAGCTTCGTCTCTCCTCGACTGA	89	53092940	53093028	TTCGTCTCTCCTCGACTGAAG	36.2	0.822727	0.494382	8	0	13	0	10	0	0.496605	0	0.691159	0	0.590365	0	0.476919	0.249509	0.22741	0.7589
ghr-miR5227b			5227			Chr06	ghr-miR5227b	AAGAGAAATGATTGTATGAA	mtr-miR5227	3		6	20	-	5	29385689	29385709	ghr-miR5227b	AAGAGAAATGATTGTATGAAACTGGGATATGGATGACGTGGAATCACAGTTTCATACAATCCTTTCTCGT	70	29385640	29385709	CATACAATCCTTTCTCGTCA	31.9	1.22692	0.371429	3	1	0	0	3	0	0.186227	0.0620756	0	0	0.177109	0	-4.21899	-0.0724192	-4.14657	0.1808
ghr-miR5227c			5227			Chr01	ghr-miR5227c	AAGAGAAATGATTGTATGAA	mtr-miR5227	3		6	20	-	5	21062833	21062853	ghr-miR5227c	AAGAGAAATGATTGTATGAAATAGGGACGACATGCCATCATGTATCTCTT	50	21062804	21062853	CATGCCATCATGTATCTCTTTT	13.1	0.727778	0.36	3	0	0	0	3	0	0.186227	0	0	0	0.177109	0	-4.21899	-0.0724192	-4.14657	0.1808
ghr-miR5227d			5227			Chr12	ghr-miR5227d	AAGAGAAATGATTGTATGAA	mtr-miR5227	3		6	20	-	5	29910318	29910338	ghr-miR5227d	AAGAGAAATGATTGTATGAAATTATGATTCGACTATTGAAAAGAGATAGAGATGACGTGGAATCACAGATTCATACAATCCTTTTCCTG	89	29910250	29910338	CATACAATCCTTTTCCTGTT	24.22	0.835172	0.325843	3	0	0	0	3	0	0.186227	0	0	0	0.177109	0	-4.21899	-0.0724192	-4.14657	0.1808
ghr-miR5227e			5227			Chr11	ghr-miR5227e	AAGAGAAGAGATTGTATAAA	mtr-miR5227	3		3	20	-	5	58016190	58016210	ghr-miR5227e	AAGAGAAGAGATTGTATAAAATTGTGATTTCACGATCATTTTTATCTCCCTCTTTATTTTTAATTAAAAATATAAAAAATCAGGAAGAATAAAGTAGATTTATAATTTTATACAATCACTTCTCAT	126	58016085	58016210	TATACAATCACTTCTCATTT	34.15	1.26481	0.214286	2	0	3	0	0	0	0.124151	0	0.159498	0	0	0	0.361441	-3.63403	3.99547	0.28113
ghr-miR5227f			5227			Chr13	ghr-miR5227f	AAGAGAAGAGATTGTATGAA	mtr-miR5227	2		20	20	+	5	55519004	55519024	ghr-miR5227f	AAGAGAAGAGATTGTATGAAATTGTGATTCTACGTCATCCTTCCTCTCATTTTCAGCTTTTTTTTCCTGAAAAAATTTTAATCCAACTAAAAATGCTAAAACTGAGGAGGAAGTTCACAACTTCATACAATCTCCTTTCTCTA	143	55519004	55519146	CATACAATCTCCTTTCTCTACA	46.32	1.00696	0.321678	8	0	5	0	7	0	0.496605	0	0.26583	0	0.413255	0	-0.901593	-0.265064	-0.636529	0.53584
ghr-miR5227g			5227			Chr09	ghr-miR5227g	AAGAGAAGAGATTGTATGAA	mtr-miR5227	2		20	20	-	5	14191809	14191829	ghr-miR5227g	AAGAGAAGAGATTGTATGAACTGTGATTTCAGGTCATCGACAGATTTTTTGTATTGATTTTTAGCATTTTTAATTAGATTTAAATTTTTTCAGGAGAAAAGGTTGAAAATCAAGAAAAAAATCTAATTTATTATTTTCCGGTTAGAAAAGGATAATAATGAGATAGAATTAAAATTTGATACAATCATTTCTCAT	195	14191635	14191829	GATACAATCATTTCTCATTG	51.6	1.09787	0.241026	8	0	5	0	7	0	0.496605	0	0.26583	0	0.413255	0	-0.901593	-0.265064	-0.636529	0.53584
ghr-miR5227h			5227			Chr04	ghr-miR5227h	ACGAGAAGAGATTGTATGAA	mtr-miR5227	3		5	20	+	5	52094938	52094958	ghr-miR5227h	ACGAGAAGAGATTGTATGAAACTGTAATTCTGCGTCATCCTTATCCATTTCTAATCAGATTTTTCCTCTTGATTTTTAACTTTTTCCTTTAAGGTAGAATTACAATTTCATACTATCCTTTCTCCC	126	52094938	52095063	CATACTATCCTTTCTCCCGC	33.71	0.84275	0.31746	5	0	1	0	2	0	0.310378	0	0.053166	0	0.118073	0	-2.54545	-1.39435	-1.1511	0.13981
ghr-miR5241a			5241			GSS	ghr-miR5241a	AGTGAATGGAAGCTGTGCA	mtr-miR5241a	3	JY258930.1	8	19	-	3	63	81	ghr-miR5241a	TGCCTCTTTCAACGAACTTCTTAGTGTTTTAAAAGATAGTCATTGCTAAGTTAATAAAGTGAATGGAAGCTGTGCA	76	6	81	CCTCTTTCAACGAACTTC	10.93	0.420385	0.342105	3	0	1	0	5	0	0.186227	0	0.053166	0	0.295182	0	-1.80848	0.664546	-2.47303	0.21987
ghr-miR5241b			5241			gss_contig	ghr-miR5241b	AGTGAATGGAAGCTGTGCA	mtr-miR5241a	3	gss_contig984	8	19	-	5	279	297	ghr-miR5241b	AGTGAATGGAAGCTGTGCACCAGGTAGGAAGCCAGAAAAAGAGGAGGTGAGTCTGTTGGACTGCTTAAGTACCAAGCTCTTCACGGATCCAATCCTAGACATGCACACATCCATTGCCACACT	123	279	401	CACACATCCATTGCCACACTTT	38.5	0.641667	0.487805	3	0	1	0	5	0	0.186227	0	0.053166	0	0.295182	0	-1.80848	0.664546	-2.47303	0.21987
ghr-miR5255a			5255			GSS	ghr-miR5255a	GGACTTGATAGATGACATA	mtr-miR5255	3	DX552200.2	3	19	+	3	199	217	ghr-miR5255a	TATGTCACACTATAAACGTCACAAGTGAATAAATCCATAAACAGATTCAAGATGTATTTTGCTAGGGTCCTGTCCGATGTACCATTAGTCCAATCAGTCACATCTATGTCTTTATCTTTTGGAAGTCATCCGCTCTAATGCTTAAAACAAGACATCTCCCCATTTGGACTTGATAGATGACATA	184	34	217	TGTCACACTATAAACGTCACAA	35.82	0.526765	0.369565	3	0	2	0	1	0	0.186227	0	0.106332	0	0.0590365	0	-0.808484	-1.65738	0.848898	0.5552
ghr-miR5255b			5255			Chr06	ghr-miR5255b	GGACTTGATAGATGACATA	mtr-miR5255	3		3	19	+	3	23256675	23256694	ghr-miR5255b	AATGTACTATCAGTCCAGTCAGTCACAAGGTATCTCTCAAATTGGACTTGATAGATGACATA	62	23256694	23256633	TACTATCAGTCCAG	15.86	0.689565	0.370968	3	0	2	0	1	0	0.186227	0	0.106332	0	0.0590365	0	-0.808484	-1.65738	0.848898	0.5552
ghr-miR5255c			5255			Chr06	ghr-miR5255c	GGACTTGATAGATGACATA	mtr-miR5255	3		3	19	-	3	13791972	13791991	ghr-miR5255c	AGAGTCATCTACTCCAACACCTAAGACAAAGCATCTCCCTACTTGGACTTGATAGATGACATA	63	13791972	13792034	AGTCATCTACTCCAA	13.5	0.519231	0.412698	3	0	2	0	1	0	0.186227	0	0.106332	0	0.0590365	0	-0.808484	-1.65738	0.848898	0.5552
ghr-miR5255d			5255			Chr03	ghr-miR5255d	AGACTTGATAGACGACATA	mtr-miR5255	3		7	19	+	3	7510079	7510098	ghr-miR5255d	GATGTACCGTCAGTCCAGTCAGTCACATTTGCCTAAGATAAAGCATCTCCCTAACTAGACTTGATAGACGACATA	75	7510098	7510024	CGATGTACCGTCAGTCCAGTCAGT	16.04	0.50125	0.426667	3	0	4	0	2	0	0.186227	0	0.212664	0	0.118073	0	0.191516	-0.657382	0.848898	0.78619
ghr-miR5255e			5255			Chr05	ghr-miR5255e	GGACTTGATAGATGACATA	mtr-miR5255	3		3	19	+	5	18865836	18865855	ghr-miR5255e	GGACTTGATAGATGACATATTAGTCTGTCAACTGATTTGGTCATTTTTTATTAGGTTA	58	18865836	18865893	TGGTCATTTTTTATTAGGTTAAG	17.7	0.983333	0.310345	3	0	2	0	1	0	0.186227	0	0.106332	0	0.0590365	0	-0.808484	-1.65738	0.848898	0.5552
ghr-miR5255f			5255			Chr01	ghr-miR5255f	GGACTTGATAGATGACATA	mtr-miR5255	3		3	19	+	3	34654695	34654714	ghr-miR5255f	TAGTCATCTGCTCCGATGCTCAAGATAAAACATCTCTCCAATTGGACTTGATAGATGACATA	62	34654714	34654653	GTCATCTGCTCCGA	17.2	0.716667	0.387097	3	0	2	0	1	0	0.186227	0	0.106332	0	0.0590365	0	-0.808484	-1.65738	0.848898	0.5552
ghr-miR5255g			5255			Chr08	ghr-miR5255g	GGACTTGATAGATGACATA	mtr-miR5255	3		3	19	+	3	42357851	42357870	ghr-miR5255g	TATGTCACTTATCTTCCAGGAGTCATCCACTTTGATGCTCAAAATAAAATATCTCCCTAGTTGGACTTGATAGATGACATA	81	42357870	42357790	TGTCACTTATCTTCCAG	19.63	0.676897	0.358025	3	0	2	0	1	0	0.186227	0	0.106332	0	0.0590365	0	-0.808484	-1.65738	0.848898	0.5552
ghr-miR5255h			5255			Chr06	ghr-miR5255h	GGACTTGATAGATGACATA	mtr-miR5255	3		3	19	-	3	8954836	8954855	ghr-miR5255h	TATGTCTCTATCTTCTAGGAGTTATTCGTTCCAATGTTAAAGCAAAATAATTCCCCAATTGGACTTGATAGATGACATA	79	8954836	8954914	TGTCTCTATCTTCTAG	20.1	0.773077	0.329114	3	0	2	0	1	0	0.186227	0	0.106332	0	0.0590365	0	-0.808484	-1.65738	0.848898	0.5552
ghr-miR5265a			5265			Chr04	ghr-miR5265a	AAGTGATTTTAGGGATGGTT	mtr-miR5265	3		3	20	+	5	54398023	54398043	ghr-miR5265a	AAGTGATTTTAGGGATGGTTTTGTTATTGTCTTAGCCAATTTGATGACTCTCAATTCTTTGGTCGATTTTTACCCATCTCTTTAAATCATTC	92	54398023	54398114	CCATCTCTTTAAATCATTCAA	23.7	0.79	0.326087	1	0	1	0	3	0	0.0620756	0	0.053166	0	0.177109	0	-0.223521	1.51254	-1.73606	0.42617
ghr-miR5265b			5265			Chr08	ghr-miR5265b	AAGTGATTTTAGGGATGGTT	mtr-miR5265	3		3	20	-	3	36233262	36233282	ghr-miR5265b	GCACATTTTTAGTCTTATTTATGCATATAACTTTATTTTTATAAGTGATTTTAGGGATGGTT	62	36233262	36233323	ACATTTTTAGTCTTATTTAT	11.4	0.76	0.241935	1	0	1	0	3	0	0.0620756	0	0.053166	0	0.177109	0	-0.223521	1.51254	-1.73606	0.42617
ghr-miR5270a			5270			Chr05	ghr-miR5270a	ATGAGTAGTTCTAGGCATT	mtr-miR5270a	3		5	19	+	5	60651306	60651325	ghr-miR5270a	ATGAGTAGTTCTAGGCATTGTATAAAAAGAGCAGATATAACTAGAATCTATCAT	54	60651306	60651359	CTAGAATCTATCATGA	9	0.5625	0.296296	2	0	2	0	5	0	0.124151	0	0.106332	0	0.295182	0	-0.223521	1.24951	-1.47303	0.33958
ghr-miR5270b			5270			Chr02	ghr-miR5270b	ATGAGTAGTTCTAGGCATT	mtr-miR5270a	3		5	19	-	5	5658011	5658030	ghr-miR5270b	ATGAGTAGTTCTAGGCATTGTATACAAAAACGATGAATAAAATTATCCAT	50	5657981	5658030	TGAATAAAATTATCCATTA	10.6	0.757143	0.28	2	0	2	0	5	0	0.124151	0	0.106332	0	0.295182	0	-0.223521	1.24951	-1.47303	0.33958
ghr-miR5270c			5270			Chr09	ghr-miR5270c	ATGAGTAGTTCTAGGCATT	mtr-miR5270a	3		5	19	-	5	69499562	69499581	ghr-miR5270c	ATGAGTAGTTCTAGGCATTGTGCTAAACTATAATATGATTGTTCAAAAAATTTTAAAAAGTTATATTTTTTTAATTATAAAAAATATAGATATAATATTTTTATCATTTTAATTAATATTTGGAGAAACTATTACGGTAGTCACTTAATTATTAGTTTTTTTTTTGGTTATTCAACAATGAAATGTTATAAAATGGTAATGTAACTATTTAT	212	69499370	69499581	TGTAACTATTTATCT	35.61	0.937105	0.179245	2	0	2	0	5	0	0.124151	0	0.106332	0	0.295182	0	-0.223521	1.24951	-1.47303	0.33958
ghr-miR5270d			5270			Chr09	ghr-miR5270d	ATGAGTAGTTCTAGGCAT	mtr-miR5270a	3		4	18	-	3	69140754	69140772	ghr-miR5270d	GTGCATTGAAGCGCATTATCCTTCTATTTAAGGGTTAGGGAGAGGGGCTATGAGTAGTTCTAGGCAT	67	69140754	69140820	GCATTGAAGCGCATTA	17.2	0.573333	0.447761	2	0	4	0	1	0	0.124151	0	0.212664	0	0.0590365	0	0.776479	-1.07242	1.8489	0.45416
ghr-miR5270e			5270			Chr04	ghr-miR5270e	ATGAGTAGTTCTAGGCAT	mtr-miR5270a	3		4	18	+	3	3795477	3795495	ghr-miR5270e	TTATCTTTCTATTTATGAGTTGGGAAAAGACTATGAGTAGTTCTAGGCAT	50	3795495	3795446	ATCTTTCTATTTATGA	8.4	0.525	0.32	2	0	4	0	1	0	0.124151	0	0.212664	0	0.0590365	0	0.776479	-1.07242	1.8489	0.45416
ghr-miR5272a			5272			Chr07	ghr-miR5272a	TTGTTGTTATTGTTTGGATA	mtr-miR5272a	3		3	20	-	5	47134335	47134355	ghr-miR5272a	TTGTTGTTATTGTTTGGATATTATATAATTATTATTTTATTGTTAATATAAATACTTTTTTAATCTATTTTCAATTTGTTGGGAAATAATTATTTTAATATTTTTAGTAATGCAG	115	47134241	47134355	TTTTTAGTAATGCAGAT	15.3	0.9	0.147826	0	0	2	0	3	0	0	0	0.106332	0	0.177109	0	3.41051	4.14657	-0.736064	0.25714
ghr-miR5272b			5272	DX519740.2	GSS	Chr08	ghr-miR5272b	GTTGTTATTGTTTGGATA	mtr-miR5272f	3		6	18	-	5	29539525	29539543	ghr-miR5272b	GTTGTTATTGTTTGGATATTGTATAACACTTATTTTAGTGTTAATTTTGTTATTATTTTAGAGGC	65	29539479	29539543	TTATTATTTTAGAGGCAT	10.5	0.7	0.230769	1	0	3	0	3	0	0.0620756	0	0.159498	0	0.177109	0	1.36144	1.51254	-0.151102	0.62476
ghr-miR5272c			5272	gss_contig2055	gss_contig	Chr02	ghr-miR5272c	GTTGTTATTGTTTGGATA	mtr-miR5272f	3		6	18	-	5	57280501	57280519	ghr-miR5272c	GTTGTTATTGTTTGGATATTATATAACTCTTTGTTTTATTGCTGATTTTGCTACTATTTTAAAGATATTTGATTTCTAGGTTATAACTAT	90	57280430	57280519	TCTAGGTTATAACTATTT	15.06	0.753	0.222222	1	0	3	0	3	0	0.0620756	0	0.159498	0	0.177109	0	1.36144	1.51254	-0.151102	0.62476
ghr-miR5272d			5272			Chr03	ghr-miR5272d	GTTGTTATTGTTTGGATA	mtr-miR5272f	3		6	18	+	3	10220801	10220819	ghr-miR5272d	CGTCCGAAAAGTAAGAGGATTTGGGTAAAATTATAGGGCCGAAAAAGGGTTTGGACAAAAAAATAAGGTCCGTTTTGTAGAAGGGTTGGAATGGATAGGATTTTTTGGCTCACTCGGCCCGAATTAGTCTAATCTTTCTTTTTTGTTGCCATTTGCTGTTGTTTGCTACTATTTTGTTGTTATTGTTTGGATA	193	10220819	10220627	TCCGAAAAGTAAGAGGAT	50	0.694444	0.373057	1	0	3	0	3	0	0.0620756	0	0.159498	0	0.177109	0	1.36144	1.51254	-0.151102	0.62476
ghr-miR5272e			5272			Chr13	ghr-miR5272e	GTTGTTATTGTTTGGATA	mtr-miR5272f	3		6	18	+	3	54613751	54613769	ghr-miR5272e	GACCTAAATTTGCAACAACAAAAAAAGCCGTTTTCACTATTAAATTGCTACTATTTTTGTTGTTATTGTTTGGATA	76	54613769	54613694	CCTAAATTTGCAACAACAA	16.4	0.780952	0.276316	1	0	3	0	3	0	0.0620756	0	0.159498	0	0.177109	0	1.36144	1.51254	-0.151102	0.62476
ghr-miR5272f			5272			Chr09	ghr-miR5272f	GTTGTTATTGTTTGGATA	mtr-miR5272f	3		6	18	-	5	19132709	19132727	ghr-miR5272f	GTTGTTATTGTTTGGATATTGTATAACTCTTGTTTAGTTGCTACTGTTTCAGTATACAAAATGACAAC	68	19132660	19132727	TACAAAATGACAACTA	14.4	0.72	0.294118	1	0	3	0	3	0	0.0620756	0	0.159498	0	0.177109	0	1.36144	1.51254	-0.151102	0.62476
ghr-miR5272g			5272			Chr02	ghr-miR5272g	GTTGTTATTGTTTGGATA	mtr-miR5272f	3		6	18	+	5	1762694	1762712	ghr-miR5272g	GTTGTTATTGTTTGGATATTTTAAAGACATTTGCTACTATTTTAAAGACATTTACTTGTTAAATTGCACATATGTTAGTCTTATTTAAGTATAAAGATTTTTTTTAAATTTATTTTTCAATTTTTGTGAAATATTTATTTTAATGTTTGTAGTATTTTATATGTTCTTAAAAAATTATATAAAATTAATAAT	192	1762694	1762885	TTATATAAAATTAATAATAA	24.5	0.816667	0.15625	1	0	3	0	3	0	0.0620756	0	0.159498	0	0.177109	0	1.36144	1.51254	-0.151102	0.62476
ghr-miR5272h			5272			Chr03	ghr-miR5272h	GTTGTTATTGTTTGGATA	mtr-miR5272f	3		6	18	-	3	44032163	44032181	ghr-miR5272h	TTTTTAAACAACAACATTTTTTATTTATTGGGAAACATTTATTTATTGTTTTGTTATCATTTCACTATTATATTAATACTATTTTGTTGTTATTGTTTGGATA	103	44032163	44032265	TTTAAACAACAACAT	11.4	0.633333	0.174757	1	0	3	0	3	0	0.0620756	0	0.159498	0	0.177109	0	1.36144	1.51254	-0.151102	0.62476
ghr-miR5283			5283	JY258705.1	GSS	Chr08	ghr-miR5283	GTATCGGGCTGAGTCGGA	mtr-miR5283	3		23	18	-	5	11131983	11132001	ghr-miR5283	GTATCGGGCTGAGTCGGATATAGATGGCATGCCACAGGATTGGAAGAGTTCAAGAATTCCTCGACTTCGAGTCGATGAGACACTAGGTGTCAATTTACTACTTCAGATTAATTTGATGAGGCACTAGGTGCCAATTTACTTCAATTTAGCCGATGA	156	11131846	11132001	AATTTAGCCGATGAGA	45.2	0.674627	0.429487	12	0	7	0	4	0	0.744907	0	0.372162	0	0.236146	0	-1.00113	-1.65738	0.656253	0.075869			*
ghr-miR5284			5284			Chr10	ghr-miR5284	AGGGACCAAAATTGCAAT	mtr-miR5284a	3		4	18	+	5	60258792	60258810	ghr-miR5284	AGGGACCAAAATTGCAATTATCACAAGCCAAATTTCAACCCAAAAATATGTGCCTTAAATGTTTAGATTTTCGGTGTCAATTGTTTGACACCAATATTTTTTACTTTTCAAAGATGGATGGCTGCCCGAAAATCTAAGCATTTAAGGCACAGATTTTTGGGTTGAAATTTGGCTTGTGATAATTGCAATTTTGGTCCCT	199	60258792	60258990	TGCAATTTTGGTCCCTAA	129.2	1.87246	0.346734	2	0	4	0	2	0	0.124151	0	0.212664	0	0.118073	0	0.776479	-0.0724192	0.848898	0.72097
ghr-miR5298			5298			Chr04	ghr-miR5298	ATGGATGATGATAGAAGATGTA	mtr-miR5298b	3		3	22	+	5	6856253	6856275	ghr-miR5298	ATGGATGATGATAGAAGATGTAAAAATATTGTATAGAAAAAAATAATAACATTTAAGCTTAAATTAAAATTTTAAAAATACATAGATAATGACACATTCATATGTGAAAAATTTACTTTTAAGGATTGAAAGGTTAAAGTTAAGGAATTACAGATTATAATATTTTAAGTTTAAATTTTACAATTTGTACATTTTTTATTAATTTCAT	208	6856253	6856460	CATTTTTTATTAATTTCATAT	35.51	0.986389	0.173077	0	0	3	0	1	0	0	0	0.159498	0	0.0590365	0	3.99547	2.56161	1.43386	0.22665
ghr-miR530a			530	ES797763.1	EST	Chr13	ghr-miR530a	TGCATTTGCACCTGCACCTTA	ptc-miR530a	1		22	21	+	5	58084684	58084705	ghr-miR530a	TGCATTTGCACCTGCACCTTATTGTTTGTTTCAGCTATGTCAGAAAAACAAAACACTGTAAGATATGTTTTGTGTGGTGTGGTTGGAGACCAAACAAAGAGGTGCAGATGCAGTTGCA	118	58084684	58084801	AGGTGCAGATGCAGTTGCAGG	53.3	1.11042	0.40678	9	0	4	1	5	0	0.55868	0	0.212664	0.053166	0.295182	0	-1.39345	-0.920416	-0.47303	0.20306
ghr-miR530c			530			Chr03	ghr-miR530c	TGCATTTGCACCTGCACCTTC	ptc-miR530a	1		45	21	+	5	41144400	41144421	ghr-miR530c	TGCATTTGCACCTGCACCTTCTTTGTTTTCCTCAGTTTGGTTCAGCATCAGAAACTAAACCATGACAGTCTCATGGCAGATCATGTGTTTATAGTGGTGAAGGGAGATATATTGGAGGGTACAAAGAAGGTGCAGATGTAATTGCA	146	41144400	41144545	AGGTGCAGATGTAATTGCAGG	60	0.983607	0.417808	7	0	13	0	2	1	0.434529	0	0.691159	0	0.118073	0.0590365	0.669564	-1.87977	2.54934	0.03166	*			**
ghr-miR5340			5340	DX526498.2	GSS	Chr11	ghr-miR5340	TGACGTGGACGCGATTTCAA	osa-miR5340	3		8	20	-	3	15661347	15661367	ghr-miR5340	CCAAAATCGCGTCCACATCAGCGCGATGTCAGGGGACGTGTCAGCAAATCGCGTCCTCGTAGGCACGATTTGTGTCCACGTAAGCAAATCGCGCTGACGTGGACGCGATTTGCTGACACGTCCCCTGACATCGCGCTGACGTGGACGCGATTTCAA	156	15661347	15661502	AAAATCGCGTCCACATCAGC	129.7	1.4573	0.570513	0	0	5	0	3	0	0	0	0.26583	0	0.177109	0	4.73243	4.14657	0.585864	0.13134		*
ghr-miR5368a			5368	EST_contig1263	EST_contig	Chr09	ghr-miR5368a	AGGGACAGTCTCAGGTAGA	gma-miR5368	2		37	19	-	5	57238631	57238650	ghr-miR5368a	AGGGACAGTCTCAGGTAGACAATTTTTATGGGGTGTAGGCCTCCCAAAAGGTAACGGAGGCATACAAAGGTTTCCTTGTGTCAGACGGAGATTAACCCA	99	57238552	57238650	AGACGGAGATTAACCCACG	31.65	0.673404	0.474747	15	0	5	0	17	0	0.931134	0	0.26583	0	1.00362	0	-1.80848	0.108153	-1.91664	0.01537	*	**		**
ghr-miR5368b			5368	EST_contig1263	EST_contig	Chr02	ghr-miR5368b	AGGGACAGTCTCAGGTAGA	gma-miR5368	2		37	19	+	3	40970899	40970918	ghr-miR5368b	TCACTATTGCCTGAGATTGGGTTTGGGCCTTTCTTACGCAGCTTAGGTGGAAGGCAAAGAAGGCCTCCTTCCGTGGAGCCCGAGCCATCAGTGAGATACCACTCTGGAAGAGCTAGAATTCTAACCTTGTGTCAGGACCTATGGGCCGAGGGACAGTCTCAGGTAGA	167	40970918	40970752	ACTATTGCCTGAGATTGGGTTTGG	63.2	0.718182	0.526946	15	0	5	0	17	0	0.931134	0	0.26583	0	1.00362	0	-1.80848	0.108153	-1.91664	0.01537	*	**		**
ghr-miR5528a			5528			gss_contig	ghr-miR5528a	ACGTTTTTGAGATCGTTGC	osa-miR5528	3	gss_contig391	13	19	-	5	37	55	ghr-miR5528a	ACGTTTTTGAGATCGTTGCAGTGTAATGTACAAAGCCCATGCTTGAATTTCTGATTTTGATGAATATTTTGAGTTATGTCATTGATGAATATTTGAGTTTTGTGATGTTAGTTGATGAATTATGAATGATATGTTTTGAATTAATATGTTTTTATTGGAATTTTTGATGAATTTGAGTAATTTAGGCTAAATTGTAAAAATAATAATTTGAGGGATTAAAATGT	224	37	260	GGGATTAAAATGTGA	41	0.719298	0.254464	5	0	5	0	3	0	0.310378	0	0.26583	0	0.177109	0	-0.223521	-0.809385	0.585864	0.7364
ghr-miR5528b			5528			gss_contig	ghr-miR5528b	ACGTTTTTGAGATCGTTGC	osa-miR5528	3	gss_contig782	13	19	-	3	525	543	ghr-miR5528b	GCTCAAATCCAAGGTTCGTTCTTTGTCGGTTTTCGATAATTTTTACGTTTTTGAGATCGTTGC	63	481	543	TCAAATCCAAGGTTCGTTC	11.2	0.466667	0.380952	5	0	5	0	3	0	0.310378	0	0.26583	0	0.177109	0	-0.223521	-0.809385	0.585864	0.7364
ghr-miR5528c			5528	DX540171.2	GSS	Chr09	ghr-miR5528c	ACGTTTTTGAGATCGTTGC	osa-miR5528	3		13	19	-	5	58824016	58824035	ghr-miR5528c	ACGTTTTTGAGATCGTTGCTTCGTGTTTTAGCTAACCCGTGCTTTAATTTTATGATTGGATGATGAAGTTAAGATTTTCCATTGTTGATAGCTTGATGATTTTTGCGTTTGATGATGAAAAATAAATATATGTTGTTAGATTATTATGTTTAATTAAGTAATTTTTGATAAAAATGT	177	58823859	58824035	AATTTTTGATAAAAATGTAT	30.31	0.644894	0.265537	5	0	5	0	3	0	0.310378	0	0.26583	0	0.177109	0	-0.223521	-0.809385	0.585864	0.7364
ghr-miR5528d			5528	DX542015.2	GSS	Chr04	ghr-miR5528d	ACGTTTTTGAGATCGTTGC	osa-miR5528	3		13	19	+	5	14238384	14238403	ghr-miR5528d	ACGTTTTTGAGATCGTTGCTTTGTGTTCTTTAAAGCCCATGCCTCAATTTTGT	53	14238384	14238436	CCATGCCTCAATTTTGTGA	9.7	0.485	0.377358	5	0	5	0	3	0	0.310378	0	0.26583	0	0.177109	0	-0.223521	-0.809385	0.585864	0.7364
ghr-miR5528e			5528	DX526331.2	GSS	Chr13	ghr-miR5528e	ACGTTTTTGAGATCGTTGC	osa-miR5528	3		13	19	+	5	50715080	50715099	ghr-miR5528e	ACGTTTTTGAGATCGTTGCTTTGAATACTTGAAATATGCCATTGATGAATGCTTGAACATTGTGATAGTTGATGATGAAAAATGAAAGAAATGT	94	50715080	50715173	AATGAAAGAAATGTGA	10.1	0.348276	0.308511	5	0	5	0	3	0	0.310378	0	0.26583	0	0.177109	0	-0.223521	-0.809385	0.585864	0.7364
ghr-miR5528f			5528	DX524026.2	GSS	Chr02	ghr-miR5528f	ACGTTTTTGAGATCGTTGC	osa-miR5528	3		13	19	-	3	42942564	42942583	ghr-miR5528f	GCTCGATTGTAAGTCCGTTTTTATTCCGTTTTTGATAAATTTTACGTTTTTGAGATCGTTGC	62	42942564	42942625	TCGATTGTAAGTCCGTTT	11.6	0.552381	0.33871	5	0	5	0	3	0	0.310378	0	0.26583	0	0.177109	0	-0.223521	-0.809385	0.585864	0.7364
ghr-miR5528g			5528	DX540329.2	GSS	Chr03	ghr-miR5528g	ACGTTTTTGAGATCGTTGC	osa-miR5528	3		13	19	+	5	29831351	29831370	ghr-miR5528g	ACGTTTTTGAGATCGTTGCTTCGTAATCTAGCTAGCCCGTACCTCCGATTTCAAAACTGT	60	29831351	29831410	TCCGATTTCAAAACTGTTA	11.54	0.443846	0.433333	5	0	5	0	3	0	0.310378	0	0.26583	0	0.177109	0	-0.223521	-0.809385	0.585864	0.7364
ghr-miR5528h			5528	DX558877.2	GSS	Chr08	ghr-miR5528h	ACGTTTTTGAGATCGTTGC	osa-miR5528	3		13	19	+	5	50491436	50491455	ghr-miR5528h	ACGTTTTTGAGATCGTTGCTTCGAATACTATCCGACCCATGTTTGAATTTTTGATTTTGATGAATAT	67	50491436	50491502	TTTGATTTTGATGAATATTT	10.8	0.490909	0.328358	5	0	5	0	3	0	0.310378	0	0.26583	0	0.177109	0	-0.223521	-0.809385	0.585864	0.7364
ghr-miR5528i			5528	gss_contig1054	gss_contig	Chr02	ghr-miR5528i	ACGTTTTTGAGATCGTTGC	osa-miR5528	3		13	19	-	3	16725238	16725257	ghr-miR5528i	GCTTGATTAAGGTATGAATTTTGTTCGGTTTTTGATAATTTTTACGTTTTTGAGATCGTTGC	62	16725238	16725299	TTGATTAAGGTATGA	6.9	0.363158	0.306452	5	0	5	0	3	0	0.310378	0	0.26583	0	0.177109	0	-0.223521	-0.809385	0.585864	0.7364
ghr-miR5528j			5528	gss_contig1878	gss_contig	Chr11	ghr-miR5528j	ACGTTTTTGAGATCGTTGC	osa-miR5528	3		13	19	-	3	6876621	6876640	ghr-miR5528j	TCGGCCATCTTAAGATTAAATTGTAAGTTCATTTTTGACTCGATTTTTAATAATTTCTACGTTTTTGAGATCGTTGC	77	6876621	6876697	GGCCATCTTAAGATTAAAT	11.17	0.485652	0.298701	5	0	5	0	3	0	0.310378	0	0.26583	0	0.177109	0	-0.223521	-0.809385	0.585864	0.7364
ghr-miR5528k			5528			Chr11	ghr-miR5528k	ACGTTTTTGAGATCGTTGC	osa-miR5528	3		13	19	+	5	27496024	27496043	ghr-miR5528k	ACGTTTTTGAGATCGTTGCATCTAGTACTAGCTAGCCCATGTCTTCGATTTCAAAACTGT	60	27496024	27496083	CTTCGATTTCAAAACTGTTA	19	0.791667	0.4	5	0	5	0	3	0	0.310378	0	0.26583	0	0.177109	0	-0.223521	-0.809385	0.585864	0.7364
ghr-miR5528l			5528			Chr07	ghr-miR5528l	ACGTTTTTGAGATCGTTGC	osa-miR5528	3		13	19	+	5	10839645	10839664	ghr-miR5528l	ACGTTTTTGAGATCGTTGCTTCGTGTTCTTCAAACCCATGTCTTAAATTTTGT	53	10839645	10839697	ATGTCTTAAATTTTGTGA	5	0.263158	0.358491	5	0	5	0	3	0	0.310378	0	0.26583	0	0.177109	0	-0.223521	-0.809385	0.585864	0.7364
ghr-miR5528m			5528			Chr13	ghr-miR5528m	ACGTTTTTGAGATCGTTGC	osa-miR5528	3		13	19	+	5	18688742	18688761	ghr-miR5528m	ACGTTTTTGAGATCGTTGCTTTATATTCTAGCTAGCCTGTACCTCAATTTATGAAAATTTTGATGATTTTGAAATGTGCCATTGTTGAATACTAGTATATTTTGAAGTATTATGCTAGATTATTGATGGGTATTGAAATATATACAAGTTTTATAAAGTAAATTTTGACAAAAACGA	177	18688742	18688918	AAATTTTGACAAAAACGAGC	39.4	0.838298	0.265537	5	0	5	0	3	0	0.310378	0	0.26583	0	0.177109	0	-0.223521	-0.809385	0.585864	0.7364
ghr-miR5528n			5528			Chr10	ghr-miR5528n	ACGTTTTTGAGATCGTTGC	osa-miR5528	3		13	19	+	3	37042635	37042654	ghr-miR5528n	GCCATGGAAGCTTTGAAATGTTCGGCTATGTTCATCTAAAATTAGAGGTTCGTTTATTTCGATTTTTGAAATTTTTTACGTTTTTGAGATCGTTGC	96	37042654	37042559	CATGGAAGCTTTGAAATGTTC	14.69	0.459062	0.333333	5	0	5	0	3	0	0.310378	0	0.26583	0	0.177109	0	-0.223521	-0.809385	0.585864	0.7364
ghr-miR5528o			5528			Chr02	ghr-miR5528o	ACGTTTTTGAGATCGTTGC	osa-miR5528	3		13	19	-	3	17759814	17759833	ghr-miR5528o	GCTCAGATTCAAGTAATGTTTTGTTTGTTTTTTTTGATAATTTTTACGTTTTTGAGATCGTTGC	64	17759814	17759877	TCAGATTCAAGTAATGTTT	10.7	0.594444	0.28125	5	0	5	0	3	0	0.310378	0	0.26583	0	0.177109	0	-0.223521	-0.809385	0.585864	0.7364
ghr-miR5528p			5528			Chr11	ghr-miR5528p	ACGTTTTTGAGATCGTTGC	osa-miR5528	3		13	19	-	3	8076387	8076406	ghr-miR5528p	GTAATTTTTTTAATCGGTTTTTGATATTTTTTACGTTTTTGAGATCGTTGC	51	8076387	8076437	AATTTTTTTAATCGGTT	4.93	0.379231	0.254902	5	0	5	0	3	0	0.310378	0	0.26583	0	0.177109	0	-0.223521	-0.809385	0.585864	0.7364
ghr-miR5565a			5565			Chr08	ghr-miR5565a	CATGTGGATTGTCATGCA	sbi-miR5565g-3p	3		3	18	+	3	44482852	44482870	ghr-miR5565a	AACGTGGCAATCCACATATACTTTATGCTAACATAACACTATTTGTCTTATATATATCATGTCAACAAATAATTTAAAATTTATAAAAAAAATATTCAGAATTTATAACTATAAATTATAAAAATTCAAAAAATATTAGCATAGAGTACATGTGGATTGTCATGCA	166	44482870	44482705	CGTGGCAATCCACATATA	46.6	1.29444	0.216867	1	0	0	0	3	0	0.0620756	0	0	0	0.177109	0	-2.63403	1.51254	-4.14657	0.15778
ghr-miR5565b			5565			Chr06	ghr-miR5565b	ATAGGTGGAATTGAGATGA	sbi-miR5565g-3p	3		6	19	+	3	33999656	33999675	ghr-miR5565b	ACATTTCAAGATTCAAAATGTGGTTGAAAAGACATTTGTTATTCTAAAAAAATATTTCTCATACTAACATCATCTTAGTATAGTATATATATAAAAATAAGATGGGATCATACTAGCATGTTGCATATTTCATAACTTCAATCATAGGTGGAATTGAGATGA	162	33999675	33999514	ATTTCAAGATTCAAAATGTGG	33.5	0.797619	0.259259	3	0	3	0	1	0	0.186227	0	0.159498	0	0.0590365	0	-0.223521	-1.65738	1.43386	0.57095
ghr-miR5565c			5565			Chr03	ghr-miR5565c	CATGTGGATTGTCATGCA	sbi-miR5565g-3p	3		3	18	+	3	30235142	30235160	ghr-miR5565c	TGTGTACCAATCTACATGTACTTCATTTGGACATGCCATTATTTGTCTTTACATGCCACATCAATAAATAATTTAAAAAGTTATAAAAGTTCAAAAAATTAGCTTGAAGTACATGTGGATTGTCATGCA	129	30235160	30235032	TGTACCAATCTACATGTA	35.58	0.936316	0.294574	1	0	0	0	3	0	0.0620756	0	0	0	0.177109	0	-2.63403	1.51254	-4.14657	0.15778
ghr-miR5629			5629	DX536157.2	GSS	Chr02	ghr-miR5629	AGGGAGATAACGGAACTT	ath-miR5629	3		8	18	-	3	57220997	57221015	ghr-miR5629	AAATTCCGTTACCTCCCTAATGACAGTCCTCGTGGCAGTCCAAATGGATTTTAAATGCCGACTTATATGTCCAGTTACTGGGATGAAAATAGGTTTTATATTAAATAACTTTAATTTGGAATGTCAGGTAGGAGATCTAAGTTGGCTTTAAAACTCTTTTAGACTGCCACGTAGGACGCCGTTAGGGAGATAACGGAACTT	201	57220997	57221197	ATTCCGTTACCTCCCTAA	89	1.14103	0.38806	4	0	2	0	4	0	0.248302	0	0.106332	0	0.236146	0	-1.22352	-0.0724192	-1.1511	0.56224
ghr-miR5660			5660			GSS	ghr-miR5660	TAGATGGTTAGGTGCAATGGA	ath-miR5660	3	DX543865.2	21	21	-	3	48	68	ghr-miR5660	TCCACTTACACCAAAGCCATTCAGAGTTTAGAGAATAATAGATGGTTAGGTGCAATGGA	59	10	68	CACTTACACCAAAGCCATTCAGA	14.3	0.621739	0.38983	8	0	6	0	7	0	0.496605	0	0.318996	0	0.413255	0	-0.638559	-0.265064	-0.373494	0.71169
ghr-miR5741			5741			Chr03	ghr-miR5741	AGGGACTAAATTGAAGGCA	mtr-miR5741a	3		16	19	+	3	17651646	17651665	ghr-miR5741	CTCCTTCTATGATGTTACCTACCCCTCGTGATAATACTCTAAAATGACATACTTTTATGTGTTAATTGTATATTTTATGTGTTAATTGTATATATATTTTGAGTATGATTCTACTAATTTGTGATTTTTATGGTTTTTTTATCTTGTAGGGACTAAATTGAAGGCA	166	17651665	17651500	CCTTCTATGATGTTACCTAC	33.6	0.746667	0.271084	9	0	4	0	3	0	0.55868	0	0.212664	0	0.177109	0	-1.39345	-1.65738	0.263936	0.091832
ghr-miR6117a			6117	BH022708.1	GSS	Chr08	ghr-miR6117a	GATGAGGTGTGATCGGGT	cca-miR6117	3		7	18	-	5	37101936	37101954	ghr-miR6117a	GATGAGGTGTGATCGGGTCACCTCGAAAACTGGTTATTTTTAATAAACAATTTAATTTTATTAAAAACAATTTTGGTCCACGAAATTCAGAAAAATGGGTTCAGGAGTCGGTTACATTCGAGGAAGGATTAGCACCCTCGTA	142	37101813	37101954	TAGCACCCTCGTAAC	37.9	0.728846	0.366197	4	0	0	0	3	0	0.248302	0	0	0	0.177109	0	-4.63403	-0.487457	-4.14657	0.11683		*
ghr-miR6117b			6117	DX543413.2	GSS	Chr04	ghr-miR6117b	GATGAGGTGTGATCGGGT	cca-miR6117	3		7	18	+	3	57304323	57304341	ghr-miR6117b	ATCTAGTTATAATCATCAAATTGCAAGTTGTTGACATCATTTTTTTTTATAAAACGGGGTCGACTTAGATTTTGAAAACGAAAACAAAAAACGGGAGTCGCCACCAATCTTTTTTGATGAGGTGTGATCGGGT	133	57304341	57304209	CTAGTTATAATCATCAA	28.6	0.621739	0.345865	4	0	0	0	3	0	0.248302	0	0	0	0.177109	0	-4.63403	-0.487457	-4.14657	0.11683		*
ghr-miR6117c			6117			Chr04	ghr-miR6117c	GATGAGGTGTGATCGGGT	cca-miR6117	3		7	18	+	5	60762034	60762052	ghr-miR6117c	GATGAGGTGTGATCGGGTCACCGGGTCCAAAGGCTAAACGACGTCGTTTTAGGGCTATGGTGCCAAGCCCTAAACGACGCCGTTTAGGGAGTGTACAAAGGCTCAATTTTTTTTTAAAAACTTTTCATTCTCATCCCACCTAAAAAAAATAAAACCAGCAGACCCTCTCAACACTCTCCCCTCTCTCCTCCGGTCATCGGACCATGCCACAGTC	214	60762034	60762247	CGGACCATGCCACAGTCAT	66.8	0.648544	0.481308	4	0	0	0	3	0	0.248302	0	0	0	0.177109	0	-4.63403	-0.487457	-4.14657	0.11683		*
ghr-miR6158a			6158	JY258862.1	GSS	Chr08	ghr-miR6158a	CGAGTTTGGACGAACGG	nta-miR6158a	3		3	17	-	3	2557600	2557617	ghr-miR6158a	CCGCTCTTCAATTTGGTGCCTTGGAGGAGTTCTAAAAGAATCCTCACTTGAGTTAAGGCTGACTTCGGCGAGTTTGGACGAACGG	85	2557600	2557684	GCTCTTCAATTTGGTGCC	24.3	0.578571	0.494118	0	0	0	0	0	0	0	0	0	0	0	0	0	0	0	1
ghr-miR6158b			6158			Chr01	ghr-miR6158b	CGAGTTTGGACGAACGG	nta-miR6158a	3		3	17	+	5	31589124	31589141	ghr-miR6158b	CGAGTTTGGACGAACGGGTCGCCTAAGGCTGCATAGATCGTAAGACGGAAGATCTAGCCCCGTGACACTTGCACTGCTATGGCTCCTCGCCTCAAGTCATGCTCAACCCTGCATTAGTCGCACGCTTTTTATCACCCTTACACCCCACCTTTGTCATAATTTG	163	31589124	31589286	CACCTTTGTCATAATTTGCC	39.4	0.469048	0.515337	0	0	0	0	0	0	0	0	0	0	0	0	0	0	0	1
ghr-miR6190			6190			Chr13	ghr-miR6190	GAGGATAGTGAAGAAGGC	hvu-miR6190	3		3	18	-	5	34614486	34614504	ghr-miR6190	GAGGATAGTGAAGAAGGCCATTCAGTTGATAGTCAAGATCGACTTAAGTTCACATCGCACAAAGCACATGTATAATTCTAATTAAGGTTTATTACTATAAAT	102	34614403	34614504	TTATTACTATAAATAT	17	0.5	0.333333	0	0	0	0	3	0	0	0	0	0	0.177109	0	0	4.14657	-4.14657	0.045402	*
ghr-miR6424a			6424			gss_contig	ghr-miR6424a	CGCCAAGCTGTTGACACCA	ptc-miR6424	3	gss_contig1203	3	19	-	5	307	325	ghr-miR6424a	CGCCAAGCTGTTGACACCATTTTTTTTGATGAAAACGGGGTCAACTTGGAT	51	307	357	GGGTCAACTTGGATTT	14.9	0.677273	0.431373	0	0	0	0	3	0	0	0	0	0	0.177109	0	0	4.14657	-4.14657	0.045402	*
ghr-miR6424b			6424	DX549357.2	GSS	Chr04	ghr-miR6424b	CGCCAAGCTGTTGACACCA	ptc-miR6424	3		3	19	-	5	55835055	55835074	ghr-miR6424b	CGCCAAGCTGTTGACACCATTTTTTGGATGAAAATGGGGTCGACTTGGTT	50	55835025	55835074	GGGTCGACTTGGTTTT	19.8	0.86087	0.46	0	0	0	0	3	0	0	0	0	0	0.177109	0	0	4.14657	-4.14657	0.045402	*
ghr-miR6424c			6424			Chr10	ghr-miR6424c	CGCCAAGCTGTTGACACCA	ptc-miR6424	3		3	19	+	5	21326665	21326684	ghr-miR6424c	CGCCAAGCTGTTGACACCATTTTTTTTATAAAATTGGGGTCGACATGTTTTTTG	54	21326665	21326718	GGGTCGACATGTTTTTTGAA	15.5	0.775	0.37037	0	0	0	0	3	0	0	0	0	0	0.177109	0	0	4.14657	-4.14657	0.045402	*
ghr-miR6424d			6424			Chr02	ghr-miR6424d	CGCCAAGCTGTTGACACCA	ptc-miR6424	3		3	19	-	3	20381594	20381613	ghr-miR6424d	TCGTGTCAAGTTTTCGATCTTCGACAAAAAGATAAAAAGTAATCAACACATGGCTTGACTCTCTTATTTTTTTGGTCCCCAGCGGAGTCGCCAAGCTGTTGACACCA	107	20381594	20381700	GTGTCAAGTTTTCGAT	25.6	0.568889	0.420561	0	0	0	0	3	0	0	0	0	0	0.177109	0	0	4.14657	-4.14657	0.045402	*
ghr-miR6424e			6464	EST_contig7	EST_contig	Chr08	ghr-miR6424e	TAATGCTTGTTGGGTATT	ptc-miR6464	3		4	18	+	3	41690020	41690038	ghr-miR6424e	CATACCCAAAGTCGTTACCTTAACCGCAAAGAGGGGGATGCCGAAGGCATGACTAGTGACTGAAGTGAAGTCGTAACAAGGTAGCCGTACTGGAAGGTGCAGCTGGATCACCTCCTTTTCAGGGAGAGCTAATGCTTGTTGGGTATT	147	41690038	41689892	TACCCAAAGTCGTTACC	49.6	0.679452	0.496599	0	0	4	0	0	0	0	0	0.212664	0	0	0	4.41051	0	4.41051	0.029775	*
ghr-miR7130a			7130			GSS	ghr-miR7130a	TGGATGTGTGCGAGACGT	cme-miR7130	3	DX530728.2	4	18	+	5	401	418	ghr-miR7130a	TGGATGTGTGCGAGACGTACAACGAAAGGAAAGTCGGGGGAGCTTGCGATATATGCTCGCACGAGCCG	68	401	468	GCTCGCACGAGCCGAG	24.4	0.642105	0.558824	2	0	1	0	4	0	0.124151	0	0.053166	0	0.236146	0	-1.22352	0.927581	-2.1511	0.32776
ghr-miR7130b			7130			Chr01	ghr-miR7130b	TGGATGTGTGCGAGACGT	cme-miR7130	3		4	18	-	3	5811486	5811504	ghr-miR7130b	ATGTCATCCACATATTAATCATAAAAGTTATTATCATACATCAATGACCACTAACTCGAAATTCAAATTAGATCCAAGTCGTCTACCTGCGATTCGGATCGGCCGCGTCAGATGGATGTGTGCGAGACGT	130	5811486	5811615	GTCATCCACATATTAATC	34.3	0.64717	0.407692	2	0	1	0	4	0	0.124151	0	0.053166	0	0.236146	0	-1.22352	0.927581	-2.1511	0.32776
ghr-miR825			825	gss_contig4840	gss_contig	Chr06	ghr-miR825	TGAAGAACCAGCTTGAAGAAG	aly-miR825-5p	3		5	21	-	5	5610945	5610966	ghr-miR825	TGAAGAACCAGCTTGAAGAAGCCCTTCCATGGTGTTTTAGCTGATGAGAATTCAGAAAAATGAAGAGAAATCTAGATAATTCCACTTTGGTCCTAACTTTATTAAGCAAATTTTTCA	117	5610850	5610966	TTATTAAGCAAATTTTTCAAT	26.2	0.655	0.34188	5	0	2	0	1	0	0.310378	0	0.106332	0	0.0590365	0	-1.54545	-2.39435	0.848898	0.14802
ghr-miR828a			828			Chr03	ghr-miR828a	TCTTGCTCAAATGAGTATTCCA	vvi-miR828a	0		16	22	-	5	36545206	36545228	ghr-miR828a	TCTTGCTCAAATGAGTATTCCAATCAATGTTACATTAATTTGCTTGTATGGATGTGTTACTGAGATGCTCATTTGAGCAAGC	82	36545147	36545228	AGATGCTCATTTGAGCAAGCAA	30.8	1.06207	0.353659	5	0	2	1	5	0	0.310378	0	0.106332	0.053166	0.295182	0	-1.54545	-0.0724192	-1.47303	0.36725
ghr-miR828b			828	DR456939.1	EST	Chr08	ghr-miR828b	AGATGCTCATTTAAGCAAGCAA	aly-miR828-3p	1		25	22	+	3	54626537	54626559	ghr-miR828b	TTTCTTGCTCAAATGAGTATTCCAATCACAGTTGCATTTGCATATACATATATATATTCACACTCATAAAACCAAAAAACAAAACACAAAACACAACATGGGTCTGTATTAATGTCCCATGTTTTACCATATGTTTGGTTTTATGATGCATTTGCTTCTGTTTTTCTGAGATGCTCATTTAAGCAAGCAA	190	54626559	54626370	TCTTGCTCAAATGAGTATTCCA	57.49	0.958167	0.315789	13	5	7	2	5	5	0.806983	0.310378	0.372162	0.106332	0.295182	0.295182	-1.11661	-1.45093	0.334325	0.073311			*
ghr-miR845			845	DX537373.2	GSS	Chr05	ghr-miR845	TGGCTCGGATACCAATTGTTGC	vvi-miR845d	3		27	22	+	5	47246648	47246670	ghr-miR845	TGGCTCGGATACCAATTGTTGCGGAAGCGTCGATAATATTAATAACAATATTATCAGAAATATTATCGACGCTTCCGCAACAATTGGTATCCGAGCCA	98	47246648	47246745	AACAATTGGTATCCGAGCCAAG	71.97	1.84538	0.397959	7	0	12	0	8	0	0.434529	0	0.637993	0	0.472292	0	0.554087	0.120226	0.433861	0.66932
ghr-miR948a			948	DX538996.2	GSS	Chr13	ghr-miR948a	TCAGGCTGTGTGGGCATTCA	pta-miR948	3		6	20	+	5	32887137	32887157	ghr-miR948a	TCAGGCTGTGTGGGCATTCAAAGTAGAGACACACGGTCGTGTCCTAGCCCATGTCTGTGCCCATGTAACTCTCTAACTTGGGTCCCACGGCCAAG	95	32887137	32887231	GGTCCCACGGCCAAGC	36.2	0.696154	0.547368	3	0	1	0	3	0	0.186227	0	0.053166	0	0.177109	0	-1.80848	-0.0724192	-1.73606	0.47979
ghr-miR948b			948			Chr12	ghr-miR948b	TCAGGCTGTGTGGGCATTCA	pta-miR948	3		6	20	+	3	18309332	18309352	ghr-miR948b	AATGTGACTCACACGGCTGAGACACACGACCATCTCTCAGGCTGTGTGGGCATTCA	56	18309352	18309297	TGTGACTCACACGGCTGAGA	22.8	0.76	0.535714	3	0	1	0	3	0	0.186227	0	0.053166	0	0.177109	0	-1.80848	-0.0724192	-1.73606	0.47979
ghr-n10				gss_contig3026	gss_contig	Chr02	ghr-n10	AAGCTACAAGTAGGAACTTTCATA				443	24	-	5	60173757	60173781	ghr-n10	AAGCTACAAGTAGGAACTTTCATATACTTGCTCTTATATGTTGATGATATGCTGATAGCATCTAAGATCAAAGTTGAGATTGAGAGATTGAAGACTCAACTCAATCTCGAGTTTGAGATGAAAGATCTAGGTGAAGCTA	139	60173643	60173781	TGAAAGATCTAGGTGAAGCTAAG	42.9	0.87551	0.352518	138	1	179	14	126	8	8.56643	0.0620756	9.51672	0.744325	7.4386	0.472292	0.15177	-0.203664	0.355434	0.10503
ghr-n12						Chr07	ghr-n12	AATCTCACCGCTACAGTATCCAAT				17	24	-	5	42052009	42052033	ghr-n12	AATCTCACCGCTACAGTATCCAATCTCACCGCCACCGCTGTTTTTAACCTCACCATCCAAACTAAGCCTTAGGGTAGGTTTGGATGGGCGATTGGGTGCGGTGCGGTGCGTTT	113	42051921	42052033	TGGGTGCGGTGCGGTGCGTTTAG	48	0.813559	0.522124	6	0	7	4	4	4	0.372454	0	0.372162	0.212664	0.236146	0.236146	-0.00112863	-0.657382	0.656253	0.72435
ghr-n16				gss_contig2512	gss_contig	Chr05	ghr-n16	ACCCAATGCGTTAGGGCACAACAT				44	24	-	3	55370381	55370405	ghr-n16	ATGTCACACCCAATGCGTTAGGGCACCCTTATCATTTCAGAGAAAGAAAATGTCACACCCAATGCGTTAGGGCACAACAT	80	55370381	55370460	GTCACACCCAATGCGTTAGGGCAC	17.54	0.487222	0.45	8	1	12	3	6	1	0.496605	0.0620756	0.637993	0.159498	0.354219	0.0590365	0.361441	-0.487457	0.848898	0.48858
ghr-n17						Chr01	ghr-n17	ACGGAAAATTGAGTACTTCACTTT				26	24	-	5	50679401	50679425	ghr-n17	ACGGAAAATTGAGTACTTCACTTTATCTCTTGATCAGAAGTACTCAAATCCGG	53	50679373	50679425	TCAGAAGTACTCAAATCCGGCG	20.2	1.01	0.377358	5	6	5	8	9	3	0.310378	0.372454	0.26583	0.425328	0.531328	0.177109	-0.223521	0.775578	-0.999099	0.3839
ghr-n18						Chr09	ghr-n18	ACGGATATGGGTTAGGGGTGTTAC				74	24	+	5	18359101	18359125	ghr-n18	ACGGATATGGGTTAGGGGTGTTACAGCCAATCCCTCCAACACACCAATTCACGACTGTACTCTATCCTGCGTTCAATCCAATCTGAGTAATCAAATTCAATATTATATCTCAAATTACCATTAATTATCAAAAATAATAAAAATAATAAATATAAAAGTTGTATCATGTTTGTAACACCCCTTACCCGTATCCAA	195	18359101	18359295	AACACCCCTTACCCGTATCCAACA	49.22	0.757231	0.333333	21	3	17	4	36	1	1.30359	0.186227	0.903823	0.212664	2.12531	0.0590365	-0.528376	0.705188	-1.23356	0.008362	**			**
ghr-n19						Chr01	ghr-n19	ACGGTAAGCTGACGTGGCATGTTA				28	24	-	3	8292192	8292216	ghr-n19	TAACATTTTAGTCACTGAGCCGTTAACGGTGTAACGGTAAGCTGACGTGGCATGTTA	57	8292192	8292248	ACATTTTAGTCACTGAGCCGTTA	17.4	0.696	0.438596	8	5	7	2	13	2	0.496605	0.310378	0.372162	0.106332	0.767474	0.118073	-0.416166	0.62802	-1.04419	0.26438
ghr-n20						Chr11	ghr-n20	ACGGTAGCAGTAACAGTAACAGTA				7	24	-	5	49033703	49033727	ghr-n20	ACGGTAGCAGTAACAGTAACAGTATTCAACACACAAAGTGCTGAACCTGTAACAGTAACGGT	62	49033666	49033727	CTGAACCTGTAACAGTAACGGTAA	13.3	0.511538	0.419355	1	0	3	1	4	3	0.0620756	0	0.159498	0.053166	0.236146	0.177109	1.36144	1.92758	-0.566139	0.44331
ghr-n21						gss_contig	ghr-n21	ACTCTTGGACTGAATATTGACATA			gss_contig1052	11	24	-	3	695	718	ghr-n21	TATGGAAATTCGGTCAAAGGTCATTTTATCTGGGACTCTTGGACTGAATATTGACATA	58	661	718	TGGAAATTCGGTCAAAGGTCA	14.4	0.685714	0.362069	5	3	3	5	3	1	0.310378	0.186227	0.159498	0.26583	0.177109	0.0590365	-0.960487	-0.809385	-0.151102	0.58373
ghr-n25						Chr04	ghr-n25	AGTTATGATCGTTTTAGTGAAGAC				18	24	+	5	8203543	8203567	ghr-n25	AGTTATGATCGTTTTAGTGAAGACTATGCAAATAAAATTTCTAGACAGGATTATGACG	58	8203543	8203600	ATTTCTAGACAGGATTATGACGGG	12.5	0.694444	0.310345	1	5	8	4	6	3	0.0620756	0.310378	0.425328	0.212664	0.354219	0.177109	2.77648	2.51254	0.263936	0.11501		*
ghr-n26						Chr02	ghr-n26	ATACTCTGTAACTCTAATTCGGCG				4	24	-	3	28552554	28552578	ghr-n26	CAATGGATATGGGTTAGGGGTGTTACACATAATACTCTGTAACTCTAATTCGGCG	55	28552554	28552608	ATGGATATGGGTTAGGGGTGTTA	15.5	0.673913	0.418182	2	1	4	2	2	3	0.124151	0.0620756	0.212664	0.106332	0.118073	0.177109	0.776479	-0.0724192	0.848898	0.72097
ghr-n27						Chr09	ghr-n27	ATACTGATAGTTGAGGCATGTTTT				28	24	-	5	15900528	15900552	ghr-n27	ATACTGATAGTTGAGGCATGTTTTGACAGTTTTCTTAAGATAGATTAAGCCGTTCTTTTAGTGCTGGAGAAACGTTGGTCGACTGTCAAGGT	92	15900461	15900552	AACGTTGGTCGACTGTCAAGGTGC	26.12	0.725556	0.391304	13	22	7	29	8	28	0.806983	1.36566	0.372162	1.54182	0.472292	1.65302	-1.11661	-0.772859	-0.343747	0.19674
ghr-n28				EST_contig25094	EST_contig	Chr13	ghr-n28	ATTCAAACACAACACAGTGCA				37	21	-	5	29929363	29929384	ghr-n28	ATTCAAACACAACACAGTGCATTGAAACGTTTCACCGTACTGGAGCTGACTGGAGCTTTTAGCACCAGTGGAGATAACGCTGTCCAGTGTAGCAAAAACGTCTCATTGTGCTGGAAGCAAGACATTCAAACAGCCAAGCAATTCACTGTGGTGCAGTGAGATTGAAAATCAAGATAAAAATTTTCAAAGCACTGTGTTGTGTTTGAAT	208	29929177	29929384	CACTGTGTTGTGTTTGAATCC	78.2	0.909302	0.413462	19	6	10	4	8	11	1.17944	0.372454	0.53166	0.212664	0.472292	0.649401	-1.14952	-1.32035	0.170826	0.027952	*	*	*
ghr-n29						Chr02	ghr-n29	ATTCTTGTGTTTGGTTGAATGGAA				151	24	+	3	19040065	19040089	ghr-n29	TTTGGTTGAATGGAATAGAGGCGTAATGGAATAGAGACGTGATAGTATTCTTGTGTTTGGTTGAATGGAA	70	19040089	19040020	TGGTTGAATGGAATAGAGGCGTAA	12	0.461538	0.371429	33	3	39	6	42	4	2.04849	0.186227	2.07348	0.318996	2.47953	0.236146	0.017487	0.275504	-0.258017	0.63534
ghr-n3				DX383602.1	GSS	Chr08	ghr-n3	CATTGGCAAGCTGTGAAATGG				9954	21	-	3	40045901	40045922	ghr-n3	ACATTTCACAGGCAGTTAGTATAGTGAGCAGGTATATGCAAAATCCTGAAAAAGGACATTGGCAAGCTGTGAAATGG	77	40045901	40045977	ATTTCACAGGCAGTTAGTATA	24.3	0.783871	0.402597	4192	2	2618	4	3127	0	260.221	0.124151	139.189	0.212664	184.607	0	-0.902695	-0.495279	-0.407416	0	**
ghr-n30						GSS	ghr-n30	CACAATTCGATCATGCCTTTCT			DX524418.2	30	22	-	3	388	409	ghr-n30	TGGAAGGCGATCAATCGGTTGGCATGTGGCACAATTCGATCATGCCTTTCT	51	359	409	GAAGGCGATCAATCGGTTGGCA	17.4	0.696	0.490196	13	9	12	2	5	9	0.806983	0.55868	0.637993	0.106332	0.295182	0.531328	-0.338998	-1.45093	1.11193	0.14093			*
ghr-n31						EST_contig	ghr-n31	CACCGTCGAAAGAAGCGATCA			EST_contig10338	85	21	-	3	606	626	ghr-n31	AGTTCGGTTCTTACTAATGGTGATGAAACCATCACCGTCGAAAGAAGCGATCA	53	574	626	TTCGGTTCTTACTAATGGTGAT	20.8	0.904348	0.433962	22	0	32	1	23	3	1.36566	0	1.70131	0.053166	1.35784	0.177109	0.317047	-0.00828891	0.325336	0.62761
ghr-n35						Chr09	ghr-n35	CCTGTCAATGGCCGGCACCCAGTA				77	24	+	5	22978755	22978779	ghr-n35	CCTGTCAATGGCCGGCACCCAGTACACAGTACAAAACGAAAAATTTTTTTTTTCGTATTTTTTATCTGATTCTGACACGAAAAAAAAGATAAATTTTTTTTTCTTTGTACTGCGTACTGGGTGCCGGCCATTGACAGG	138	22978755	22978892	CTGGGTGCCGGCCATTGACAGGCC	78.5	1.50962	0.376812	23	0	34	3	20	4	1.42774	0	1.80765	0.159498	1.18073	0.236146	0.34038	-0.274053	0.614433	0.29964
ghr-n36a				DX552922.2	GSS	Chr09	ghr-n36a	CGAAGACATAGGTACGGATGTA				70	22	-	3	17471304	17471326	ghr-n36a	TACATTTCCCTATGGCTGCACGGAGACAAAAATCTCACGAAGACATAGGTACGGATGTA	59	17471304	17471362	CATTTCCCTATGGCTGCACGGA	17.4	0.669231	0.440678	24	5	23	3	20	2	1.48981	0.310378	1.22282	0.159498	1.18073	0.118073	-0.284922	-0.335454	0.0505321	0.69771
ghr-n36b				DX552922.2	GSS	Chr06	ghr-n36b	CGAAGACATAGGTACGGATGTA				70	22	+	3	4247502	4247524	ghr-n36b	TACATTTCCCTATGGCTGCACGGAGATACAAATCTCACGAAGACATAGGTACGGATGTA	59	4247524	4247466	CATTTCCCTATGGCTGCACGGA	18.7	0.719231	0.440678	24	5	23	3	20	2	1.48981	0.310378	1.22282	0.159498	1.18073	0.118073	-0.284922	-0.335454	0.0505321	0.69771
ghr-n36c				DX552922.2	GSS	Chr07	ghr-n36c	CGAAGACATAGGTACGGATGTA				70	22	-	3	8535491	8535513	ghr-n36c	TACATTTCCCTATGGCTGCACGGAGATGAAAAAATTCTCACGAAGACATAGGTACGGATGTA	62	8535491	8535552	CATTTCCCTATGGCTGCACGGA	17.4	0.669231	0.419355	24	5	23	3	20	2	1.48981	0.310378	1.22282	0.159498	1.18073	0.118073	-0.284922	-0.335454	0.0505321	0.69771
ghr-n36d				DX552922.2	GSS	Chr08	ghr-n36d	CGAAGACATAGGTACGGATGTA				70	22	+	3	6041922	6041944	ghr-n36d	TACATTTCCCTATGGCTGCACGGAGATGAAAATCTCACGAAGACATAGGTACGGATGTA	59	6041944	6041886	CATTTCCCTATGGCTGCACGGA	21.1	0.811538	0.440678	24	5	23	3	20	2	1.48981	0.310378	1.22282	0.159498	1.18073	0.118073	-0.284922	-0.335454	0.0505321	0.69771
ghr-n36e				DX552922.2	GSS	Chr04	ghr-n36e	CGAAGACATAGGTACGGATGTAT				94	23	+	3	48519910	48519933	ghr-n36e	ATACATTTCCCTATGGCTGCACGGAGATGAAAATCTCACGAAGACATAGGTACGGATGTAT	61	48519933	48519873	TACATTTCCCTATGGCTGCACGGA	22.2	0.853846	0.42623	24	3	26	3	38	0	1.48981	0.186227	1.38232	0.159498	2.24339	0	-0.108044	0.590546	-0.69859	0.10619
ghr-n41						gss_contig	ghr-n41	GACGATCAGCGGTATGATGCATT			gss_contig3981	46	23	+	5	168	190	ghr-n41	GACGATCAGCGGTATGATGCATTGAGTAAAATTCCCGATCATCCAACTCAAATGATCGTT	60	168	227	TCATCCAACTCAAATGATCGTTTT	15	0.6	0.416667	12	4	20	5	14	4	0.744907	0.248302	1.06332	0.26583	0.826511	0.236146	0.513445	0.149973	0.363471	0.57818
ghr-n43						Chr03	ghr-n43	GCTTTGCTTACGTGGACACAAATC				4	24	+	5	41125119	41125143	ghr-n43	GCTTTGCTTACGTGGACACAAATCGCGGCCTCGTAGGCGCGATTTGTGTCCACGTAAGCAAAGC	64	41125119	41125182	TTTGTGTCCACGTAAGCAAAGCGC	52.8	1.50857	0.546875	2	7	2	4	4	5	0.124151	0.434529	0.106332	0.212664	0.236146	0.295182	-0.223521	0.927581	-1.1511	0.5738
ghr-n45						Chr04	ghr-n45	GTCCACGTCAGCGCGATGTCAGGG				11	24	+	5	29201320	29201344	ghr-n45	GTCCACGTCAGCGCGATGTCAGGGTACGTGACAGGACATCGCGCTGACGTGGAC	54	29201320	29201373	AGGACATCGCGCTGACGTGGACGC	42.7	1.25588	0.62963	1	0	11	2	1	3	0.0620756	0	0.584827	0.106332	0.0590365	0.177109	3.23591	-0.0724192	3.30833	0.0013985	**	**		**
ghr-n5						Chr02	ghr-n5	ACGTTATGGGCACGGTATGGA				268	21	-	5	2250633	2250654	ghr-n5	ACGTTATGGGCACGGTATGGATTGCTGTTTTTGATGATTTGTTGCTTTCATTAACAGCAAATTATACCGTGCCCATGACTGT	82	2250573	2250654	TATACCGTGCCCATGACTGTAG	45.32	1.37333	0.402439	71	2484	68	3038	105	2135	4.40737	154.196	3.61529	161.518	6.19883	126.043	-0.285805	0.492079	-0.777884	0.0014419	**
ghr-n52				DW232422.1	EST	Chr05	ghr-n52	TATGTTTGAAATGTTACGTTTTAG				3	24	+	5	57299238	57299262	ghr-n52	TATGTTTGAAATGTTACGTTTTAGTCACTTATGTTTGAAATGTTACGTTTTAGTCACT	58	57299238	57299295	GAAATGTTACGTTTTAGTCACTTA	14.4	0.9	0.275862	2	19	3	24	0	11	0.124151	1.17944	0.159498	1.27599	0	0.649401	0.361441	-3.63403	3.99547	0.28113
ghr-n55						GSS	ghr-n55	TCCTTTATTGAGGTGTGATCGGCT			CL864557.1	19	24	-	5	330	353	ghr-n55	TCCTTTATTGAGGTGTGATCGGCTCACCTTAAAAATGATTTTCGTCTGCGAAATTTGAGAAAACAGGTTCGGGAGTCGGTTACGCATGAGGA	92	330	421	TCGGTTACGCATGAGGAAGGGTT	29.2	0.73	0.434783	4	10	11	10	4	16	0.248302	0.620756	0.584827	0.53166	0.236146	0.944584	1.23591	-0.0724192	1.30833	0.14611
ghr-n56						Chr02	ghr-n56	TCGCTTCCCTAATTTGGACGA				475	21	-	3	14528940	14528961	ghr-n56	TTTGCCAAATCAGGGAAGCGAAAGGTGTTTGCAGGCAGCAGAGTTTTGAGGGTAGTTTTCATCATCTCATCACTCTACTCCCAGATTATTCGCTTCCCTAATTTGGACGA	110	14528940	14529049	TGCCAAATCAGGGAAGCGAAA	42.92	0.875918	0.445455	152	22	166	17	141	25	9.43549	1.36566	8.82556	0.903823	8.32415	1.47591	-0.0964091	-0.180795	0.0843863	0.56148
ghr-n57						GSS	ghr-n57	TCTGGGCCGGGTTTGGGGTGCTAC			DX521883.2	18	24	+	3	293	316	ghr-n57	GTGGCATGTCGGATCCGGCCATAACGTCTGGGCCGGGTTTGGGGTGCTAC	50	267	316	GGCATGTCGGATCCGGCCATAACG	30.8	0.9625	0.64	6	5	5	10	7	4	0.372454	0.310378	0.26583	0.53166	0.413255	0.236146	-0.486555	0.149973	-0.636529	0.74034
ghr-n58						Chr09	ghr-n58	TCTGTTGTTTGGCAGATTTCCTGA				59	24	-	3	26583575	26583599	ghr-n58	TCAGGAAATCTGCCAAACAACAGAAAATATTTATATTTGAGAATATTTTCTGTTGTTTGGCAGATTTCCTGA	72	26583575	26583646	AGGAAATCTGCCAAACAACAGAAA	49.2	2.23636	0.305556	13	3	31	2	15	6	0.806983	0.186227	1.64815	0.106332	0.885547	0.354219	1.03024	0.134032	0.896204	0.033328	*	*
ghr-n60						GSS	ghr-n60	TGGGTGCCCAAAGAAGACGGT			DX557040.2	30	21	+	3	629	649	ghr-n60	ATTGTCCTCTTTGGGTACCCACAAGTCCTCAAGGTTTTTCCACCAACACCATAGATTTGAACTTGGAACATAACACACAAATGTGTGTCCACAAGTCCTCAAGGCTTTTGCACCCTAATGTGCAATTCATTAGATTTGAACTTGGAACATAACACACATACGAGTTTACTTTACAGAATGGATACCAATTGATCAAATCGGGTTCGAATATGTGGAGGCACACTTAAGACCTTGAAGGTCCTATGGGTGCCCAAAGAAGACGGT	264	386	649	TGTCCTCTTTGGGTACCCACA	90.08	0.818909	0.416667	5	0	5	4	20	5	0.310378	0	0.26583	0.212664	1.18073	0.295182	-0.223521	1.92758	-2.1511	0.00037083	**		**	**
ghr-n62						Chr03	ghr-n62	TGTAATTGAATAGAGCTGTAATGG				43	24	+	5	1065142	1065166	ghr-n62	TGTAATTGAATAGAGCTGTAATGGAATAGAACTGTAATAGTAATTCAATTGTTTG	55	1065142	1065196	GTAATAGTAATTCAATTGTTTGGT	10.3	0.686667	0.272727	9	0	17	3	17	1	0.55868	0	0.903823	0.159498	1.00362	0.0590365	0.694017	0.845119	-0.151102	0.33799
ghr-n63						Chr03	ghr-n63	TTCATTTAAAGTTTAGCATATCCT				222	24	-	5	45185380	45185404	ghr-n63	TTCATTTAAAGTTTAGCATATCCTAAGTAGTAATTTACTTAGGTCATGCTAAATTTTGAATGAA	64	45185341	45185404	GTCATGCTAAATTTTGAATGAAAG	33.1	2.06875	0.25	76	52	116	90	30	24	4.71775	3.22793	6.16726	4.78494	1.77109	1.41688	0.386532	-1.41346	1.79999	1.0889e-09	**		**	**
ghr-n64						GSS	ghr-n64	TTCGATTGTGGTTGATAAAGTCAT			DX549940.2	3	24	+	3	386	409	ghr-n64	GTGACTTGGCAACTCGATCTTGGTCCGCGCGCGCCTCCGTACCAGTTACTCTTCGATTGTGGTTGATAAAGTCAT	75	335	409	GACTTGGCAACTCGATCTTGGT	20.1	0.515385	0.52	0	16	3	6	1	7	0	0.99321	0.159498	0.318996	0.0590365	0.413255	3.99547	2.56161	1.43386	0.22665
ghr-n65						Chr05	ghr-n65	TTCGCTGTATTGGATTAGAGGTGT				3358	24	-	3	48926249	48926273	ghr-n65	ACACCTCTAATCCAATACAGCGAACCAAACGCACCCTTAGATTTATGACAAATCTTTCTCATAATACAAACTACTCAATTAAATCCCAAATTTCTAAATTTATAAAGTTTTACTCTATAAAATAACACAAAATCAACGTCAAGCACTCAAGGAAAACTCTTTCAAGTAGAAAGCTTCAAAAACATTATGGGTGCGTTTGGTTCGCTGTATTGGATTAGAGGTGT	224	48926249	48926472	ACCTCTAATCCAATACAGCGAACC	81.1	1.09595	0.330357	858	4	1261	5	1173	2	53.2609	0.248302	67.0424	0.26583	69.2498	0.118073	0.331998	0.378734	-0.0467365	3.1591e-09	**
ghr-n66						Chr04	ghr-n66	TTCGTTGAAGGTCTGAGGCCA				35	21	-	3	1849878	1849899	ghr-n66	TGGTCTCGGACCCTCAACGGAAGGTATTGTCCTGTGGTGGAGTTCTGTCTCCTGTAATCCAAGGAGAGCCCAAAGGGCTTCACAGAGTTAGGAAGACAATACCTTTCGTTGAAGGTCTGAGGCCA	125	1849878	1850002	GTCTCGGACCCTCAACGGAAG	71.9	1.12344	0.512	8	4	15	12	12	4	0.496605	0.248302	0.797491	0.637993	0.708438	0.236146	0.68337	0.512543	0.170826	0.54722
ghr-n67						Chr02	ghr-n67	TTCTAGTAGATCCATCATGAC				886	21	-	5	50229122	50229143	ghr-n67	TTCTAGTAGATCCATCATGACTCCTCAGTTTAATTGAACCTATCCCGGCTATTTTACATGTGTTATCATTACCCATGTAAACAACCCCTTCATCTAGTTTTTGAAATTCAAAGAACCATTCCCGAATGGGACACATATGATAGGAACAACCAGAA	155	50228989	50229143	TATGATAGGAACAACCAGAATC	30.4	0.524138	0.374194	259	3	296	3	324	8	16.0776	0.186227	15.7371	0.159498	19.1278	0.472292	-0.030876	0.250622	-0.281498	0.028791	*
ghr-n68						gss_contig	ghr-n68	TTGTGATATTAGTGAGGAACAA			gss_contig3113	1262	22	-	3	349	370	ghr-n68	CTTTTCTTCACAAATATCACAATAAAACATGGATGAAACTATCGATGCCCAAAGCTGCCTCTTGTATCGATGATAGAGTTCTATTATTGTGATATTAGTGAGGAACAA	108	263	370	TTTCTTCACAAATATCACAATA	35.2	0.951351	0.342593	344	56	524	81	368	37	21.354	3.47623	27.859	4.30645	21.7254	2.18435	0.383637	0.024878	0.358759	4.3149e-05	**
ghr-n69						Chr12	ghr-n69	TTTACTTGGAATTTAGTTACAACA				37	24	-	5	836278	836302	ghr-n69	TTTACTTGGAATTTAGTTACAACATAAAATATTGCTCAAGTCTTATCTAGAAATCTTATCTACATCTACAACTCTATCCTTATTTGGTGTGTATGTAGCTTATCTTATATATATATATATATATATGGATAAGGATAGAGTCGTAGATCTAGATAAGATTTCTAGATAAGACTGGAGCACTATTTAAATAGAGTATGTTGTAGCTAAATTCCAAGCAAA	219	836084	836302	TTGTAGCTAAATTCCAAGCAAAAA	114.3	1.87377	0.278539	10	4	16	10	11	3	0.620756	0.248302	0.850657	0.53166	0.649401	0.177109	0.454551	0.0650843	0.389467	0.67447
ghr-n7						scaffold_64	ghr-n7	AATGAATCTAGGTTCTCTCTT				47	21	+	5	8456	8477	ghr-n7	AATGAATCTAGGTTCTCTCTTGCTCCATTTTTTCATATTTTCCTTGTGAAAATATGTCTTCAAGAGCGTAAGGGAGAACCTAGATTCATT	90	8456	8545	GGGAGAACCTAGATTCATTAC	43.56	1.40516	0.344444	9	5	18	1	7	2	0.55868	0.310378	0.956989	0.053166	0.413255	0.118073	0.776479	-0.434989	1.21147	0.11338
ghr-n72						GSS	ghr-n72	TTTTGACTGTTTTTCTTCAAA			DX524418.2	102	21	+	3	232	252	ghr-n72	AGTGAAGCGAAACAGTCTTTTCTTCAAGTGGAGCTTATTTTGACTGTTTTTCTTCAAA	58	195	252	TGAAGCGAAACAGTCTTTTCT	18.1	0.905	0.344828	43	3	22	4	37	0	2.66925	0.186227	1.16965	0.212664	2.18435	0	-1.19035	-0.289231	-0.901124	0.0051815	**	**
ghr-n8						Chr12	ghr-n8	GTGTTTCGCGCGTGGACGACG				1109	21	-	3	5298979	5299000	ghr-n8	TGTTGTCCACGCGCGACACGCACTGCATTTGTGCTTTTTCAAAGCTTTGTATGTGTGTTTCGCGCGTGGACGACG	75	5298979	5299053	TTGTCCACGCGCGACACGCAC	45.9	1.17692	0.52	321	62	465	292	318	256	19.9263	3.84869	24.7222	15.5245	18.7736	15.1133	0.311136	-0.0859658	0.397102	0.00021893	**
ghr-n9				ES851548.1	EST	Chr11	ghr-n9	AACCATCTCATGATTGATCTTTGG				28	24	-	5	54029114	54029138	ghr-n9	AACCATCTCATGATTGATCTTTGGGCATACTCTAACAGGACGGGTACCCAGTCACCAGGTCTGTTCAATCTGGCGATTGGGGAGCGGTGTGCTACGAGCTTTTGGACGCTATTCCGGAGAAAATTAACGGAGGTCGGATCGAGATGGGC	149	54028990	54029138	GGAGGTCGGATCGAGATGGGCTG	54.34	0.705714	0.516779	5	0	9	2	10	3	0.310378	0	0.478494	0.106332	0.590365	0.177109	0.624476	0.927581	-0.303105	0.49306
a: Xue W, Wang Z, Du M, Liu Y, Liu JY (2013) Genome-wide analysis of small RNAs reveals eight fiber elongation-related and 257 novel microRNAs in elongating cotton fiber cells. BMC genomics 14: 629
b: Li Q, Jin X, Zhu YX (2012) Identification and analyses of miRNA genes in allotetraploid Gossypium hirsutum fiber cells based on the sequenced diploid G. raimondii genome. J Genet Genomics 39: 351-360

## Sheet: Table S3
Cluster	miRNA name	Source	accession	mature miRNA	miRNA star	length of miRNA	Strand	arm	miRNA start	miRNA end	precursor	length of precursor	precursor start	precursor end	miRNA star	contorl (16109390)	contorl_star	drought (18808997)	drought_star	salt (16938676)	salt_star	normalized contorl (16109390)	normalized contorl_star	normalized drought (18808997)	normalized drought_star	normalized salt (16938676)	normalized salt_star	Fold change (Drought vs Control)	Fold change (Salt vs Control)	Fold change (Drought vs Salt)	Overal statistical p-value	Overal statistical significance	Expression significance (Drought vs Control)	Expression significance (Salt vs Control)	Expression significance (Drought vs Salt)
1	ghr-miR482e	EST	HO094674.1	TCTTCCCAACACCTCCCATACC	TATGGGGGGTATGGGCAGGTT	22	-	3	310	331	GGTATGGGGGGTATGGGCAGGTTTGTGTTTTTTCAAGGCACAATTCTTCCCAACACCTCCCATACC	66	266	331	TATGGGGGGTATGGGCAGGTT	25	813	18	994	21	1059	1.55189	50.4675	0.956989	52.847	1.23977	62.5196	-0.697452	-0.323958	-0.373494	0.28809
	ghr-miR482g	EST	HO094674.1	TTGCCAGCTCCGCCCATTCC	AGATGGGTGGGTTGGCAAAA	20	-	3	132	151	GGAGATGGGTGGGTTGGCAAAACGCTCCGTTCCTCTTTCCCATATATTGTATTTGTAATAATATATGCAATGAAGTTGATTTTGCCAGCTCCGCCCATTCC	101	51	151	AGATGGGTGGGTTGGCAAAA	0	14	1	17	3	5	0	0.869058	0.053166	0.903823	0.177109	0.295182	2.41051	4.14657	-1.73606	0.16717
2	ghr-n72	GSS	DX524418.2	TTTTGACTGTTTTTCTTCAAA	TGAAGCGAAACAGTCTTTTCT	21	+	3	232	252	AGTGAAGCGAAACAGTCTTTTCTTCAAGTGGAGCTTATTTTGACTGTTTTTCTTCAAA	58	195	252	TGAAGCGAAACAGTCTTTTCT	43	3	22	4	37	0	2.66925	0.186227	1.16965	0.212664	2.18435	0	-1.19035	-0.289231	-0.901124	0.0051815	**	**
	ghr-n30	GSS	DX524418.2	CACAATTCGATCATGCCTTTCT	GAAGGCGATCAATCGGTTGGCA	22	-	3	388	409	TGGAAGGCGATCAATCGGTTGGCATGTGGCACAATTCGATCATGCCTTTCT	51	359	409	GAAGGCGATCAATCGGTTGGCA	13	9	12	2	5	9	0.806983	0.55868	0.637993	0.106332	0.295182	0.531328	-0.338998	-1.45093	1.11193	0.14093			*
3	ghr-miR169a	Ramondii	Chr12	CAGCCAAGGATGACTTGCCGG	GGCAAGTTGTCCTCGGCTACA	21	-	5	35358274	35358295	CAGCCAAGGATGACTTGCCGGCCGGCTAAGCTATCTCTTCCATATATTCTGTTATTATGTTCATTTTATTGCCAAAGATTTGAACAAGACTGTAATACATAAATGAAACAAAAACCTTTGGAGGAGATAACATCGATCCGGCAAGTTGTCCTCGGCTA	158	35358138	35358295	GGCAAGTTGTCCTCGGCTACA	890	61	790	27	491	24	55.2473	3.78661	42.0012	1.43548	28.9869	1.41688	-0.395474	-0.930502	0.535028	2.8995e-30	**
	ghr-miR169l	Ramondii	Chr12	AGCCGAGGACAACTTGCCGGA	CGGCAAGTCATCCTTGGCTGC	21	+	5	35358138	35358159	AGCCGAGGACAACTTGCCGGATCGATGTTATCTCCTCCAAAGGTTTTTGTTTCATTTATGTATTACAGTCTTGTTCAAATCTTTGGCAATAAAATGAACATAATAACAGAATATATGGAAGAGATAGCTTAGCCGGCCGGCAAGTCATCCTTGGCT	156	35358138	35358293	CGGCAAGTCATCCTTGGCTGC	3	1	0	0	1	1	0.186227	0.0620756	0	0	0.0590365	0.0590365	-4.21899	-1.65738	-2.56161	0.13478
4	ghr-miR530b	Ramondii	Chr09	TGCATTTGCACCTGCACCTTC	AGGTGCAGGTGCAGGCGCAGC	21	+	5	8086502	8086523	TGCATTTGCACCTGCACCTTCTTGTTTTTAATTATCTGCTTCTGCTTCAGAAACCAAATGTGTTGATGAAAATAGAATAGGACCGAAACAGAAAATAATAATAAGGTGCAGGTGCAGGCGCA	122	8086502	8086623	AGGTGCAGGTGCAGGCGCAGC	7	0	13	0	2	4	0.434529	0	0.691159	0	0.118073	0.236146	0.669564	-1.87977	2.54934	0.03166	*			**
	ghr-n24	Ramondii	Chr09	AGGTGCAGGTGCAGGCGCAGC	TGCATTTGCACCTGCACCTTC	21	+	3	8086605	8086626	TCTGCATTTGCACCTGCACCTTCTTGTTTTTAATTATCTGCTTCTGCTTCAGAAACCAAATGTGTTGATGAAAATAGAATAGGACCGAAACAGAAAATAATAATAAGGTGCAGGTGCAGGCGCAGC	126	8086626	8086501	TGCATTTGCACCTGCACCTTC	0	7	0	13	4	2	0	0.434529	0	0.691159	0.236146	0.118073	0	4.56161	-4.56161	0.016197	*			*
5	ghr-miR164f	Ramondii	Chr07	TGGAGAAAGGGAGCACGTGCA	CACGTGCCCTGCTTCTCCAAC	21	-	5	10196470	10196491	TGGAGAAAGGGAGCACGTGCAGAAGGTGATATATATATATGATATATGTGGCACCAATTCAAGCACTTTCTGCACGTGCCCTGCTTCTCCA	91	10196401	10196491	CACGTGCCCTGCTTCTCCAAC	6	0	5	0	3	0	0.372454	0	0.26583	0	0.177109	0	-0.486555	-1.07242	0.585864	0.5574
	ghr-miR164d	Ramondii	Chr07	TGGAGAAGCAGGGCACGTGCA	CACGTGCTCCCTTTCTCCAAC	21	+	5	10196400	10196421	TGGAGAAGCAGGGCACGTGCAGAAAGTGCTTGAATTGGTGCCACATATATCATATATATATATCACCTTCTGCACGTGCTCCCTTTCTCCA	91	10196400	10196490	CACGTGCTCCCTTTCTCCAAC	980	0	944	0	1432	0	60.8341	0	50.1887	0	84.5403	0	-0.277516	0.474759	-0.752275	3.3701e-37	**
6	ghr-miR390b	Ramondii	Chr04	AAGCTCAGGAGGGATAGCGCC	CGCTATCTATCCTGAGTTTCA	21	+	5	57185655	57185676	AAGCTCAGGAGGGATAGCGCCTAAGCTATTTCTTTCTTTCTTTCTTTTTTGCAGAAATATCATCTGCGGCGCTATCTATCCTGAGTTT	88	57185655	57185742	CGCTATCTATCCTGAGTTTCA	2899	86	3160	93	2776	59	179.957	5.3385	168.005	4.94444	163.885	3.48315	-0.0991518	-0.134967	0.0358152	0.0011758	**
	ghr-n13	Ramondii	Chr04	AATCTGTAAAGCTCAGGAGGGA	TATCCTGAGTTTCATGGGTTCT	22	+	5	57185647	57185669	AATCTGTAAAGCTCAGGAGGGATAGCGCCTAAGCTATTTCTTTCTTTCTTTCTTTTTTGCAGAAATATCATCTGCGGCGCTATCTATCCTGAGTTTCATGGGTT	104	57185647	57185750	TATCCTGAGTTTCATGGGTTCT	7	1	7	3	4	1	0.434529	0.0620756	0.372162	0.159498	0.236146	0.0590365	-0.223521	-0.879774	0.656253	0.60971
7	ghr-miR2947	Ramondii	Chr02	TATACCGTGCCCATGACTGTAG	ACGTTATGGGCACGGTATGGA	22	-	3	2250570	2250592	TTACGTTATGGGCACGGTATGGATTGCTGTTTTTGATGATTTGTTGCTTTCATTAACAGCAAATTATACCGTGCCCATGACTGTAG	86	2250570	2250655	ACGTTATGGGCACGGTATGGA	2484	71	3038	68	2135	105	154.196	4.40737	161.518	3.61529	126.043	6.19883	0.0669356	-0.290848	0.357784	1.077e-18	**
	ghr-n5	Ramondii	Chr02	ACGTTATGGGCACGGTATGGA	TATACCGTGCCCATGACTGTAG	21	-	5	2250633	2250654	ACGTTATGGGCACGGTATGGATTGCTGTTTTTGATGATTTGTTGCTTTCATTAACAGCAAATTATACCGTGCCCATGACTGT	82	2250573	2250654	TATACCGTGCCCATGACTGTAG	71	2484	68	3038	105	2135	4.40737	154.196	3.61529	161.518	6.19883	126.043	-0.285805	0.492079	-0.777884	0.0014419	**
8	ghr-miR169g	Ramondii	Chr01	TAGCCAAGAATGACTTGCCTG	GGCAATCATCCTTGGCTAAG	21	-	5	55142122	55142143	TAGCCAAGAATGACTTGCCTGCAGCTCATGGTACCCATGTTTGGGTGACAGGCAATCATCCTTGGCTA	68	55142076	55142143	GGCAATCATCCTTGGCTAAG	173	0	208	0	239	0	10.7391	0	11.0585	0	14.1097	0	0.0422904	0.393819	-0.351529	0.0073202	**
	ghr-miR169d	Ramondii	Chr01	TAGCCAAGGATGACTTGCCTG	GGCAGTCACCTTGGCTAACT	21	-	5	55142369	55142390	TAGCCAAGGATGACTTGCCTGCACCTAATGTTCACGAGGTTTTAATACATCAAAAACCCTGATTGGGTCCCAGGCAGTCACCTTGGCTAA	90	55142301	55142390	GGCAGTCACCTTGGCTAACT	28	54	42	41	53	59	1.73812	3.35208	2.23297	2.17981	3.12893	3.48315	0.361441	0.848146	-0.486705	0.030594	*

## Sheet: Table S4
miRNA	Target accession	Target function	mature miRNA	degradome validation	p-value	Function Type	Target start	Target end	miRNA alignment (3'-5')	target alignment (5'-3')
ghr-miR4371	contig780	aquaporin TIP1-1	GATGACGTGACTGACGGAG	X	0.0488544		306	325	GAGGCAGUCAGUGCAG-UAG	CUCCGGCGGUCACGUCAAUC
ghr-miR4387	AF430070.1	peroxisomal targeting signal 2 receptor mRNA, complete cds	AAGGTATGATGACGTGACAC	X	0.0462984	Stress response	190	208	CACAG-UGCAGUAGUAUGGAA	5' GUGUCCACGUCAUCG-ACCUC 3'
ghr-miR482h	JN555755.1	putative aspartate aminotransferase 1 mRNA, complete cds	CAGGAATGGGGTCTTTGGGA	X	0.0462984	Metabolism	33	52	AGGGUUUCUGGGGUAAGGAC	5' UCCUGAAGAUCCCAUUCUUG 3'
ghr-miR4371	BK007054.1	TPA_inf: Gossypium hirsutum aquaporin TIP1;4 mRNA, complete cds	GATGACGTGACTGACGGAG	X	0.0420241	Stress response	272	291	GAGGCAGUCAGUGCAGU-AG	5' CUCCGGCGGUCACGUCAAUC 3'
ghr-miR169m	EU281305.1	cinnamyl alcohol dehydrogenase (CAD6) mRNA, complete cds	TTGAGTCAAGAATGACTTGCCG	X	0.0349288	Fiber development	804	822	GCCGUUCAGUAAGAACUGAGUU	5' CGGCAAGUUAAUCUUGACUGGU 3'
ghr-miR172a	contig14537	Avr9/Cf-9 rapidly elicited protein	AGAATCTTGATGATGCTGCAT	X	0.0309231	Stress response	624	645	UACGUCG-UAGUAGUUCUAAGA	AAGCAGCAAUCAUCGAGAUUCU
ghr-miR172b	contig14537	Avr9/Cf-9 rapidly elicited protein	AGAATCTTGATGATGCTGCAT	X	0.0309231	Stress response	624	645	UACGUCG-UAGUAGUUCUAAGA	AAGCAGCAAUCAUCGAGAUUCU
ghr-miR172c	contig14537	Avr9/Cf-9 rapidly elicited protein	AGAATCTTGATGATGCTGCAT	X	0.0309231	Stress response	624	645	UACGUCG-UAGUAGUUCUAAGA	AAGCAGCAAUCAUCGAGAUUCU
ghr-miR172f	contig14537	Avr9/Cf-9 rapidly elicited protein	AGAATCTTGATGATGCTGCAT	X	0.0309231	Stress response	624	645	UACGUCG-UAGUAGUUCUAAGA	AAGCAGCAAUCAUCGAGAUUCU
ghr-miR5227a	contig1966	heat shock protein 70-2	AAGAGAAGAGATTGTATGAA	X	0.0300416	Transcription factor	2	20	AAGUAUGUUAGAGAAGAGAA	UUC-UGGAAUCUCUUCUCUA
ghr-miR5227f	contig1966	heat shock protein 70-2	AAGAGAAGAGATTGTATGAA	X	0.0300416	Transcription factor	2	20	AAGUAUGUUAGAGAAGAGAA	UUC-UGGAAUCUCUUCUCUA
ghr-miR5227g	contig1966	heat shock protein 70-2	AAGAGAAGAGATTGTATGAA	X	0.0300416	Transcription factor	2	20	AAGUAUGUUAGAGAAGAGAA	UUC-UGGAAUCUCUUCUCUA
ghr-miR169k	contig6785	Nuclear transcription factor Y subunit	TAGCCAAGAATGACTTGCCT	X	0.0212376	Transcription factor	1110	1129	UCCGUUCAGUAAGAACCGAU	CGGCAAAUCAUUCUUGGCUU
ghr-miR398b	FJ415203.1	clone Spotx22 copper/zinc superoxide dismutase mRNA, complete cds	TGTGTTCTCAGGTCACCCCTT	X	0.0196961	Stress response	18	38	UUCCCCACUGGACUCUUGUGU	5' AAGGGGGGCUCUGAGAUCACA 3'
ghr-miR828a	contig7975	transcription factor WER	TCTTGCTCAAATGAGTATTCCA	X	0.00792549	Transcription factor	410	431	ACCUUAUGAGUAAACUCGUUCU	UGGAAUUCCCAUUUGAGCAAGA
ghr-miR156b	contig20213	squamosa promoter-binding-like protein 6-like	TGACAGAAGAGAGGGAGCAC	X	0.0071299	Transcription factor	654	673	CACGAGGGAGAGAAGACAGU	GUGCUCUCUCUCUUCUGUCA
ghr-miR160b	contig21795	auxin response factor 18-like	TGCCTGGCTCCCTGAATGCCA	X	0.0071299	Transcription factor	429	449	ACCGUAAGUCCCUCGGUCCGU	UGGCAUGCAGGGAGCCAGGCA
ghr-miR160c	contig21795	auxin response factor 18-like	TGCCTGGCTCCCTGAATGCCA	X	0.0071299	Transcription factor	429	449	ACCGUAAGUCCCUCGGUCCGU	UGGCAUGCAGGGAGCCAGGCA
ghr-miR168	contig1336	argonaute protein group	TCGCTTGGTGCAGGTCGGGAA	X	0.0071299		382	402	AAGGGCUGGACGUGGUUCGCU	UUCCCGAGCUGCACCAAGCAA
ghr-miR396g	contig13534	Os02g0678800	TTCCACAGCTTTCTTGAACTT	X	0.00660895		631	652	UUCAAGUUCUUUCG-ACACCUU	GCGUUCAGGAAAGCUUGUGGAA
ghr-miR1876a	contig13761	Receptor-like protein kinase	GTGGGTTTGGATGGGCAG	X	0.00595003		107	125	GACGGGUA-GGUUUGGGUG	CUGUCCAUCCCAAGCCCAU
ghr-miR156b	contig7220	squamosa promoter-binding protein 1	TGACAGAAGAGAGGGAGCAC	X	0.00529066	Transcription factor	612	631	CACGAGGGAGAGAAGACAGU	ACGCUCCCUCUCUUCUGUCA
ghr-miR396i	contig11886	predicted protein	TTCCACGGCTTTCTTGAACTT	X	0.00463086		435	456	UUCAAGUUCUUUCGG-CACCUU	CCGUUCAAGAAAGCCUGUGGAA
ghr-miR530a	contig20242	zinc finger (AN1-like) family protein	TGCATTTGCACCTGCACCTTA	X	0.00463086	Transcription factor	221	241	AUUCCACGUCCACGUUUACGU	CCGGGUUCAGGUGCAAAUGCG
ghr-miR169b	contig3176	myb/SANT-like DNA-binding domain-containing protein	CAGCCAAGGATGATTTGCCGG	X	0.00397063	Fiber development	675	695	GGCCGUUUAGUAGGAACCGAC	CGGGCAAAUCAUCUUUGGCAG
ghr-miR395a	contig4429	sulfate adenylyltransferase, putative	CTGAAGTGTTTGGGGGAACTC	X	0.00397063	Metabolism	380	400	CUCAAGGGGGUUUGUGAAGUC	GAGUUCCUCCAAACUCUUCAU
ghr-miR395b	contig4429	sulfate adenylyltransferase, putative	CTGAAGTGTTTGGGGGAACTC	X	0.00397063	Metabolism	380	400	CUCAAGGGGGUUUGUGAAGUC	GAGUUCCUCCAAACUCUUCAU
ghr-miR530a	contig15415	zinc finger (AN1-like) family protein	TGCATTTGCACCTGCACCTTA	X	0.00397063	Transcription factor	524	544	AUUCCACGUCCACGUUUACGU	CCGGGUUCAGGUGCAAAUGCG
ghr-miR828a	contig18473	MYB23 (MYB DOMAIN PROTEIN 23); DNA binding / protein binding / transcription factor	TCTTGCTCAAATGAGTATTCCA	X	0.00397063	Fiber development	320	341	ACCUUAUGAGUAAACUCGUUCU	UGGAACACUCAUUUGAGCAAAA
ghr-miR157a	contig11932	hypothetical protein SORBIDRAFT_06g024630	TTGACAGAAGATAGAGAGCAC	X	0.00379719		709	729	CACGAGAGAUAGAAGACAGUU	GUGCUCUCUCUCUUCUGUCAU
ghr-miR157b	contig11932	hypothetical protein SORBIDRAFT_06g024630	TTGACAGAAGATAGAGAGCAC	X	0.00379719		709	729	CACGAGAGAUAGAAGACAGUU	GUGCUCUCUCUCUUCUGUCAU
ghr-miR166a	FJ590955.1	blue copper-like protein (BCP3) mRNA, complete cds	TCGGACCAGGCTTCATTCCCC	X	0.00379719		365	386	CCCCUUACUUCGGACCAGG-CU	5' GGGGAAUGAGGUUUGGUGUCGA 3'
ghr-miR166b	FJ590955.1	blue copper-like protein (BCP3) mRNA, complete cds	TCGGACCAGGCTTCATTCCCC	X	0.00379719		365	386	CCCCUUACUUCGGACCAGG-CU	5' GGGGAAUGAGGUUUGGUGUCGA 3'
ghr-miR166c	FJ590955.1	blue copper-like protein (BCP3) mRNA, complete cds	TCGGACCAGGCTTCATTCCCC	X	0.00379719		365	386	CCCCUUACUUCGGACCAGG-CU	5' GGGGAAUGAGGUUUGGUGUCGA 3'
ghr-miR166d	FJ590955.1	blue copper-like protein (BCP3) mRNA, complete cds	TCGGACCAGGCTTCATTCCCC	X	0.00379719		365	386	CCCCUUACUUCGGACCAGG-CU	5' GGGGAAUGAGGUUUGGUGUCGA 3'
ghr-miR166e	FJ590955.1	blue copper-like protein (BCP3) mRNA, complete cds	TCGGACCAGGCTTCATTCCCC	X	0.00379719		365	386	CCCCUUACUUCGGACCAGG-CU	5' GGGGAAUGAGGUUUGGUGUCGA 3'
ghr-miR166j	FJ590955.1	blue copper-like protein (BCP3) mRNA, complete cds	TCGGACCAGGCTTCATTCCCC	X	0.00379719		365	386	CCCCUUACUUCGGACCAGG-CU	5' GGGGAAUGAGGUUUGGUGUCGA 3'
ghr-miR156a	contig11932	hypothetical protein SORBIDRAFT_06g024630	TGACAGAAGAGAGTGAGCAC	X	0.00349997		709	728	CACGAGUGAGAGAAGACAGU	GUGCUCUCUCUCUUCUGUCA
ghr-miR156c	contig11932	hypothetical protein SORBIDRAFT_06g024630	TGACAGAAGAGAGTGAGCAC	X	0.00349997		709	728	CACGAGUGAGAGAAGACAGU	GUGCUCUCUCUCUUCUGUCA
ghr-miR156d	contig11932	hypothetical protein SORBIDRAFT_06g024630	TGACAGAAGAGAGTGAGCAC	X	0.00349997		709	728	CACGAGUGAGAGAAGACAGU	GUGCUCUCUCUCUUCUGUCA
ghr-miR156b	contig25352	LIGULELESS1 protein, putative	TGACAGAAGAGAGGGAGCAC	X	0.00330995	Development	294	313	CACGAGGGAGAGAAGACAGU	GUGCUCUCUCUCUUCUGUCA
ghr-miR393c	contig19727	TRANSPORT INHIBITOR RESPONSE 1 protein, putative	TCCAAAGGGATCGCATTGATCC	X	0.00330995		227	248	CCUAGUUACGCUAGGGAAACCU	GAAACAAUGCGAUCCCUUUGGA
ghr-miR396i	contig3127	Growth-regulating factor	TTCCACGGCTTTCTTGAACTT	X	0.00330995	Transcription factor	897	918	UUCAAGUUCUUUCGG-CACCUU	CCGUUCAAGAAAGCCUGUGGAA
ghr-miR156a	contig25352	LIGULELESS1 protein, putative	TGACAGAAGAGAGTGAGCAC	X	0.00303132	Development	294	313	CACGAGUGAGAGAAGACAGU	GUGCUCUCUCUCUUCUGUCA
ghr-miR156c	contig25352	LIGULELESS1 protein, putative	TGACAGAAGAGAGTGAGCAC	X	0.00303132	Development	294	313	CACGAGUGAGAGAAGACAGU	GUGCUCUCUCUCUUCUGUCA
ghr-miR156d	contig25352	LIGULELESS1 protein, putative	TGACAGAAGAGAGTGAGCAC	X	0.00303132	Development	294	313	CACGAGUGAGAGAAGACAGU	GUGCUCUCUCUCUUCUGUCA
ghr-miR169a	contig14392	protein kinase family protein	CAGCCAAGGATGACTTGCCGG	X	0.00264884		830	849	GGCCGUUCAGUAGGAACCGAC	CCGG-AAGUCAUCCUUGGCCU
ghr-miR393c	contig4667	protein AUXIN SIGNALING F-BOX 3	TCCAAAGGGATCGCATTGATCC	X	0.00264884	Signal transduction	1134	1155	CCUAGUUACGCUAGGGAAACCU	GAAACAAUGCGAUCCCUUUGGA
ghr-miR396i	contig17050	GRL3	TTCCACGGCTTTCTTGAACTT	X	0.00264884	Transcription factor	639	660	UUCAAGUUCUUUCGG-CACCUU	GCGUUCAAGAAAGCCUGUGGAA
ghr-miR156a	contig20253	Os06g0703500	TGACAGAAGAGAGTGAGCAC	X	0.00242579		857	876	CACGAGUGAGAGAAGACAGU	GUGCUCUCUCUCUUCUGUCA
ghr-miR156c	contig20253	Os06g0703500	TGACAGAAGAGAGTGAGCAC	X	0.00242579		857	876	CACGAGUGAGAGAAGACAGU	GUGCUCUCUCUCUUCUGUCA
ghr-miR156d	contig20253	Os06g0703500	TGACAGAAGAGAGTGAGCAC	X	0.00242579		857	876	CACGAGUGAGAGAAGACAGU	GUGCUCUCUCUCUUCUGUCA
ghr-miR167b	contig9176	ARF8 (AUXIN RESPONSE FACTOR 8); transcription factor	TGAAGCTGCCAGCATGATCTT	X	0.00242579	Transcription factor	894	915	UUCUAGUACGACCGUCGAA-GU	AAGAUCAGGCUGGCAGCUUGUA
ghr-miR396h	contig18948	GRL2	TTCCACAGCTTTCTTGAACTG	X	0.00233468	Transcription factor	325	346	GUCAAGUUCUUUC-GACACCUU	CCGUUCAAGAAAGCCUGUGGAA
ghr-miR160b	contig14568	auxin response factor 18-like	TGCCTGGCTCCCTGAATGCCA	X	0.00198729	Transcription factor	279	299	ACCGUAAGUCCCUCGGUCCGU	AGGCAUACAGGGAGCCAGGCA
ghr-miR160c	contig14568	auxin response factor 18-like	TGCCTGGCTCCCTGAATGCCA	X	0.00198729	Transcription factor	279	299	ACCGUAAGUCCCUCGGUCCGU	AGGCAUACAGGGAGCCAGGCA
ghr-miR172a	contig17877	ethylene-responsive transcription factor RAP2-7-like	AGAATCTTGATGATGCTGCAT	X	0.00198729	Transcription factor	1057	1078	UA-CGUCGUAGUAGUUCUAAGA	AUAGCAGCAUCAUCAGGAUUCU
ghr-miR172b	contig17877	ethylene-responsive transcription factor RAP2-7-like	AGAATCTTGATGATGCTGCAT	X	0.00198729	Transcription factor	1057	1078	UA-CGUCGUAGUAGUUCUAAGA	AUAGCAGCAUCAUCAGGAUUCU
ghr-miR172c	contig17877	ethylene-responsive transcription factor RAP2-7-like	AGAATCTTGATGATGCTGCAT	X	0.00198729	Transcription factor	1057	1078	UA-CGUCGUAGUAGUUCUAAGA	AUAGCAGCAUCAUCAGGAUUCU
ghr-miR172f	contig17877	ethylene-responsive transcription factor RAP2-7-like	AGAATCTTGATGATGCTGCAT	X	0.00198729	Transcription factor	1057	1078	UA-CGUCGUAGUAGUUCUAAGA	AUAGCAGCAUCAUCAGGAUUCU
ghr-miR396h	contig9693	GRL2	TTCCACAGCTTTCTTGAACTG	X	0.00198729	Transcription factor	329	350	GUCAAGUUCUUUC-GACACCUU	CCGUUCAAGAAAGCCUGUGGAA
ghr-miR156a	contig20789	LIGULELESS1 protein, putative	TGACAGAAGAGAGTGAGCAC	X	0.00181989	Development	892	911	CACGAGUGAGAGAAGACAGU	GUGCUCUCUCUCUUCUGUCA
ghr-miR156c	contig20789	LIGULELESS1 protein, putative	TGACAGAAGAGAGTGAGCAC	X	0.00181989	Development	892	911	CACGAGUGAGAGAAGACAGU	GUGCUCUCUCUCUUCUGUCA
ghr-miR156d	contig20789	LIGULELESS1 protein, putative	TGACAGAAGAGAGTGAGCAC	X	0.00181989	Development	892	911	CACGAGUGAGAGAAGACAGU	GUGCUCUCUCUCUUCUGUCA
ghr-miR166h	contig24251	homeobox-leucine zipper protein ATHB-15-like isoform 3	TCGGACCAGGCTTCATTCCC	X	0.00181989	Transcription factor	169	188	CCCUUACUUCGGACCAGGCU	UGGGAUGAAGCCUGGUCCGG
ghr-miR156b	contig20789	LIGULELESS1 protein, putative	TGACAGAAGAGAGGGAGCAC	X	0.00175152	Development	892	911	CACGAGGGAGAGAAGACAGU	GUGCUCUCUCUCUUCUGUCA
ghr-miR166a	contig24251	homeobox-leucine zipper protein ATHB-15-like isoform 3	TCGGACCAGGCTTCATTCCCC	X	0.00175152	Transcription factor	168	188	CCCCUUACUUCGGACCAGGCU	CUGGGAUGAAGCCUGGUCCGG
ghr-miR166b	contig24251	homeobox-leucine zipper protein ATHB-15-like isoform 3	TCGGACCAGGCTTCATTCCCC	X	0.00175152	Transcription factor	168	188	CCCCUUACUUCGGACCAGGCU	CUGGGAUGAAGCCUGGUCCGG
ghr-miR166c	contig24251	homeobox-leucine zipper protein ATHB-15-like isoform 3	TCGGACCAGGCTTCATTCCCC	X	0.00175152	Transcription factor	168	188	CCCCUUACUUCGGACCAGGCU	CUGGGAUGAAGCCUGGUCCGG
ghr-miR166d	contig24251	homeobox-leucine zipper protein ATHB-15-like isoform 3	TCGGACCAGGCTTCATTCCCC	X	0.00175152	Transcription factor	168	188	CCCCUUACUUCGGACCAGGCU	CUGGGAUGAAGCCUGGUCCGG
ghr-miR166e	contig24251	homeobox-leucine zipper protein ATHB-15-like isoform 3	TCGGACCAGGCTTCATTCCCC	X	0.00175152	Transcription factor	168	188	CCCCUUACUUCGGACCAGGCU	CUGGGAUGAAGCCUGGUCCGG
ghr-miR166j	contig24251	homeobox-leucine zipper protein ATHB-15-like isoform 3	TCGGACCAGGCTTCATTCCCC	X	0.00175152	Transcription factor	168	188	CCCCUUACUUCGGACCAGGCU	CUGGGAUGAAGCCUGGUCCGG
ghr-miR393c	contig5528	TRANSPORT INHIBITOR RESPONSE 1 protein, putative	TCCAAAGGGATCGCATTGATCC	X	0.00175152		1770	1792	CCU-AGUUACGCUAGGGAAACCU	GGAGACAAUGCGAUCCCUUUGGA
ghr-miR168	contig1335	AGO1 (ARGONAUTE 1); endoribonuclease/ miRNA binding / protein binding / siRNA binding	TCGCTTGGTGCAGGTCGGGAA	X	0.0013253		351	371	AAGGGCUGGACGUGGUUCGCU	AUCCCGAGCUGCACCAAGCAA
ghr-miR319c	contig11494	transcription factor TCP4	TTGGACTGAAGGGAGCTCCTT	X	0.0013253	Transcription factor	1003	1023	UUCCUCGAGGGAAGUCAGGUU	GAGGGGACCCCUUCAGUCCAG
ghr-miR393c	contig23614	TIR1 (TRANSPORT INHIBITOR RESPONSE 1); auxin binding / protein binding / ubiquitin-protein ligase	TCCAAAGGGATCGCATTGATCC	X	0.0013253	Signal transduction	33	55	CCU-AGUUACGCUAGGGAAACCU	GGAGACAAUGCGAUCCCUUUGGA
ghr-miR395a	contig11417	serine hydroxymethyltransferase 1-like	CTGAAGTGTTTGGGGGAACTC	X	0.0013253	Metabolism	186	207	CUC-AAGGGGGUUUGUGAAGUC	GAGUUUCUCCCAAACACUUCAU
ghr-miR395b	contig11417	serine hydroxymethyltransferase 1-like	CTGAAGTGTTTGGGGGAACTC	X	0.0013253	Metabolism	186	207	CUC-AAGGGGGUUUGUGAAGUC	GAGUUUCUCCCAAACACUUCAU
ghr-miR396h	contig8456	growth-regulating factor 2	TTCCACAGCTTTCTTGAACTG	X	0.0013253	Transcription factor	622	643	GUCAAGUUCUUUC-GACACCUU	CCGUUCAAGAAAGCCUGUGGAA
ghr-miR166a	contig3032	homeobox-leucine zipper protein ATHB-15-like isoform 3	TCGGACCAGGCTTCATTCCCC	X	0.00121363	Transcription factor	198	218	CCCCUUACUUCGGACCAGGCU	CUGGGAUGAAGCCUGGUCCGG
ghr-miR166b	contig3032	homeobox-leucine zipper protein ATHB-15-like isoform 3	TCGGACCAGGCTTCATTCCCC	X	0.00121363	Transcription factor	198	218	CCCCUUACUUCGGACCAGGCU	CUGGGAUGAAGCCUGGUCCGG
ghr-miR166c	contig3032	homeobox-leucine zipper protein ATHB-15-like isoform 3	TCGGACCAGGCTTCATTCCCC	X	0.00121363	Transcription factor	198	218	CCCCUUACUUCGGACCAGGCU	CUGGGAUGAAGCCUGGUCCGG
ghr-miR166d	contig3032	homeobox-leucine zipper protein ATHB-15-like isoform 3	TCGGACCAGGCTTCATTCCCC	X	0.00121363	Transcription factor	198	218	CCCCUUACUUCGGACCAGGCU	CUGGGAUGAAGCCUGGUCCGG
ghr-miR166e	contig3032	homeobox-leucine zipper protein ATHB-15-like isoform 3	TCGGACCAGGCTTCATTCCCC	X	0.00121363	Transcription factor	198	218	CCCCUUACUUCGGACCAGGCU	CUGGGAUGAAGCCUGGUCCGG
ghr-miR166j	contig3032	homeobox-leucine zipper protein ATHB-15-like isoform 3	TCGGACCAGGCTTCATTCCCC	X	0.00121363	Transcription factor	198	218	CCCCUUACUUCGGACCAGGCU	CUGGGAUGAAGCCUGGUCCGG
ghr-miR167d	contig24294	similar to auxin response factor 8	TGAAGCTGCCAGCATGATCTA	X	0.00121363	Transcription factor	365	386	AUCUAGUACGACCGUCGAA-GU	UAGAUCAGGCUGGCAGCUUGUA
ghr-miR171a	contig7077	scarecrow-like protein 6-like	TGATTGAGCCGTGCCAATATC	X	0.00121363	Signal transduction	1007	1027	CUAUAACCGUGCCGAGUUAGU	GAUAUUGGCGCGGCUCAAUCA
ghr-miR171b	contig7077	scarecrow-like protein 6-like	TGATTGAGCCGTGCCAATATC	X	0.00121363	Signal transduction	1007	1027	CUAUAACCGUGCCGAGUUAGU	GAUAUUGGCGCGGCUCAAUCA
ghr-miR171c	contig7077	scarecrow-like protein 6-like	TGATTGAGCCGTGCCAATATC	X	0.00121363	Signal transduction	1007	1027	CUAUAACCGUGCCGAGUUAGU	GAUAUUGGCGCGGCUCAAUCA
ghr-miR171d	contig7077	scarecrow-like protein 6-like	TGATTGAGCCGTGCCAATATC	X	0.00121363	Signal transduction	1007	1027	CUAUAACCGUGCCGAGUUAGU	GAUAUUGGCGCGGCUCAAUCA
ghr-miR171e	contig7077	scarecrow-like protein 6-like	TGATTGAGCCGTGCCAATATC	X	0.00121363	Signal transduction	1007	1027	CUAUAACCGUGCCGAGUUAGU	GAUAUUGGCGCGGCUCAAUCA
ghr-miR171f	contig7077	scarecrow-like protein 6-like	TGATTGAGCCGTGCCAATATC	X	0.00121363	Signal transduction	1007	1027	CUAUAACCGUGCCGAGUUAGU	GAUAUUGGCGCGGCUCAAUCA
ghr-miR171g	contig7077	scarecrow-like protein 6-like	TGATTGAGCCGTGCCAATATC	X	0.00121363	Signal transduction	1007	1027	CUAUAACCGUGCCGAGUUAGU	GAUAUUGGCGCGGCUCAAUCA
ghr-miR166h	contig3032	homeobox-leucine zipper protein ATHB-15-like isoform 3	TCGGACCAGGCTTCATTCCC	X	0.00116802	Transcription factor	199	218	CCCUUACUUCGGACCAGGCU	UGGGAUGAAGCCUGGUCCGG
ghr-miR167b	contig19527	auxin response factor 6-like	TGAAGCTGCCAGCATGATCTT	X	0.00116802	Transcription factor	513	534	UUCUAGUACGACCGUCGAA-GU	AAGAUCAGGCUGGCAGCUUGUA
ghr-miR157a	contig20789	LIGULELESS1 protein, putative	TTGACAGAAGATAGAGAGCAC	X	0.000662869	Development	892	912	CACGAGAGAUAGAAGACAGUU	GUGCUCUCUCUCUUCUGUCAA
ghr-miR157b	contig20789	LIGULELESS1 protein, putative	TTGACAGAAGATAGAGAGCAC	X	0.000662869	Development	892	912	CACGAGAGAUAGAAGACAGUU	GUGCUCUCUCUCUUCUGUCAA
ghr-miR164a	contig22527	NAC domain protein, IPR003441	TGGAGAAGCAGGGCACGTGCA	X	0.000662869	Transcription factor	925	945	ACGUGCACGGGACGAAGAGGU	AGCACGUGUCCUGUUUCUCCA
ghr-miR164b	contig22527	NAC domain protein, IPR003441	TGGAGAAGCAGGGCACGTGCA	X	0.000662869	Transcription factor	925	945	ACGUGCACGGGACGAAGAGGU	AGCACGUGUCCUGUUUCUCCA
ghr-miR164c	contig22527	NAC domain protein, IPR003441	TGGAGAAGCAGGGCACGTGCA	X	0.000662869	Transcription factor	925	945	ACGUGCACGGGACGAAGAGGU	AGCACGUGUCCUGUUUCUCCA
ghr-miR164d	contig22527	NAC domain protein, IPR003441	TGGAGAAGCAGGGCACGTGCA	X	0.000662869	Transcription factor	925	945	ACGUGCACGGGACGAAGAGGU	AGCACGUGUCCUGUUUCUCCA
ghr-miR164e	contig22527	NAC domain protein, IPR003441	TGGAGAAGCAGGGCACGTGCA	X	0.000662869	Transcription factor	925	945	ACGUGCACGGGACGAAGAGGU	AGCACGUGUCCUGUUUCUCCA
ghr-miR166h	contig11981	homeobox-leucine zipper protein ATHB-15-like isoform 2	TCGGACCAGGCTTCATTCCC	X	0.000662869	Transcription factor	363	382	CCCUUACUUCGGACCAGGCU	UGGAAUGAAGCCUGGUCCGG
ghr-miR172a	contig24554	Floral homeotic protein APETALA2, putative	AGAATCTTGATGATGCTGCAT	X	0.000662869	Transcription factor	592	612	UACGUCGUAGUAGUUCUAAGA	GUGCAGCAUCAUCAGGAUUCC
ghr-miR172b	contig24554	Floral homeotic protein APETALA2, putative	AGAATCTTGATGATGCTGCAT	X	0.000662869	Transcription factor	592	612	UACGUCGUAGUAGUUCUAAGA	GUGCAGCAUCAUCAGGAUUCC
ghr-miR172c	contig24554	Floral homeotic protein APETALA2, putative	AGAATCTTGATGATGCTGCAT	X	0.000662869	Transcription factor	592	612	UACGUCGUAGUAGUUCUAAGA	GUGCAGCAUCAUCAGGAUUCC
ghr-miR172f	contig24554	Floral homeotic protein APETALA2, putative	AGAATCTTGATGATGCTGCAT	X	0.000662869	Transcription factor	592	612	UACGUCGUAGUAGUUCUAAGA	GUGCAGCAUCAUCAGGAUUCC
ghr-miR172i	contig10679	AP2 domain-containing transcription factor	AGAATCCTGATGATGCTGCAG	X	0.000662869	Transcription factor	915	935	GACGUCGUAGUAGUCCUAAGA	CUGCAGCAUCAUCAGGAUUCC
ghr-miR396i	contig10140	growth-regulating factor 2	TTCCACGGCTTTCTTGAACTT	X	0.000662869	Transcription factor	896	917	UUCAAGUUCUUUCGG-CACCUU	UCGUUCAAGAAAGCCUGUGGAA
ghr-miR390a	contig13815	DEAD-box ATP-dependent RNA helicase 21-like	AAGCTCAGGAGGGATAGCGCC	X	0.00058418	Stress response	261	281	CCGCGAUAGGGAGGACUCGAA	AGCCCUGUCCCUCCUGAGCUG
ghr-miR390b	contig13815	DEAD-box ATP-dependent RNA helicase 21-like	AAGCTCAGGAGGGATAGCGCC	X	0.00058418	Stress response	261	281	CCGCGAUAGGGAGGACUCGAA	AGCCCUGUCCCUCCUGAGCUG
ghr-miR390c	contig13815	DEAD-box ATP-dependent RNA helicase 21-like	AAGCTCAGGAGGGATAGCGCC	X	0.00058418	Stress response	261	281	CCGCGAUAGGGAGGACUCGAA	AGCCCUGUCCCUCCUGAGCUG
ghr-miR390d	contig13815	DEAD-box ATP-dependent RNA helicase 21-like	AAGCTCAGGAGGGATAGCGCC	X	0.00058418	Stress response	261	281	CCGCGAUAGGGAGGACUCGAA	AGCCCUGUCCCUCCUGAGCUG
ghr-miR828a	contig12024	transcription factor WER	TCTTGCTCAAATGAGTATTCCA	X	0.00058418	Transcription factor	359	380	ACCUUAUGAGUAAACUCGUUCU	UGGAAUUCUCAUUUGAGCAAGA
ghr-miR1520	HM462001.1	ACX mRNA, complete cds	GACGTGACATATAAGACA				662	678	ACAGAAUAUACAGUGCAG	5' UGUGGUCUAUG-CACGUC 3'
ghr-miR1520	contig2984	alpha,alpha-trehalose-phosphate synthase	GACGTGACATATAAGACA				1824	1841	ACAGAAUAUACAGUGCAG	UUUCUUAUAUGUAAUGUC
ghr-miR1520	HQ452489.1	auxin-responsive protein (Aux9) mRNA, complete cds	GACGTGACATATAAGACA			Signal transduction	1243	1260	ACAGAAUAUAC-AGUGCAG	5' UGUCUU-UAUCAUCAUGUU 3'
ghr-miR1520	contig5763	catalase 2	GACGTGACATATAAGACA			Stress response	1467	1483	ACAGAAUAUACAGUGCAG	UGUUUUAUGUGU-ACGUU
ghr-miR1520	EF363689.1	CBL-interacting protein kinase (CIPK1) mRNA, complete cds	GACGTGACATATAAGACA				912	928	ACAGAAUAUACAGUGCAG	5' UGUUUUAUAUGUUCU-UC 3'
ghr-miR1520	HQ417116.1	celullose synthase-like D protein (CslD1) mRNA, complete cds	GACGTGACATATAAGACA			Fiber development	2042	2058	ACAGAAUAUACAGUGCAG	5' UGGUUUAUGUGUCUCGUG 3'
ghr-miR1520	JQ345695.1	CESA7 (CesA7) mRNA, complete cds	GACGTGACATATAAGACA			Fiber development	3032	3050	ACAG-AAUAUAC-AGUGCAG	5' UGUUGUUAUAUGGUCA-GUU 3'
ghr-miR1520	HQ229654.1	chromomethylase 3 (CMT3) mRNA, complete cds	GACGTGACATATAAGACA				1516	1529	ACAGAAUAUACAGUGCAG	5' UG-CU-AUAUGUUACGGU 3'
ghr-miR1520	FJ415215.1	clone Ghpox4 class III peroxidase (POX4) mRNA, complete cds	GACGTGACATATAAGACA			Stress response	1090	1106	ACAGAAUAUACAGUGCAG	5' UGUGUG-UGUGUCAUGUC 3'
ghr-miR1520	EU223825.1	clone L783 glutamine synthetase (GS) mRNA, complete cds	GACGTGACATATAAGACA			Metabolism	66	82	ACAGAAUAUACAGUGCAG	5' UG-CUAAUAUGUCGCUUC 3'
ghr-miR1520	JN376127.1	cultivar Coker 315 sucrose synthase isoform D mRNA, complete cds	GACGTGACATATAAGACA			Fiber development	2654	2669	ACAGAAUAUACAGUGCAG	5' UGUCUU-UGU-UCAUGUU 3'
ghr-miR1520	contig17462	DNA mismatch repair protein mutS	GACGTGACATATAAGACA				485	501	ACAGAAUAUACAGUGCAG	UG-CGUAUAUGUCAUGUU
ghr-miR1520	GU385147.1	ectoapyrase 1 (APY1) mRNA, complete cds	GACGTGACATATAAGACA			Fiber development	107	122	ACAGAAUAUACAGUGCAG	5' UUUUUUAUACGUCAUGCC 3'
ghr-miR1520	GU385148.1	ectoapyrase 2 (APY2) mRNA, complete cds	GACGTGACATATAAGACA			Fiber development	102	119	ACAGAAUAUACAGUGCAG	5' UGUUUUGUAUGUCAUGCC 3'
ghr-miR1520	DQ123837.1	epoxide hydrolase (GEPH) mRNA, complete cds	GACGTGACATATAAGACA			Stress response	1142	1158	ACA-GAAUAUACAGUGCAG	5' UGUGCUUGUAU-UCAC-UC 3'
ghr-miR1520	EU373047.1	gland development related protein 57-like mRNA, complete sequence	GACGTGACATATAAGACA				1491	1506	ACAGAAUAUACAGUGCAG	5' UUUUUUAUAUGUUAGGUU 3'
ghr-miR1520	EU373067.1	gland development related protein 77-like mRNA, complete sequence	GACGTGACATATAAGACA				178	194	ACAGAAUAUACAGUGCAG	5' UGUCUU-UGUGUCCUGUC 3'
ghr-miR1520	contig5265	Golgin candidate	GACGTGACATATAAGACA				957	974	ACAGAAUAUACAGUGCAG	CAUCCUAUAUGUCACGUU
ghr-miR1520	DQ325523.1	nonexpresser of pathogenesis-related 1 mRNA, complete cds	GACGTGACATATAAGACA			Stress response	665	681	ACAGAAUAUACAGU-GCAG	5' AGUUUUAUAUG-CAGCGUU 3'
ghr-miR1520	JN835292.1	PAP18 mRNA, complete cds	GACGTGACATATAAGACA			Stress response	1573	1588	ACAGAAUAUACAGUGCAG	5' UUUCUUAUAUGUAACUUU 3'
ghr-miR1520	AJ608937.1	partial mRNA for high-glycine tyrosine keratin-like protein (xl3 gene)	GACGTGACATATAAGACA				421	439	ACAGA-AUAUACAGUGCAG	5' UCUCUAUAUAUGUCAUGUU 3'
ghr-miR1520	contig17417	putative protein phosphatase 2C 9	GACGTGACATATAAGACA			Signal transduction	531	548	ACAGAAUAUACAGUGCAG	UCUCAAAUAUGUCACGUC
ghr-miR1520	DQ673344.1	putative sucrose phosphate synthase mRNA, partial cds	GACGTGACATATAAGACA			Fiber development	374	391	ACAGAAUAUA-CAGUGCAG	5' UGUCUCGUAUAGUCAUGUG 3'
ghr-miR1520	DQ445607.1	RNA-dependent RNA polymerase mRNA, complete cds	GACGTGACATATAAGACA				48	65	AC-AGAAUAUACAGUGCAG	5' UGGUCUUUUAUGUUAC-UC 3'
ghr-miR1520	GU207868.1	serine/threonine protein kinase 1 mRNA, complete cds	GACGTGACATATAAGACA			Metabolism	3129	3147	ACAGAAUAUA-CAGUGCAG	5' UGUAUUAUAUCGUCUUGUC 3'
ghr-miR1520	BK007052.1	TPA_inf: Gossypium hirsutum aquaporin PIP2;10 mRNA, complete cds	GACGTGACATATAAGACA			Stress response	255	268	ACAGAAUAUACAGUGCAG	5' UUUCUUGUAUGUCACGGU 3'
ghr-miR1520	contig24918	Transcription factor TGA1	GACGTGACATATAAGACA			Transcription factor	949	966	ACAGAAUAUACAGUGCAG	UGUUUUCUAUGUCAUGUC
ghr-miR156a	contig2342	ARA12; serine-type endopeptidase	TGACAGAAGAGAGTGAGCAC				435	453	CACGAGUGAGAGAAGACAGU	UUGUUCACUCUCUUCU-UCA
ghr-miR156a	contig13227	Calmodulin-binding protein	TGACAGAAGAGAGTGAGCAC				461	480	CACGAGUGAGAGAAGACAGU	GUACCCACUGUCUUCUGUCA
ghr-miR156a	GU451706.1	copper binding protein 8 (BCP8) mRNA, complete cds	TGACAGAAGAGAGTGAGCAC				170	187	CACGAGUGAGAGAAGACAGU	5' GUGA-CACACUCUUCU-UCA 3'
ghr-miR156a	M83301.1	COTASP Gossypium hirsutum 2S albumin storage protein mRNA, complete cds	TGACAGAAGAGAGTGAGCAC			Metabolism	524	542	CACGAGUGAGAGAAGACAGU	5' GUACUCGCUCUCUUCA-UCA 3'
ghr-miR156a	EU373044.1	gland development related protein 54-like mRNA, complete sequence	TGACAGAAGAGAGTGAGCAC				1246	1263	CACGAGUGAGAGAAGACAGU	5' CUGUUU-CACUCUUCUGUCA 3'
ghr-miR156a	contig10270	hypothetical protein POPTRDRAFT_816277	TGACAGAAGAGAGTGAGCAC				1279	1298	CACGAGUGAGAGAAGACAGU	GUUUAUAUUCUCUUCUGUCA
ghr-miR156a	contig8267	hypothetical protein SORBIDRAFT_04g022460	TGACAGAAGAGAGTGAGCAC				1223	1242	CACGAGUGAGAGAAGACAGU	GUGCUCUCUCUCUUCUGUCA
ghr-miR156a	contig978	hypothetical protein SORBIDRAFT_10g023290	TGACAGAAGAGAGTGAGCAC				1813	1832	CACGAGUGAGAGAAGACAGU	UUGCUUACUCUCUUCUGCCA
ghr-miR156a	contig5498	LIGULELESS1 protein, putative	TGACAGAAGAGAGTGAGCAC			Development	991	1010	CACGAGUGAGAGAAGACAGU	GUGCUCUCUCUCUUCUAUCA
ghr-miR156a	contig6770	molybdopterin biosynthesis protein, putative	TGACAGAAGAGAGTGAGCAC			Metabolism	291	309	CACGAGUGAGAGAAGACAGU	AUGUUU-CUCUCUUUUGUCA
ghr-miR156a	contig5655	probable ribosome biogenesis protein RLP24	TGACAGAAGAGAGTGAGCAC				294	313	CACGAGUGAGAGAAGACAGU	GGGCUGAUUCUCUUCUGUCU
ghr-miR156a	contig7220	squamosa promoter-binding protein 1	TGACAGAAGAGAGTGAGCAC			Transcription factor	612	631	CACGAGUGAGAGAAGACAGU	ACGCUCCCUCUCUUCUGUCA
ghr-miR156a	contig7221	squamosa promoter-binding protein 1	TGACAGAAGAGAGTGAGCAC			Transcription factor	637	656	CACGAGUGAGAGAAGACAGU	ACGCUCCCUCUCUUCUGUCA
ghr-miR156a	contig20213	squamosa promoter-binding-like protein 6-like	TGACAGAAGAGAGTGAGCAC			Transcription factor	654	673	CACGAGUGAGAGAAGACAGU	GUGCUCUCUCUCUUCUGUCA
ghr-miR156a	contig11055	TBCC domain-containing protein 1-like	TGACAGAAGAGAGTGAGCAC				586	605	CACGAGUGAGAGAAGACAGU	AUAUUCUCUCUCUUCUGUCA
ghr-miR156a	contig2343	Xylem serine proteinase 1 precursor, putative	TGACAGAAGAGAGTGAGCAC			Fiber development	2633	2651	CACGAGUGAGAGAAGACAGU	UUGUUCACUCUCUUCU-UCA
ghr-miR156b	contig11772	Arf-GAP domain and FG repeats-containing protein	TGACAGAAGAGAGGGAGCAC			Transcription factor	659	677	CACGAGGGAGAGAAGACAGU	GAGC-CUUUCUCUUCUGUCG
ghr-miR156b	M83301.1	COTASP Gossypium hirsutum 2S albumin storage protein mRNA, complete cds	TGACAGAAGAGAGGGAGCAC			Metabolism	524	542	CACGAGGGAGAGAAGACAGU	5' GUACUCGCUCUCUUCA-UCA 3'
ghr-miR156b	EU373044.1	gland development related protein 54-like mRNA, complete sequence	TGACAGAAGAGAGGGAGCAC				1246	1263	CACGAGGGAGAGAAGACAGU	5' CUGUUUCA-CUCUUCUGUCA 3'
ghr-miR156b	contig5828	hypothetical protein isoform 2	TGACAGAAGAGAGGGAGCAC				103	123	CACGAG-GGAGAGAAGACAGU	GUCGUCGCCUCUUUUCUGUCA
ghr-miR156b	contig8267	hypothetical protein SORBIDRAFT_04g022460	TGACAGAAGAGAGGGAGCAC				1223	1242	CACGAGGGAGAGAAGACAGU	GUGCUCUCUCUCUUCUGUCA
ghr-miR156b	contig11932	hypothetical protein SORBIDRAFT_06g024630	TGACAGAAGAGAGGGAGCAC				709	728	CACGAGGGAGAGAAGACAGU	GUGCUCUCUCUCUUCUGUCA
ghr-miR156b	contig5498	LIGULELESS1 protein, putative	TGACAGAAGAGAGGGAGCAC			Development	991	1010	CACGAGGGAGAGAAGACAGU	GUGCUCUCUCUCUUCUAUCA
ghr-miR156b	contig4641	Major facilitator superfamily domain-containing protein	TGACAGAAGAGAGGGAGCAC				617	636	CACGAGGGAGAGAAGACAGU	UUGCUACCUCUCUUCUGUUU
ghr-miR156b	contig6770	molybdopterin biosynthesis protein, putative	TGACAGAAGAGAGGGAGCAC			Metabolism	291	309	CACGAGGGAGAGAAGACAGU	AUG-UUUCUCUCUUUUGUCA
ghr-miR156b	contig9731	Os02g0800000	TGACAGAAGAGAGGGAGCAC				152	170	CACGAGGGAGAGAAGACAGU	GUUCUCCCUCUUUUCU-UCA
ghr-miR156b	contig20253	Os06g0703500	TGACAGAAGAGAGGGAGCAC				857	876	CACGAGGGAGAGAAGACAGU	GUGCUCUCUCUCUUCUGUCA
ghr-miR156b	contig3477	predicted protein	TGACAGAAGAGAGGGAGCAC				773	792	CACGAGGGAGAGAAGACAGU	CUUCUUCUUCUCUUCUGUCG
ghr-miR156b	AY456957.2	putative leucine zipper protein (ZIP) mRNA, partial cds	TGACAGAAGAGAGGGAGCAC				18	34	CACGAGGGAGAGAAGACAGU	5' GGGCUCUGUUUCUUCUGUCU 3'
ghr-miR156b	HQ621831.1	somatic embryogenesis receptor-like kinase 1 protein (SERK1) mRNA, complete cds	TGACAGAAGAGAGGGAGCAC			Development	404	423	CACGAGGGAGAGAAGACAGU	5' GUUUCCCCUUUCUUUUGUCA 3'
ghr-miR156b	contig7221	squamosa promoter-binding protein 1	TGACAGAAGAGAGGGAGCAC			Transcription factor	637	656	CACGAGGGAGAGAAGACAGU	ACGCUCCCUCUCUUCUGUCA
ghr-miR156b	contig11055	TBCC domain-containing protein 1-like	TGACAGAAGAGAGGGAGCAC				586	605	CACGAGGGAGAGAAGACAGU	AUAUUCUCUCUCUUCUGUCA
ghr-miR156b	contig1671	UBC13 (ubiquitin-conjugating enzyme 13); ubiquitin-protein ligase	TGACAGAAGAGAGGGAGCAC			Transcription factor	547	566	CACGAGGGAGAGAAGACAGU	GUGAUUCCUCUCUUUUGUUG
ghr-miR156b	FJ797562.1	unknown mRNA	TGACAGAAGAGAGGGAGCAC				612	629	CACGAGGGAGAGAAGACAGU	5' AAGCUCCCUCUCUUCCCUCA 3'
ghr-miR156c	contig2342	ARA12; serine-type endopeptidase	TGACAGAAGAGAGTGAGCAC				435	453	CACGAGUGAGAGAAGACAGU	UUGUUCACUCUCUUCU-UCA
ghr-miR156c	contig13227	Calmodulin-binding protein	TGACAGAAGAGAGTGAGCAC				461	480	CACGAGUGAGAGAAGACAGU	GUACCCACUGUCUUCUGUCA
ghr-miR156c	GU451706.1	copper binding protein 8 (BCP8) mRNA, complete cds	TGACAGAAGAGAGTGAGCAC				170	187	CACGAGUGAGAGAAGACAGU	5' GUGA-CACACUCUUCU-UCA 3'
ghr-miR156c	M83301.1	COTASP Gossypium hirsutum 2S albumin storage protein mRNA, complete cds	TGACAGAAGAGAGTGAGCAC			Metabolism	524	542	CACGAGUGAGAGAAGACAGU	5' GUACUCGCUCUCUUCA-UCA 3'
ghr-miR156c	EU373044.1	gland development related protein 54-like mRNA, complete sequence	TGACAGAAGAGAGTGAGCAC				1246	1263	CACGAGUGAGAGAAGACAGU	5' CUGUUU-CACUCUUCUGUCA 3'
ghr-miR156c	contig10270	hypothetical protein POPTRDRAFT_816277	TGACAGAAGAGAGTGAGCAC				1279	1298	CACGAGUGAGAGAAGACAGU	GUUUAUAUUCUCUUCUGUCA
ghr-miR156c	contig8267	hypothetical protein SORBIDRAFT_04g022460	TGACAGAAGAGAGTGAGCAC				1223	1242	CACGAGUGAGAGAAGACAGU	GUGCUCUCUCUCUUCUGUCA
ghr-miR156c	contig978	hypothetical protein SORBIDRAFT_10g023290	TGACAGAAGAGAGTGAGCAC				1813	1832	CACGAGUGAGAGAAGACAGU	UUGCUUACUCUCUUCUGCCA
ghr-miR156c	contig5498	LIGULELESS1 protein, putative	TGACAGAAGAGAGTGAGCAC			Development	991	1010	CACGAGUGAGAGAAGACAGU	GUGCUCUCUCUCUUCUAUCA
ghr-miR156c	contig6770	molybdopterin biosynthesis protein, putative	TGACAGAAGAGAGTGAGCAC			Metabolism	291	309	CACGAGUGAGAGAAGACAGU	AUGUUU-CUCUCUUUUGUCA
ghr-miR156c	contig5655	probable ribosome biogenesis protein RLP24	TGACAGAAGAGAGTGAGCAC				294	313	CACGAGUGAGAGAAGACAGU	GGGCUGAUUCUCUUCUGUCU
ghr-miR156c	contig7220	squamosa promoter-binding protein 1	TGACAGAAGAGAGTGAGCAC			Transcription factor	612	631	CACGAGUGAGAGAAGACAGU	ACGCUCCCUCUCUUCUGUCA
ghr-miR156c	contig7221	squamosa promoter-binding protein 1	TGACAGAAGAGAGTGAGCAC			Transcription factor	637	656	CACGAGUGAGAGAAGACAGU	ACGCUCCCUCUCUUCUGUCA
ghr-miR156c	contig20213	squamosa promoter-binding-like protein 6-like	TGACAGAAGAGAGTGAGCAC			Transcription factor	654	673	CACGAGUGAGAGAAGACAGU	GUGCUCUCUCUCUUCUGUCA
ghr-miR156c	contig11055	TBCC domain-containing protein 1-like	TGACAGAAGAGAGTGAGCAC				586	605	CACGAGUGAGAGAAGACAGU	AUAUUCUCUCUCUUCUGUCA
ghr-miR156c	contig2343	Xylem serine proteinase 1 precursor, putative	TGACAGAAGAGAGTGAGCAC			Fiber development	2633	2651	CACGAGUGAGAGAAGACAGU	UUGUUCACUCUCUUCU-UCA
ghr-miR156d	contig2342	ARA12; serine-type endopeptidase	TGACAGAAGAGAGTGAGCAC				435	453	CACGAGUGAGAGAAGACAGU	UUGUUCACUCUCUUCU-UCA
ghr-miR156d	contig13227	Calmodulin-binding protein	TGACAGAAGAGAGTGAGCAC				461	480	CACGAGUGAGAGAAGACAGU	GUACCCACUGUCUUCUGUCA
ghr-miR156d	GU451706.1	copper binding protein 8 (BCP8) mRNA, complete cds	TGACAGAAGAGAGTGAGCAC				170	187	CACGAGUGAGAGAAGACAGU	5' GUGA-CACACUCUUCU-UCA 3'
ghr-miR156d	M83301.1	COTASP Gossypium hirsutum 2S albumin storage protein mRNA, complete cds	TGACAGAAGAGAGTGAGCAC			Metabolism	524	542	CACGAGUGAGAGAAGACAGU	5' GUACUCGCUCUCUUCA-UCA 3'
ghr-miR156d	EU373044.1	gland development related protein 54-like mRNA, complete sequence	TGACAGAAGAGAGTGAGCAC				1246	1263	CACGAGUGAGAGAAGACAGU	5' CUGUUU-CACUCUUCUGUCA 3'
ghr-miR156d	contig10270	hypothetical protein POPTRDRAFT_816277	TGACAGAAGAGAGTGAGCAC				1279	1298	CACGAGUGAGAGAAGACAGU	GUUUAUAUUCUCUUCUGUCA
ghr-miR156d	contig8267	hypothetical protein SORBIDRAFT_04g022460	TGACAGAAGAGAGTGAGCAC				1223	1242	CACGAGUGAGAGAAGACAGU	GUGCUCUCUCUCUUCUGUCA
ghr-miR156d	contig978	hypothetical protein SORBIDRAFT_10g023290	TGACAGAAGAGAGTGAGCAC				1813	1832	CACGAGUGAGAGAAGACAGU	UUGCUUACUCUCUUCUGCCA
ghr-miR156d	contig5498	LIGULELESS1 protein, putative	TGACAGAAGAGAGTGAGCAC			Development	991	1010	CACGAGUGAGAGAAGACAGU	GUGCUCUCUCUCUUCUAUCA
ghr-miR156d	contig6770	molybdopterin biosynthesis protein, putative	TGACAGAAGAGAGTGAGCAC			Metabolism	291	309	CACGAGUGAGAGAAGACAGU	AUGUUU-CUCUCUUUUGUCA
ghr-miR156d	contig5655	probable ribosome biogenesis protein RLP24	TGACAGAAGAGAGTGAGCAC				294	313	CACGAGUGAGAGAAGACAGU	GGGCUGAUUCUCUUCUGUCU
ghr-miR156d	contig7220	squamosa promoter-binding protein 1	TGACAGAAGAGAGTGAGCAC			Transcription factor	612	631	CACGAGUGAGAGAAGACAGU	ACGCUCCCUCUCUUCUGUCA
ghr-miR156d	contig7221	squamosa promoter-binding protein 1	TGACAGAAGAGAGTGAGCAC			Transcription factor	637	656	CACGAGUGAGAGAAGACAGU	ACGCUCCCUCUCUUCUGUCA
ghr-miR156d	contig20213	squamosa promoter-binding-like protein 6-like	TGACAGAAGAGAGTGAGCAC			Transcription factor	654	673	CACGAGUGAGAGAAGACAGU	GUGCUCUCUCUCUUCUGUCA
ghr-miR156d	contig11055	TBCC domain-containing protein 1-like	TGACAGAAGAGAGTGAGCAC				586	605	CACGAGUGAGAGAAGACAGU	AUAUUCUCUCUCUUCUGUCA
ghr-miR156d	contig2343	Xylem serine proteinase 1 precursor, putative	TGACAGAAGAGAGTGAGCAC			Fiber development	2633	2651	CACGAGUGAGAGAAGACAGU	UUGUUCACUCUCUUCU-UCA
ghr-miR156e	EF688566.1	3-ketoacyl-CoA synthase 6 mRNA, complete cds	AGAAGATTGAGAGAATCAT			Fiber development	702	721	UACUAAGAGAG-UUAGAAGA	5' AUGAUUCUUUCCAAUUGUUU 3'
ghr-miR156e	contig11200	50S ribosomal protein L34	AGAAGATTGAGAGAATCAT				87	105	UACUAAGAGAGUUAGAAGA	CAGCUUCUCUCAAUCUUUU
ghr-miR156e	contig374	AFP-like protein 2	AGAAGATTGAGAGAATCAT				58	76	UACUAAGAGAGUUAGAAGA	UUGAUUCUUUUAAUCUUCU
ghr-miR156e	contig1949	Biotin carboxylase	AGAAGATTGAGAGAATCAT			Metabolism	67	85	UACUAAGAGAGUUAGAAGA	CUCAUUCUCUCAUUCUUCU
ghr-miR156e	contig21632	CBL-interacting protein kinase	AGAAGATTGAGAGAATCAT				577	595	UACUAAGAGAGUUAGAAGA	GUCGUUCUCUUAAUUUUCU
ghr-miR156e	JQ345696.1	CESA8 (CesA8) mRNA, complete cds	AGAAGATTGAGAGAATCAT			Fiber development	2614	2630	UACUAAGAGAGUUAGAAGA	5' UUGUUUCUUUCAAUCUUUG 3'
ghr-miR156e	JQ345699.1	CESA9 (CesA9) mRNA, complete cds	AGAAGATTGAGAGAATCAT			Fiber development	3598	3616	UACUAAGAGAGUUA-GAAGA	5' UUGAUUCUUUCUAUACUUUU 3'
ghr-miR156e	FJ415214.1	clone Ghpox3 class III peroxidase (POX3) mRNA, complete cds	AGAAGATTGAGAGAATCAT			Stress response	53	71	UACUAAGAGA-GUUAGAAGA	5' AUAAU-CUCUGCAAUCUUCU 3'
ghr-miR156e	FJ415202.1	clone Spotx21 major latex-like protein mRNA, complete cds	AGAAGATTGAGAGAATCAT			Stress response	555	575	UACU-AAGAGAGUU-AGAAGA	5' AUGGAUUCUCUCAUGUUUUCU 3'
ghr-miR156e	GQ176286.1	cultivar kezimian201 cellulose synthase catalytic subunit (cesA5) mRNA, complete cds	AGAAGATTGAGAGAATCAT			Fiber development	2581	2597	UACUAAGAGAGUUAGAAGA	5' UUGUUUCUUUCAAUCUUUG 3'
ghr-miR156e	GU998829.1	cultivar TM-1 aquaporin PIP1;12 mRNA, partial cds	AGAAGATTGAGAGAATCAT				761	778	UACUAAGAGAGUUAGAAGA	5' AUGAU-CAUUGGAUCUUCU 3'
ghr-miR156e	FJ974045.1	cultivar Xuzhou142 GAI/RGA protein (GAI2) mRNA, complete cds	AGAAGATTGAGAGAATCAT			Signal transduction	619	635	UACUAAGAGAGUUAGAAGA	5' ACGAUUC-CUCA-UCUUCU 3'
ghr-miR156e	JQ837704.1	cultivar ZM3 asparagine synthetase mRNA, complete cds	AGAAGATTGAGAGAATCAT			Metabolism	1439	1458	UACUAAGAGAGU-UAGAAGA	5' AUGCUUCUUUCAUAUUUCCU 3'
ghr-miR156e	contig15672	cysteine proteinase inhibitor 2	AGAAGATTGAGAGAATCAT			Stress response	24	42	UACUAAGAGAGUUAGAAGA	UUUCUUCUCUCAAUUUUCU
ghr-miR156e	contig2750	F-box protein	AGAAGATTGAGAGAATCAT			Transcription factor	520	538	UACUAAGAGAGUUAGAAGA	UUGAUUCCUUCAAUCUUCU
ghr-miR156e	EF464674.1	GDP-mannose pyrophosphorylase mRNA, partial cds	AGAAGATTGAGAGAATCAT			Metabolism	918	938	UACUAAG-AGAGU-UAGAAGA	5' AUAAUCCGUCUCAUAUCUUCU 3'
ghr-miR156e	contig1493	germin-like protein subfamily 3 member 3	AGAAGATTGAGAGAATCAT			Stress response	31	49	UACUAAGAGAGUUAGAAGA	AUGUUUCUCCCAAUCUUUU
ghr-miR156e	AF336282.1	GHMYB10 (ghmyb10) mRNA, complete cds	AGAAGATTGAGAGAATCAT			Fiber development	1022	1040	UACUAAGA-GAGUUAGAAGA	5' AUAAUUCUGCUCU-UCUUCU 3'
ghr-miR156e	U13760.1	GHU13760 Gossypium hirsutum C312 clone Fb-B6 unidentified fiber mRNA, complete cds	AGAAGATTGAGAGAATCAT				918	936	UACUAAGAGAGUUAGAAGA	5' AUGGGGUUCUCAAUUUUCU 3'
ghr-miR156e	AY208992.1	GIA/RGA-like gibberellin response modulator (GAI) mRNA, GAI-Dwarf8 allele, complete cds	AGAAGATTGAGAGAATCAT			Signal transduction	20	37	UACUAAGAGAGUUAGAAGA	5' AU-AUUCUCUCCCUUUUUU 3'
ghr-miR156e	EU373073.1	gland development related protein 83-like mRNA, complete sequence	AGAAGATTGAGAGAATCAT				183	201	UACUAAGAGAGU-UAGAAGA	5' AU-AUUUUUUCACAUCUUCU 3'
ghr-miR156e	contig3089	glutathione peroxidase	AGAAGATTGAGAGAATCAT			Metabolism	98	115	UACUAAGAGAGUUAGAAGA	AUGGCU-UCUCAAUCUUCU
ghr-miR156e	contig4675	inositol polyphosphate multikinase beta	AGAAGATTGAGAGAATCAT				1075	1094	UACU-AAGAGAGUUAGAAGA	AUGACAACUCUCAAUUUUCU
ghr-miR156e	EU223835.1	low molecular weight heat shock protein (LMWHSP4) mRNA, complete cds	AGAAGATTGAGAGAATCAT			Stress response	29	46	UACUAAGAGAGUUAGAAGA	5' ACGAGUCUCUCAAUCUCCC 3'
ghr-miR156e	JF440811.1	low molecular weight heat shock protein (LMWHSP7) mRNA, complete cds	AGAAGATTGAGAGAATCAT			Stress response	566	582	UACUAAGAGAGUUAGAAGA	5' AUGAUUU-CUCGA-CUUGU 3'
ghr-miR156e	contig3144	microtubule-associated proteins 70-4	AGAAGATTGAGAGAATCAT			Development	40	58	UACUAAGAGAGUUAGAAGA	UUCACUCUCUCAAUCUUUU
ghr-miR156e	JQ768259.1	nitrate transporter (NRT2) mRNA, complete cds	AGAAGATTGAGAGAATCAT			Metabolism	1081	1098	UACUAAGAGAGUUAGAAGA	5' AUUGUUUUCUCAGUCUUUG 3'
ghr-miR156e	contig10052	Nuclear matrix protein	AGAAGATTGAGAGAATCAT				496	515	UACUAAGAGAG-UUAGAAGA	AAGAUUCUCUCAAAUCUUCA
ghr-miR156e	EU727154.1	obtusifoliol-14alpha-demethylase mRNA, complete cds	AGAAGATTGAGAGAATCAT				52	69	UACUAAGAGAGUUAGAAGA	5' GUGGUUCUUUCAGUUUUUG 3'
ghr-miR156e	JN835291.1	PAP12 mRNA, complete cds	AGAAGATTGAGAGAATCAT			Stress response	845	862	UACUAAGAGAGUUAGAAGA	5' AUCAUUGUCUUG-UCUUCU 3'
ghr-miR156e	contig9387	Pectinesterase-1 precursor, putative	AGAAGATTGAGAGAATCAT				682	699	UACUAAGAGAGUUAGAAGA	CUGAUU-UCUCAGUCUUCU
ghr-miR156e	contig2732	Photosystem I reaction center subunit N	AGAAGATTGAGAGAATCAT				634	652	UACUAAGAGAGUUAGAAGA	GUAAUUUUCUCAAUUUUCU
ghr-miR156e	contig4868	plant-specific domain TIGR01627 family protein	AGAAGATTGAGAGAATCAT				183	201	UACUAAGAGAGUUAGAAGA	AUUGUUCUCUCAAUCUUGU
ghr-miR156e	JF798574.1	plastid transcriptionally active (PTAC) mRNA, complete cds; nuclear gene for plastid product	AGAAGATTGAGAGAATCAT				1235	1253	UACUAAGAGAGUUAGAAGA	5' AUGAUUCUCUUAGUUGCUU 3'
ghr-miR156e	contig18010	Polyamine oxidase	AGAAGATTGAGAGAATCAT			Stress response	116	134	UACUAAGAGAGUUAGAAGA	GUUAUUUUCUCAAUCUUCA
ghr-miR156e	contig14110	PREDICTED: B3 domain-containing protein At5g42700-like	AGAAGATTGAGAGAATCAT				175	194	UA-CUAAGAGAGUUAGAAGA	AUGGAAGCUCUCAAUCUUCC
ghr-miR156e	contig16106	putative methyltransferase PMT4	AGAAGATTGAGAGAATCAT				1034	1052	UACUAAGAGAGUUAGAAGA	AUCAUUCUUUCAUUCUUCU
ghr-miR156e	HM131606.1	receptor kinase (grlk5) mRNA, complete cds	AGAAGATTGAGAGAATCAT			Development	528	547	UACUA-AGAGAGUUAGAAGA	5' AUGAAAUCUCUCAAAGUUCU 3'
ghr-miR156e	contig25246	RING/U-box domain-containing protein	AGAAGATTGAGAGAATCAT			Transcription factor	31	49	UACUAAGAGAGUUAGAAGA	CUCUUUCUCUCAAUUUUCU
ghr-miR156e	contig4872	RNA-binding KH domain-containing protein	AGAAGATTGAGAGAATCAT				42	60	UACUAAGAGAGUUAGAAGA	UUUACUCUCUCAGUCUUCU
ghr-miR156e	contig9100	RNA-dependent RNA polymerase 6	AGAAGATTGAGAGAATCAT				1259	1278	UACUA-AGAGAGUUAGAAGA	AAGAUGUCUCUGAAUCUUCU
ghr-miR156e	GQ254649.1	RNA-dependent RNA polymerase 6 (RDR6) mRNA, complete cds	AGAAGATTGAGAGAATCAT				3350	3367	UACUA-AGAGAGUUAGAAGA	5' AAGAUGUCUCUGAAUCUUCU 3'
ghr-miR156e	JF271884.1	SEPALLATA1 mRNA, complete cds	AGAAGATTGAGAGAATCAT			Transcription factor	98	115	UACUAAGAGAGUUAGAAGA	5' AUGAG-CUCUCAGUUUUAU 3'
ghr-miR156e	GU207868.1	serine/threonine protein kinase 1 mRNA, complete cds	AGAAGATTGAGAGAATCAT			Metabolism	1627	1645	UACUAAGAGAGUUAGAAGA	5' AUGAAUCGCUUAAUCUUGU 3'
ghr-miR156e	contig10888	Somatic embryogenesis receptor-like kinase	AGAAGATTGAGAGAATCAT			Development	1143	1160	UACUAAGAGAGUUAGAAGA	CUCAUUCU-UCAAUCUUCU
ghr-miR156e	DQ456881.1	tocopherol cyclase (TC) mRNA, complete cds	AGAAGATTGAGAGAATCAT				1470	1489	UACUAA-GAGAGU-UAGAAGA	5' AUGAUUACUUUCACAUCUUUG 3'
ghr-miR156e	BK007045.1	TPA_inf: Gossypium hirsutum cultivar Xu-142 aquaporin PIP1;4 mRNA, complete cds	AGAAGATTGAGAGAATCAT			Stress response	1003	1021	UACUA-AGAGAGUUAGAAGA	5' AUG-UGUCUCUCAACUUUUU 3'
ghr-miR156e	BK007045.1	TPA_inf: Gossypium hirsutum cultivar Xu-142 aquaporin PIP1;4 mRNA, complete cds	AGAAGATTGAGAGAATCAT			Stress response	820	837	UACUAAGAGAGUUAGAAGA	5' AUGAU-CAUUGGAUCUUCU 3'
ghr-miR156e	contig5339	U5 small nuclear ribonucleoprotein 200 kDa helicase	AGAAGATTGAGAGAATCAT				106	123	UACUAAGAGAGUUAGAAGA	GUGGCUCUCUCAA-CUUCU
ghr-miR156e	contig21546	Ubiquitin domain-containing protein	AGAAGATTGAGAGAATCAT			Transcription factor	566	583	UACUAAGAGAGUUAGAAGA	AUGAUUCUCUC-AUCUUCU
ghr-miR156e	GU207867.1	WRKY7 mRNA, complete cds	AGAAGATTGAGAGAATCAT			Transcription factor	1023	1039	UACUAAGAGAGUUAGAAGA	5' AU-AUUAUCU-AAUCUGCU 3'
ghr-miR156e	AY189971.2	xyloglucan endotransglycosylase mRNA, complete cds	AGAAGATTGAGAGAATCAT			Fiber development	955	974	UACUAAGAGAGUUAGA-AGA	5' AUAAUUCUCUCUGUUUCUCU 3'
ghr-miR156e	contig5791	Zinc finger CCCH domain-containing protein	AGAAGATTGAGAGAATCAT			Transcription factor	221	239	UACUAAGAGAGUUAGAAGA	AUUGGGCUCUCAAUCUUCU
ghr-miR157a	contig11036	DNA photolyase, putative	TTGACAGAAGATAGAGAGCAC				730	751	CACGAGA-GAUAGAAGACAGUU	CUGCUCUGCUAUCUUCUGUUGA
ghr-miR157a	contig7595	exosome complex exonuclease RRP44 isoform 2	TTGACAGAAGATAGAGAGCAC				1330	1351	CACGAG-AGAUAGAAGACAGUU	GUGAACAUAUAUCUUCUGUCAA
ghr-miR157a	contig8267	hypothetical protein SORBIDRAFT_04g022460	TTGACAGAAGATAGAGAGCAC				1223	1243	CACGAGAGAUAGAAGACAGUU	GUGCUCUCUCUCUUCUGUCAA
ghr-miR157a	contig25352	LIGULELESS1 protein, putative	TTGACAGAAGATAGAGAGCAC			Development	294	314	CACGAGAGAUAGAAGACAGUU	GUGCUCUCUCUCUUCUGUCAU
ghr-miR157a	contig5498	LIGULELESS1 protein, putative	TTGACAGAAGATAGAGAGCAC			Development	991	1011	CACGAGAGAUAGAAGACAGUU	GUGCUCUCUCUCUUCUAUCAA
ghr-miR157a	contig20253	Os06g0703500	TTGACAGAAGATAGAGAGCAC				857	877	CACGAGAGAUAGAAGACAGUU	GUGCUCUCUCUCUUCUGUCAA
ghr-miR157a	contig20213	squamosa promoter-binding-like protein 6-like	TTGACAGAAGATAGAGAGCAC			Transcription factor	654	674	CACGAGAGAUAGAAGACAGUU	GUGCUCUCUCUCUUCUGUCAG
ghr-miR157a	AY870657.1	WD-40 repeat family protein mRNA, complete cds	TTGACAGAAGATAGAGAGCAC			Transcription factor	804	822	CACGAGAGAUAGAAGACAGUU	5' UUGCUCUCUAUUU-CUGUUCA 3'
ghr-miR157b	contig11036	DNA photolyase, putative	TTGACAGAAGATAGAGAGCAC				730	751	CACGAGA-GAUAGAAGACAGUU	CUGCUCUGCUAUCUUCUGUUGA
ghr-miR157b	contig7595	exosome complex exonuclease RRP44 isoform 2	TTGACAGAAGATAGAGAGCAC				1330	1351	CACGAG-AGAUAGAAGACAGUU	GUGAACAUAUAUCUUCUGUCAA
ghr-miR157b	contig8267	hypothetical protein SORBIDRAFT_04g022460	TTGACAGAAGATAGAGAGCAC				1223	1243	CACGAGAGAUAGAAGACAGUU	GUGCUCUCUCUCUUCUGUCAA
ghr-miR157b	contig25352	LIGULELESS1 protein, putative	TTGACAGAAGATAGAGAGCAC			Development	294	314	CACGAGAGAUAGAAGACAGUU	GUGCUCUCUCUCUUCUGUCAU
ghr-miR157b	contig5498	LIGULELESS1 protein, putative	TTGACAGAAGATAGAGAGCAC			Development	991	1011	CACGAGAGAUAGAAGACAGUU	GUGCUCUCUCUCUUCUAUCAA
ghr-miR157b	contig20253	Os06g0703500	TTGACAGAAGATAGAGAGCAC				857	877	CACGAGAGAUAGAAGACAGUU	GUGCUCUCUCUCUUCUGUCAA
ghr-miR157b	contig20213	squamosa promoter-binding-like protein 6-like	TTGACAGAAGATAGAGAGCAC			Transcription factor	654	674	CACGAGAGAUAGAAGACAGUU	GUGCUCUCUCUCUUCUGUCAG
ghr-miR157b	AY870657.1	WD-40 repeat family protein mRNA, complete cds	TTGACAGAAGATAGAGAGCAC			Transcription factor	804	822	CACGAGAGAUAGAAGACAGUU	5' UUGCUCUCUAUUU-CUGUUCA 3'
ghr-miR159a	contig12897	14 kDa proline-rich protein DC2.15 precursor, putative [Ricinus communis]	CTTCCATATCTCAGGAGCTTC			Fiber development	35	55	CUUCGAGGACUCUAUACCUUC	5' GAAGCUCCUAAGGUUUGAGAG 3'
ghr-miR159a	EU597268.1	chloroplast Cu/Zn superoxide dismutase (CSD2a) mRNA, complete cds; nuclear gene for chloroplast product	CTTCCATATCTCAGGAGCTTC			Stress response	398	416	CUUCGAGGACUCUAUACCUUC	5' GGUGCUCCUGAGG-AUG-AAG 3'
ghr-miR159a	EU597269.1	chloroplast Cu/Zn superoxide dismutase (CSD2b) mRNA, complete cds; nuclear gene for chloroplast product	CTTCCATATCTCAGGAGCTTC			Stress response	398	416	CUUCGAGGACUCUAUACCUUC	5' GGUGCUCCUGAGG-AUG-AAG 3'
ghr-miR159a	DQ120514.1	chloroplast Cu/Zn superoxide dismutase mRNA, complete cds; nuclear gene for chloroplast product	CTTCCATATCTCAGGAGCTTC			Stress response	494	512	CUUCGAGGACUCUAUACCUUC	5' GGUGCUCCUGAGG-AUG-AAG 3'
ghr-miR159a	DQ088819.1	chloroplast Cu/ZnSOD mRNA, complete cds; nuclear gene for chloroplast product	CTTCCATATCTCAGGAGCTTC			Stress response	511	529	CUUCGAGGACUCUAUACCUUC	5' GGUGCUCCUGAGG-AUG-AAG 3'
ghr-miR159a	HQ702185.1	cultivar 7235 sucrose synthase (SusA1) mRNA, complete cds	CTTCCATATCTCAGGAGCTTC			Fiber development	495	516	CUUCGAGGAC-UCUAUACCUUC	5' GAAGCACUUGCAGAUGUGGGGG 3'
ghr-miR159a	AY574038.1	cyclopropane fatty acid synthase (CPA-FAS-3) mRNA, complete cds	CTTCCATATCTCAGGAGCTTC			Metabolism	2002	2021	CUUCGAGGACUCUAUACCUUC	5' GAAAUUCUUGAGAU-UGGAUG 3'
ghr-miR159a	contig2933	cysteine synthase, putative	CTTCCATATCTCAGGAGCTTC			Metabolism	794	813	CUUCGAGGACUCUAUACCUUC	CAGGC-CCUGAGAUAUGGGAG
ghr-miR159a	contig18680	E3 ubiquitin-protein ligase RNF216	CTTCCATATCTCAGGAGCTTC			Transcription factor	304	324	CUUCGAGGACUCUAUACCUUC	GAAGAUGAUGAGGUAUGGAAG
ghr-miR159a	contig9829	hypothetical protein	CTTCCATATCTCAGGAGCTTC				858	877	CUUCGAGGACUCUAUACCUUC	CACGCUCCUGAGAU-UGGAAG
ghr-miR159a	contig18310	hypothetical protein LOC100272972	CTTCCATATCTCAGGAGCTTC				172	192	CUUCGAGGACUCUAUACCUUC	CAAGCUCCUGAAAUAUGGAAA
ghr-miR159a	contig11762	hypothetical protein SORBIDRAFT_02g022300	CTTCCATATCTCAGGAGCTTC				94	113	CUUCGAGGACUCUAUACCUUC	GAA-UUCUUGAGAUAUGGAAA
ghr-miR159a	contig1657	myb family transcription factor	CTTCCATATCTCAGGAGCTTC			Fiber development	1193	1213	CUUCGAGGACUCUAUACCUUC	GAAUCUUUUGAGAUAUGGGGG
ghr-miR159a	contig14089	probable polyamine oxidase 4	CTTCCATATCTCAGGAGCTTC				1792	1811	CUUCGAGGACUCUAUACCUUC	GAAGCGGCUGAGAU-UGGAAG
ghr-miR159a	contig19777	RING-H2 finger protein ATL1O	CTTCCATATCTCAGGAGCTTC			Transcription factor	296	316	CUUCGAGGACUCUAUACCUUC	GAAGAUGCUGAGAUAUGGAUG
ghr-miR159b	GU998837.1	cultivar TM-1 aquaporin TIP2;3 mRNA, complete cds	TTTGGATTGAAGGGAGCTCTA				15	35	AUCUCGAGGGAAGUUAGGUUU	5' UAGAGCUUCUUUCUAUCUAUA 3'
ghr-miR159b	contig2507	DNA photolyase, putative	TTTGGATTGAAGGGAGCTCTA				2747	2768	AUCUCG-AGGGAAGUUAGGUUU	UAUAUCUUUCCUUCAAUCCAAA
ghr-miR159b	GU385147.1	ectoapyrase 1 (APY1) mRNA, complete cds	TTTGGATTGAAGGGAGCTCTA			Fiber development	528	549	AUCU-CGAGGGAAGUUAGGUUU	5' UAGAAGCACCCUUAAAUCCGAG 3'
ghr-miR159b	contig9658	non-specific lipid-transfer protein AP10-like	TTTGGATTGAAGGGAGCTCTA				700	720	AUCUCGAGGGAAGUUAGGUUU	UACUGCCGCCUUCAAUCCAAA
ghr-miR159b	contig24176	ribosomal protein L34e family protein	TTTGGATTGAAGGGAGCTCTA				930	950	AUCUCGAGGGAAGUUAGGUUU	UCAAUUUUCCUUCAAUCCAAA
ghr-miR159b	contig20777	unknown protein	TTTGGATTGAAGGGAGCTCTA				322	341	AUCUCGAGGGAAGUUAGGUUU	UUGAGCU-CCUUCAAUCUGAA
ghr-miR159b	contig21656	unknown protein	TTTGGATTGAAGGGAGCTCTA				240	259	AUCUCGAGGGAAGUUAGGUUU	UUGAGCU-CCUUCAAUCUGAA
ghr-miR159c	contig13680	ethylene-responsive transcription factor ERF003	AGCTGCTTGGCTATGGATCCC			Transcription factor	297	317	CCCUAGGUAUCGGUUCGUCGA	UGGAGCCAUAGUCAAGCAGUU
ghr-miR159c	contig20789	LIGULELESS1 protein, putative	AGCTGCTTGGCTATGGATCCC			Development	685	704	CCCUAGGUAUCGGUUCGUCGA	GGGAUGCAUGGCC-AGCAGCU
ghr-miR159c	contig10719	LOC100285096	AGCTGCTTGGCTATGGATCCC				213	232	CCCUAGGUAUCGGUUCGUCGA	UGGACCCAUA-CCAAGCAGCU
ghr-miR159c	contig420	Os03g0619400	AGCTGCTTGGCTATGGATCCC				1965	1985	CCCUAGGUAUCGGUUCGUCGA	UUCAUUUAUAGCCAAGCAGCU
ghr-miR159c	contig21589	Protein kinase protein with tetratricopeptide repeat domain	AGCTGCTTGGCTATGGATCCC				296	316	CCCUAGGUAUCGGUUCGUCGA	CGGAACCAUAGCCAAGCAGUU
ghr-miR159c	contig7869	unknown protein	AGCTGCTTGGCTATGGATCCC				602	623	CCCUA-GGUAUCGGUUCGUCGA	GUGAUGCCAUAGCAAAGCAGCU
ghr-miR160a	HQ115644.1	DNA-binding transcription factor blind 2 mRNA, complete cds	GCGTATGAGGAGCCATGCATG			Transcription factor	418	436	GUAC-GUACCGAGGAGUAUGCG	5' UUUGGCAUGGUUCCUCAUA-GC 3'
ghr-miR160a	AF336280.1	GHDEL65 (ghdel65) mRNA, complete cds	GCGTATGAGGAGCCATGCATG			Fiber development	1333	1353	GUACGUACCGAGGAGUAUGCG	5' UGUUCUUGGUUCCUCAUAUGC 3'
ghr-miR160a	AF544228.1	phospholipase D delta isoform (pldd) mRNA, complete cds	GCGTATGAGGAGCCATGCATG			Stress response	1232	1252	GUACGUACCGAGGAGUA-UGCG	5' UGUGC-UGGCUCCUCGUUAUGC 3'
ghr-miR160a	AY138251.1	phospholipase D delta isoform 1b mRNA, complete cds	GCGTATGAGGAGCCATGCATG			Stress response	1232	1252	GUACGUACCGAGGAGUA-UGCG	5' UGUGC-UGGCUCCUCGUUAUGC 3'
ghr-miR160a	BK007055.1	TPA_inf: Gossypium hirsutum aquaporin TIP1;5 mRNA, complete cds	GCGTATGAGGAGCCATGCATG			Stress response	167	187	GUACGUACCGAGGAGUAUGCG	5' CAGGCAUGGCUUUUAAUAAGC 3'
ghr-miR160d	contig14568	auxin response factor 18-like	TGCCTGGCTCCCTGTATGCCA			Transcription factor	279	299	ACCGUAUGUCCCUCGGUCCGU	AGGCAUACAGGGAGCCAGGCA
ghr-miR160d	contig21795	auxin response factor 18-like	TGCCTGGCTCCCTGTATGCCA			Transcription factor	429	449	ACCGUAUGUCCCUCGGUCCGU	UGGCAUGCAGGGAGCCAGGCA
ghr-miR160d	contig8067	nodulation receptor kinase	TGCCTGGCTCCCTGTATGCCA			Signal transduction	390	410	ACCGUAUGUCCCUCGGUCCGU	CUGCCUACGGGGAGCCAGGCA
ghr-miR160e	EU373038.1	gland development related protein 47-like mRNA, complete sequence	GCATCAGAGGAGTCAAGCAGG				3379	3398	GGACGAACUGAGGAGACUACG	5' UUUGCUUG-CUCUUUUGUUGC 3'
ghr-miR160e	EU642559.1	laccase mRNA, complete cds	GCATCAGAGGAGTCAAGCAGG			Stress response	866	884	GGACGAACUGAGGAGACUACG	5' UCU-CU-GAUUCCUCUGCUGC 3'
ghr-miR160e	contig3302	RNA-binding protein	GCATCAGAGGAGTCAAGCAGG				1007	1028	GGACG-AACUGAGGAGACUACG	CCAGCAGUGACUCCUCUGAUGA
ghr-miR160e	JQ618849.1	UNVERIFIED: Gossypium hirsutum RAV1-like mRNA, complete sequence	GCATCAGAGGAGTCAAGCAGG				501	519	GGACGAACUGAGGAGACUACG	5' UGUGUUUGGCUCUUUUGGUGC 3'
ghr-miR162a	AY335818.1	beta-D-glucosidase mRNA, complete cds	TCGATAAACCTCTGCATCCAG			Metabolism	1571	1588	GACCUACGUCUCCAAAUAGCU	5' CCGGAUGCAGGG-UUUGUCAA 3'
ghr-miR162a	GQ292785.1	UDP-D-glucose dehydrogenase (UGD3) mRNA, complete cds	TCGATAAACCTCTGCATCCAG			Fiber development	1504	1522	GACCUACGUCUCCAAAUAGCU	5' AUGCAUGCAGAGGUU-AUCGA 3'
ghr-miR162b	EU373072.1	gland development related protein 82-like mRNA, partial sequence	TGGATGCAGAGGTTTATCGAT				857	877	UAGCUAUUUGGAGACGU-AGGU	5' GUCGAAAAACCUAUGUAGUCCA 3'
ghr-miR162b	contig5769	putative LRR receptor-like serine/threonine-protein kinase	TGGATGCAGAGGTTTATCGAT			Stress response	1821	1840	UAGCUAUUUGGAGACGUAGGU	AUC-AUAAGCCUUUGCAUUCA
ghr-miR162b	GQ292792.1	rhamnose synthase (RHM3) mRNA, complete cds	TGGATGCAGAGGTTTATCGAT			Fiber development	2201	2220	UAGCUAUUUGGAGACGUAGGU	5' AU-GAUUAACCUCCGCAUCUG 3'
ghr-miR162b	contig421	transcription factor MYB3	TGGATGCAGAGGTTTATCGAT			Transcription factor	973	994	UAGCUAUUUGGAGA-CGUAGGU	AUCGAUGAACUUCUCGCAUCCA
ghr-miR162b	contig15612	U-box domain-containing protein	TGGATGCAGAGGTTTATCGAT			Transcription factor	991	1011	UAGCUAUUUGGAGACGUAGGU	AUUGGCUCACCUCUGCAUCCA
ghr-miR164a	contig8658	AT-IE; phosphoribosyl-AMP cyclohydrolase/ phosphoribosyl-ATP diphosphatase	TGGAGAAGCAGGGCACGTGCA				234	253	ACGUGCACGGGACGAAGAGGU	UGCACG-GCUUUGCUUCUCCU
ghr-miR164a	contig1354	ATP binding	TGGAGAAGCAGGGCACGTGCA			Metabolism	1790	1810	ACGUGCACGGGACGAAGAGGU	UGCUCUUGCUCUGCUUCUCCA
ghr-miR164a	EU169604.1	enolase (Eno) mRNA, complete cds	TGGAGAAGCAGGGCACGTGCA				1048	1067	ACGUGCACGGGACGAAGAGGU	5' UGCAA-UGCCCUUCUUCUCAA 3'
ghr-miR164a	contig5683	protein grpE-like	TGGAGAAGCAGGGCACGTGCA				89	109	ACGUGCACGGGACGAAGAGGU	UGCACGCUCCUUGCUUCUCUA
ghr-miR164a	AY212968.1	ser-thr protein kinase mRNA, partial cds	TGGAGAAGCAGGGCACGTGCA			Metabolism	1161	1181	ACGUGCACGG-GACGAAGAGGU	5' UG-AUUUGCUGCUGCUUCUCCA 3'
ghr-miR164a	EU791897.1	UDP-glucuronic acid decarboxylase 2 mRNA, complete cds	TGGAGAAGCAGGGCACGTGCA			Fiber development	564	582	ACGUGCACGGGACGAAGAGGU	5' CUCGCUUGUCCUGCUUCUCCA 3'
ghr-miR164b	contig8658	AT-IE; phosphoribosyl-AMP cyclohydrolase/ phosphoribosyl-ATP diphosphatase	TGGAGAAGCAGGGCACGTGCA				234	253	ACGUGCACGGGACGAAGAGGU	UGCACG-GCUUUGCUUCUCCU
ghr-miR164b	contig1354	ATP binding	TGGAGAAGCAGGGCACGTGCA			Metabolism	1790	1810	ACGUGCACGGGACGAAGAGGU	UGCUCUUGCUCUGCUUCUCCA
ghr-miR164b	EU169604.1	enolase (Eno) mRNA, complete cds	TGGAGAAGCAGGGCACGTGCA				1048	1067	ACGUGCACGGGACGAAGAGGU	5' UGCAA-UGCCCUUCUUCUCAA 3'
ghr-miR164b	contig5683	protein grpE-like	TGGAGAAGCAGGGCACGTGCA				89	109	ACGUGCACGGGACGAAGAGGU	UGCACGCUCCUUGCUUCUCUA
ghr-miR164b	AY212968.1	ser-thr protein kinase mRNA, partial cds	TGGAGAAGCAGGGCACGTGCA			Metabolism	1161	1181	ACGUGCACGG-GACGAAGAGGU	5' UG-AUUUGCUGCUGCUUCUCCA 3'
ghr-miR164b	EU791897.1	UDP-glucuronic acid decarboxylase 2 mRNA, complete cds	TGGAGAAGCAGGGCACGTGCA			Fiber development	564	582	ACGUGCACGGGACGAAGAGGU	5' CUCGCUUGUCCUGCUUCUCCA 3'
ghr-miR164c	contig8658	AT-IE; phosphoribosyl-AMP cyclohydrolase/ phosphoribosyl-ATP diphosphatase	TGGAGAAGCAGGGCACGTGCA				234	253	ACGUGCACGGGACGAAGAGGU	UGCACG-GCUUUGCUUCUCCU
ghr-miR164c	contig1354	ATP binding	TGGAGAAGCAGGGCACGTGCA			Metabolism	1790	1810	ACGUGCACGGGACGAAGAGGU	UGCUCUUGCUCUGCUUCUCCA
ghr-miR164c	EU169604.1	enolase (Eno) mRNA, complete cds	TGGAGAAGCAGGGCACGTGCA				1048	1067	ACGUGCACGGGACGAAGAGGU	5' UGCAA-UGCCCUUCUUCUCAA 3'
ghr-miR164c	contig5683	protein grpE-like	TGGAGAAGCAGGGCACGTGCA				89	109	ACGUGCACGGGACGAAGAGGU	UGCACGCUCCUUGCUUCUCUA
ghr-miR164c	AY212968.1	ser-thr protein kinase mRNA, partial cds	TGGAGAAGCAGGGCACGTGCA			Metabolism	1161	1181	ACGUGCACGG-GACGAAGAGGU	5' UG-AUUUGCUGCUGCUUCUCCA 3'
ghr-miR164c	EU791897.1	UDP-glucuronic acid decarboxylase 2 mRNA, complete cds	TGGAGAAGCAGGGCACGTGCA			Fiber development	564	582	ACGUGCACGGGACGAAGAGGU	5' CUCGCUUGUCCUGCUUCUCCA 3'
ghr-miR164d	contig8658	AT-IE; phosphoribosyl-AMP cyclohydrolase/ phosphoribosyl-ATP diphosphatase	TGGAGAAGCAGGGCACGTGCA				234	253	ACGUGCACGGGACGAAGAGGU	UGCACG-GCUUUGCUUCUCCU
ghr-miR164d	contig1354	ATP binding	TGGAGAAGCAGGGCACGTGCA			Metabolism	1790	1810	ACGUGCACGGGACGAAGAGGU	UGCUCUUGCUCUGCUUCUCCA
ghr-miR164d	EU169604.1	enolase (Eno) mRNA, complete cds	TGGAGAAGCAGGGCACGTGCA				1048	1067	ACGUGCACGGGACGAAGAGGU	5' UGCAA-UGCCCUUCUUCUCAA 3'
ghr-miR164d	contig5683	protein grpE-like	TGGAGAAGCAGGGCACGTGCA				89	109	ACGUGCACGGGACGAAGAGGU	UGCACGCUCCUUGCUUCUCUA
ghr-miR164d	AY212968.1	ser-thr protein kinase mRNA, partial cds	TGGAGAAGCAGGGCACGTGCA			Metabolism	1161	1181	ACGUGCACGG-GACGAAGAGGU	5' UG-AUUUGCUGCUGCUUCUCCA 3'
ghr-miR164d	EU791897.1	UDP-glucuronic acid decarboxylase 2 mRNA, complete cds	TGGAGAAGCAGGGCACGTGCA			Fiber development	564	582	ACGUGCACGGGACGAAGAGGU	5' CUCGCUUGUCCUGCUUCUCCA 3'
ghr-miR164e	contig8658	AT-IE; phosphoribosyl-AMP cyclohydrolase/ phosphoribosyl-ATP diphosphatase	TGGAGAAGCAGGGCACGTGCA				234	253	ACGUGCACGGGACGAAGAGGU	UGCACG-GCUUUGCUUCUCCU
ghr-miR164e	contig1354	ATP binding	TGGAGAAGCAGGGCACGTGCA			Metabolism	1790	1810	ACGUGCACGGGACGAAGAGGU	UGCUCUUGCUCUGCUUCUCCA
ghr-miR164e	EU169604.1	enolase (Eno) mRNA, complete cds	TGGAGAAGCAGGGCACGTGCA				1048	1067	ACGUGCACGGGACGAAGAGGU	5' UGCAA-UGCCCUUCUUCUCAA 3'
ghr-miR164e	contig5683	protein grpE-like	TGGAGAAGCAGGGCACGTGCA				89	109	ACGUGCACGGGACGAAGAGGU	UGCACGCUCCUUGCUUCUCUA
ghr-miR164e	AY212968.1	ser-thr protein kinase mRNA, partial cds	TGGAGAAGCAGGGCACGTGCA			Metabolism	1161	1181	ACGUGCACGG-GACGAAGAGGU	5' UG-AUUUGCUGCUGCUUCUCCA 3'
ghr-miR164e	EU791897.1	UDP-glucuronic acid decarboxylase 2 mRNA, complete cds	TGGAGAAGCAGGGCACGTGCA			Fiber development	564	582	ACGUGCACGGGACGAAGAGGU	5' CUCGCUUGUCCUGCUUCUCCA 3'
ghr-miR164f	contig8884	Diacylglycerol O-acyltransferase	TGGAGAAAGGGAGCACGTGCA				365	385	ACGUGCACGAGGGAAAGAGGU	UGCUCUUCCUUCCUUUCUCCA
ghr-miR166a	contig21523	Homeobox-leucine zipper protein ATHB-15	TCGGACCAGGCTTCATTCCCC			Transcription factor	497	517	CCCCUUACUUCGGACCAGGCU	CUGGGAUGAAGCCUGGUUCGG
ghr-miR166a	contig11981	homeobox-leucine zipper protein ATHB-15-like isoform 2	TCGGACCAGGCTTCATTCCCC			Transcription factor	362	382	CCCCUUACUUCGGACCAGGCU	CUGGAAUGAAGCCUGGUCCGG
ghr-miR166b	contig21523	Homeobox-leucine zipper protein ATHB-15	TCGGACCAGGCTTCATTCCCC			Transcription factor	497	517	CCCCUUACUUCGGACCAGGCU	CUGGGAUGAAGCCUGGUUCGG
ghr-miR166b	contig11981	homeobox-leucine zipper protein ATHB-15-like isoform 2	TCGGACCAGGCTTCATTCCCC			Transcription factor	362	382	CCCCUUACUUCGGACCAGGCU	CUGGAAUGAAGCCUGGUCCGG
ghr-miR166c	contig21523	Homeobox-leucine zipper protein ATHB-15	TCGGACCAGGCTTCATTCCCC			Transcription factor	497	517	CCCCUUACUUCGGACCAGGCU	CUGGGAUGAAGCCUGGUUCGG
ghr-miR166c	contig11981	homeobox-leucine zipper protein ATHB-15-like isoform 2	TCGGACCAGGCTTCATTCCCC			Transcription factor	362	382	CCCCUUACUUCGGACCAGGCU	CUGGAAUGAAGCCUGGUCCGG
ghr-miR166d	contig21523	Homeobox-leucine zipper protein ATHB-15	TCGGACCAGGCTTCATTCCCC			Transcription factor	497	517	CCCCUUACUUCGGACCAGGCU	CUGGGAUGAAGCCUGGUUCGG
ghr-miR166d	contig11981	homeobox-leucine zipper protein ATHB-15-like isoform 2	TCGGACCAGGCTTCATTCCCC			Transcription factor	362	382	CCCCUUACUUCGGACCAGGCU	CUGGAAUGAAGCCUGGUCCGG
ghr-miR166e	contig21523	Homeobox-leucine zipper protein ATHB-15	TCGGACCAGGCTTCATTCCCC			Transcription factor	497	517	CCCCUUACUUCGGACCAGGCU	CUGGGAUGAAGCCUGGUUCGG
ghr-miR166e	contig11981	homeobox-leucine zipper protein ATHB-15-like isoform 2	TCGGACCAGGCTTCATTCCCC			Transcription factor	362	382	CCCCUUACUUCGGACCAGGCU	CUGGAAUGAAGCCUGGUCCGG
ghr-miR166f	contig11981	homeobox-leucine zipper protein ATHB-15-like isoform 2	TCTCGGACCAGGCTTCATTCC			Transcription factor	364	384	CCUUACUUCGGACCAGGCUCU	GGAAUGAAGCCUGGUCCGGAU
ghr-miR166f	contig9785	Os02g0786900	TCTCGGACCAGGCTTCATTCC				439	460	CCUUACUU-CGGACCAGGCUCU	GCAGUGAGUGCCUGGUCCGAGG
ghr-miR166f	contig11414	respiratory burst oxidase, putative	TCTCGGACCAGGCTTCATTCC			Stress response	528	549	CCUU-ACUUCGGACCAGGCUCU	GGAACCGAAGGCUGGUCCGAGA
ghr-miR166g	contig11981	homeobox-leucine zipper protein ATHB-15-like isoform 2	TCTCGGACCAGGCTTCATTCC			Transcription factor	364	384	CCUUACUUCGGACCAGGCUCU	GGAAUGAAGCCUGGUCCGGAU
ghr-miR166g	contig9785	Os02g0786900	TCTCGGACCAGGCTTCATTCC				439	460	CCUUACUU-CGGACCAGGCUCU	GCAGUGAGUGCCUGGUCCGAGG
ghr-miR166g	contig11414	respiratory burst oxidase, putative	TCTCGGACCAGGCTTCATTCC			Stress response	528	549	CCUU-ACUUCGGACCAGGCUCU	GGAACCGAAGGCUGGUCCGAGA
ghr-miR166h	FJ590955.1	blue copper-like protein (BCP3) mRNA, complete cds	TCGGACCAGGCTTCATTCCC				366	386	CCCUUACUUCGGACCAGG-CU	5' GGGAAUGAGGUUUGGUGUCGA 3'
ghr-miR166h	FJ415187.1	clone Spotp11 catalase mRNA, complete cds	TCGGACCAGGCTTCATTCCC			Stress response	1399	1417	CCCUUACUUCGGACCAGGCU	5' GGGU-UGAGGCCUUGUCUGA 3'
ghr-miR166h	contig21523	Homeobox-leucine zipper protein ATHB-15	TCGGACCAGGCTTCATTCCC			Transcription factor	498	517	CCCUUACUUCGGACCAGGCU	UGGGAUGAAGCCUGGUUCGG
ghr-miR166h	HM236495.1	KASIII mRNA, complete cds	TCGGACCAGGCTTCATTCCC				1354	1369	CCCUUACUUCGGACCAGGCU	5' UGGA-UGAAGCC-G-UCCGA 3'
ghr-miR166h	HM462002.1	MFP mRNA, complete cds	TCGGACCAGGCTTCATTCCC				613	631	CCCUUACUUCGGACCAGGCU	5' GGGAA-GAAGCUAGGUCUUA 3'
ghr-miR166h	AF430070.1	peroxisomal targeting signal 2 receptor mRNA, complete cds	TCGGACCAGGCTTCATTCCC			Stress response	270	286	CCCUUACUUCGGACCAGGCU	5' ACGA-UGUAGCCUGGUCCGA 3'
ghr-miR166h	contig14627	putative methyltransferase NSUN6-like	TCGGACCAGGCTTCATTCCC				1038	1058	CCCUUACUUCG-GACCAGGCU	GAGAAUGAAGCAUUGGUCCGA
ghr-miR166i	contig11981	homeobox-leucine zipper protein ATHB-15-like isoform 2	TTGGACCAGGCTTCATTCCCC			Transcription factor	362	382	CCCCUUACUUCGGACCAGGUU	CUGGAAUGAAGCCUGGUCCGG
ghr-miR166i	contig24251	homeobox-leucine zipper protein ATHB-15-like isoform 3	TTGGACCAGGCTTCATTCCCC			Transcription factor	168	188	CCCCUUACUUCGGACCAGGUU	CUGGGAUGAAGCCUGGUCCGG
ghr-miR166i	contig3032	homeobox-leucine zipper protein ATHB-15-like isoform 3	TTGGACCAGGCTTCATTCCCC			Transcription factor	198	218	CCCCUUACUUCGGACCAGGUU	CUGGGAUGAAGCCUGGUCCGG
ghr-miR166i	contig17883	predicted protein	TTGGACCAGGCTTCATTCCCC				927	947	CCCCUUACUUCGGACCAGGUU	GGUGGAUUAAGCUUGGUCCAG
ghr-miR166j	contig21523	Homeobox-leucine zipper protein ATHB-15	TCGGACCAGGCTTCATTCCCC			Transcription factor	497	517	CCCCUUACUUCGGACCAGGCU	CUGGGAUGAAGCCUGGUUCGG
ghr-miR166j	contig11981	homeobox-leucine zipper protein ATHB-15-like isoform 2	TCGGACCAGGCTTCATTCCCC			Transcription factor	362	382	CCCCUUACUUCGGACCAGGCU	CUGGAAUGAAGCCUGGUCCGG
ghr-miR166k	contig21523	Homeobox-leucine zipper protein ATHB-15	TCGGACCAGGCTTCATTCCCG			Transcription factor	497	517	GCCCUUACUUCGGACCAGGCU	CUGGGAUGAAGCCUGGUUCGG
ghr-miR166k	contig11981	homeobox-leucine zipper protein ATHB-15-like isoform 2	TCGGACCAGGCTTCATTCCCG			Transcription factor	362	382	GCCCUUACUUCGGACCAGGCU	CUGGAAUGAAGCCUGGUCCGG
ghr-miR166k	contig24251	homeobox-leucine zipper protein ATHB-15-like isoform 3	TCGGACCAGGCTTCATTCCCG			Transcription factor	168	188	GCCCUUACUUCGGACCAGGCU	CUGGGAUGAAGCCUGGUCCGG
ghr-miR166k	contig3032	homeobox-leucine zipper protein ATHB-15-like isoform 3	TCGGACCAGGCTTCATTCCCG			Transcription factor	198	218	GCCCUUACUUCGGACCAGGCU	CUGGGAUGAAGCCUGGUCCGG
ghr-miR166l	AY305736.1	actin (ACT15) mRNA, complete cds	AGGAACTGTCGTCCGGTC				457	474	CUGGCCUGCUGUCAAGGA	5' GGUUGGACGACAGGUAUU 3'
ghr-miR166l	AY305729.1	actin (ACT7) mRNA, complete cds	AGGAACTGTCGTCCGGTC				469	486	CUGGCCUGCUGUCAAGGA	5' GGUCGGACGACAGGUAUU 3'
ghr-miR166l	AY305737.1	actin (ACT9) mRNA, complete cds	AGGAACTGTCGTCCGGTC				470	487	CUGGCCUGCUGUCAAGGA	5' GGUCGGACGACAGGUAUU 3'
ghr-miR166l	FJ560484.1	actin 2 mRNA, complete cds	AGGAACTGTCGTCCGGTC				528	545	CUGGCCUGCUGUCAAGGA	5' GGUCGGACGACAGGUAUU 3'
ghr-miR166l	contig21	ADP ribosylation factor	AGGAACTGTCGTCCGGTC				1102	1119	CUGGCCUGCUGUCAAGGA	CGCUGGACGACAGUUCCU
ghr-miR166l	EF470297.1	arabinogalactan protein 3 mRNA, complete cds	AGGAACTGTCGTCCGGTC			Fiber development	334	350	CUGGCCUGCUGUCAAGGA	5' CACCGAGCGACAGUGCUU 3'
ghr-miR166l	EU376000.1	beta-tubulin 16 mRNA, complete cds	AGGAACTGTCGTCCGGTC			Fiber development	551	568	CUGGCCUGCUGUCAAGGA	5' GACCGGAUGAUGCUUACU 3'
ghr-miR166l	EU376002.1	beta-tubulin 18 mRNA, complete cds	AGGAACTGTCGTCCGGTC			Fiber development	133	149	CUGGCCU-GCUGUCAAGGA	5' GAUCGGAGCGA-AGUUCUG 3'
ghr-miR166l	EU376003.1	beta-tubulin 19 mRNA, complete cds	AGGAACTGTCGTCCGGTC			Fiber development	119	135	CUGGCCU-GCUGUCAAGGA	5' GAUCGGAGCGA-AGUUCUG 3'
ghr-miR166l	HQ417116.1	celullose synthase-like D protein (CslD1) mRNA, complete cds	AGGAACTGTCGTCCGGTC			Fiber development	3011	3026	CUGGCCUGCUGUCAAGGA	5' GAC-GAAUGA-AGUUCUU 3'
ghr-miR166l	AY072823.1	fiddlehead-like protein (FDH) mRNA, complete cds	AGGAACTGTCGTCCGGTC				159	176	CUGGCCUGCUGUCAAGGA	5' GACCGAACGCCGGUUCGU 3'
ghr-miR166l	AF084206.1	fungus resistance protein R mRNA, partial cds	AGGAACTGTCGTCCGGTC			Stress response	165	181	CUGGCCUGCUGUCAAGGA	5' GCCCG-AUGAUAGUUCCU 3'
ghr-miR166l	U73746.2	GHU73746 Gossypium hirsutum annexin (AnnGh1) mRNA, partial cds	AGGAACTGTCGTCCGGTC			Fiber development	19	30	CUGGCCUGCUGUCAAGGA	5' GUGCCCACGACAGUUCCU 3'
ghr-miR166l	U89609.1	GHU89609 Gossypium hirsutum fiber annexin mRNA, complete cds	AGGAACTGTCGTCCGGTC			Fiber development	55	66	CUGGCCUGCUGUCAAGGA	5' GUGCCCACGACAGUUCCU 3'
ghr-miR166l	EF607794.1	gibberellic acid receptor-b mRNA, complete cds	AGGAACTGTCGTCCGGTC			Signal transduction	694	712	CUGGCCUGCUGU-CAAGGA	5' GAUUGGACGGCAAGUACUU 3'
ghr-miR166l	EF607794.1	gibberellic acid receptor-b mRNA, complete cds	AGGAACTGTCGTCCGGTC			Signal transduction	560	575	CUGGCCUGCUGUCAAGGA	5' GGCUGG-CGAUAGUUCUG 3'
ghr-miR166l	FJ790126.1	GID1-2 mRNA, complete cds	AGGAACTGTCGTCCGGTC			Signal transduction	697	715	CUGGCCUGCUGU-CAAGGA	5' GAUUGGACGGCAAGUACUU 3'
ghr-miR166l	FJ790126.1	GID1-2 mRNA, complete cds	AGGAACTGTCGTCCGGTC			Signal transduction	563	578	CUGGCCUGCUGUCAAGGA	5' GGCUGG-CGAUAGUUCUG 3'
ghr-miR166l	FJ790128.1	GID1-4 mRNA, complete cds	AGGAACTGTCGTCCGGTC			Signal transduction	110	126	CUGGCCUGCUGUCAAGGA	5' GACCGGACGGCACUUUCA 3'
ghr-miR166l	contig25281	Peptide-N(4)-(N-acetyl-beta-glucosaminyl)asparagine amidase	AGGAACTGTCGTCCGGTC				496	513	CUGGCCUGCUGUCAAGGA	GCUCGGAAGACAGUUCCU
ghr-miR166l	contig2753	RuvB DNA helicase-like protein	AGGAACTGTCGTCCGGTC				549	566	CUGGCCUGCUGUCAAGGA	GACCGGCCGGCAGUUUCU
ghr-miR166m	AY305736.1	actin (ACT15) mRNA, complete cds	AGGAACTGTCGTCCGGTC				457	474	CUGGCCUGCUGUCAAGGA	5' GGUUGGACGACAGGUAUU 3'
ghr-miR166m	AY305729.1	actin (ACT7) mRNA, complete cds	AGGAACTGTCGTCCGGTC				469	486	CUGGCCUGCUGUCAAGGA	5' GGUCGGACGACAGGUAUU 3'
ghr-miR166m	AY305737.1	actin (ACT9) mRNA, complete cds	AGGAACTGTCGTCCGGTC				470	487	CUGGCCUGCUGUCAAGGA	5' GGUCGGACGACAGGUAUU 3'
ghr-miR166m	FJ560484.1	actin 2 mRNA, complete cds	AGGAACTGTCGTCCGGTC				528	545	CUGGCCUGCUGUCAAGGA	5' GGUCGGACGACAGGUAUU 3'
ghr-miR166m	contig21	ADP ribosylation factor	AGGAACTGTCGTCCGGTC				1102	1119	CUGGCCUGCUGUCAAGGA	CGCUGGACGACAGUUCCU
ghr-miR166m	EF470297.1	arabinogalactan protein 3 mRNA, complete cds	AGGAACTGTCGTCCGGTC			Fiber development	334	350	CUGGCCUGCUGUCAAGGA	5' CACCGAGCGACAGUGCUU 3'
ghr-miR166m	EU376000.1	beta-tubulin 16 mRNA, complete cds	AGGAACTGTCGTCCGGTC			Fiber development	551	568	CUGGCCUGCUGUCAAGGA	5' GACCGGAUGAUGCUUACU 3'
ghr-miR166m	EU376002.1	beta-tubulin 18 mRNA, complete cds	AGGAACTGTCGTCCGGTC			Fiber development	133	149	CUGGCCU-GCUGUCAAGGA	5' GAUCGGAGCGA-AGUUCUG 3'
ghr-miR166m	EU376003.1	beta-tubulin 19 mRNA, complete cds	AGGAACTGTCGTCCGGTC			Fiber development	119	135	CUGGCCU-GCUGUCAAGGA	5' GAUCGGAGCGA-AGUUCUG 3'
ghr-miR166m	HQ417116.1	celullose synthase-like D protein (CslD1) mRNA, complete cds	AGGAACTGTCGTCCGGTC			Fiber development	3011	3026	CUGGCCUGCUGUCAAGGA	5' GAC-GAAUGA-AGUUCUU 3'
ghr-miR166m	AY072823.1	fiddlehead-like protein (FDH) mRNA, complete cds	AGGAACTGTCGTCCGGTC				159	176	CUGGCCUGCUGUCAAGGA	5' GACCGAACGCCGGUUCGU 3'
ghr-miR166m	AF084206.1	fungus resistance protein R mRNA, partial cds	AGGAACTGTCGTCCGGTC			Stress response	165	181	CUGGCCUGCUGUCAAGGA	5' GCCCG-AUGAUAGUUCCU 3'
ghr-miR166m	U73746.2	GHU73746 Gossypium hirsutum annexin (AnnGh1) mRNA, partial cds	AGGAACTGTCGTCCGGTC			Fiber development	19	30	CUGGCCUGCUGUCAAGGA	5' GUGCCCACGACAGUUCCU 3'
ghr-miR166m	U89609.1	GHU89609 Gossypium hirsutum fiber annexin mRNA, complete cds	AGGAACTGTCGTCCGGTC			Fiber development	55	66	CUGGCCUGCUGUCAAGGA	5' GUGCCCACGACAGUUCCU 3'
ghr-miR166m	EF607794.1	gibberellic acid receptor-b mRNA, complete cds	AGGAACTGTCGTCCGGTC			Signal transduction	694	712	CUGGCCUGCUGU-CAAGGA	5' GAUUGGACGGCAAGUACUU 3'
ghr-miR166m	EF607794.1	gibberellic acid receptor-b mRNA, complete cds	AGGAACTGTCGTCCGGTC			Signal transduction	560	575	CUGGCCUGCUGUCAAGGA	5' GGCUGG-CGAUAGUUCUG 3'
ghr-miR166m	FJ790126.1	GID1-2 mRNA, complete cds	AGGAACTGTCGTCCGGTC			Signal transduction	697	715	CUGGCCUGCUGU-CAAGGA	5' GAUUGGACGGCAAGUACUU 3'
ghr-miR166m	FJ790126.1	GID1-2 mRNA, complete cds	AGGAACTGTCGTCCGGTC			Signal transduction	563	578	CUGGCCUGCUGUCAAGGA	5' GGCUGG-CGAUAGUUCUG 3'
ghr-miR166m	FJ790128.1	GID1-4 mRNA, complete cds	AGGAACTGTCGTCCGGTC			Signal transduction	110	126	CUGGCCUGCUGUCAAGGA	5' GACCGGACGGCACUUUCA 3'
ghr-miR166m	contig25281	Peptide-N(4)-(N-acetyl-beta-glucosaminyl)asparagine amidase	AGGAACTGTCGTCCGGTC				496	513	CUGGCCUGCUGUCAAGGA	GCUCGGAAGACAGUUCCU
ghr-miR166m	contig2753	RuvB DNA helicase-like protein	AGGAACTGTCGTCCGGTC				549	566	CUGGCCUGCUGUCAAGGA	GACCGGCCGGCAGUUUCU
ghr-miR167a	contig3774	AL7 (ALFIN-LIKE 7); DNA binding / methylated histone residue binding	TGAAGCTGCCAGCATGATCTGG			Transcription factor	1202	1224	GGUCU-AGUACGACCGUCGAAGU	UUAGACUCAUGCUGGCAGCUACA
ghr-miR167a	HM370494.1	pyrophosphate-energized vacuolar membrane proton pump (VP) mRNA, complete cds	TGAAGCTGCCAGCATGATCTGG			Metabolism	385	404	GGUCUAGUACGACCGUCGAAGU	5' UCAG-U-AUGUUGGCAUCUUCA 3'
ghr-miR167b	contig22653	1-phosphatidylinositol-4,5-bisphosphate phosphodiesterase, putative	TGAAGCTGCCAGCATGATCTT				172	192	UUCUAGUACGACCGUCGAAGU	AGGUUUAGGCUGGCAGUUUCA
ghr-miR167b	contig3774	AL7 (ALFIN-LIKE 7); DNA binding / methylated histone residue binding	TGAAGCTGCCAGCATGATCTT			Transcription factor	1203	1224	UUCU-AGUACGACCGUCGAAGU	UAGACUCAUGCUGGCAGCUACA
ghr-miR167b	JQ345693.1	CESA5 (CesA5) mRNA, complete cds	TGAAGCTGCCAGCATGATCTT			Fiber development	2549	2566	UUCUAGUACGACCGUCGAAGU	5' AAG-UCAU-CUGA-AGCUUCA 3'
ghr-miR167b	EF688571.1	ethanolamine-phosphate cytidylyltransferase 2 mRNA, partial cds	TGAAGCTGCCAGCATGATCTT			Metabolism	499	517	UUCUAGUACGACCGUCGAAGU	5' AAGAU-A-GCUGGCCGCUACA 3'
ghr-miR167b	DQ122183.1	gibberellin 3-hydroxylase 2 mRNA, partial cds	TGAAGCTGCCAGCATGATCTT			Signal transduction	386	407	UUCUAGUACGACCGUC-GAAGU	5' AAGAUCAAGUUGGUGGGCUUCA 3'
ghr-miR167b	contig319	LIM domain-containing protein	TGAAGCTGCCAGCATGATCTT				485	505	UUCUAGUACGACCGUCGAAGU	GAAAACAUGCUGGCAGCUUUG
ghr-miR167b	contig15689	myb124, putative [Ricinus communis]	TGAAGCTGCCAGCATGATCTT			Fiber development	1126	1144	UUCUAGUACGACCGUCGAAGU	5' AAGAUGG-GCUGG-AGUUUCA 3'
ghr-miR167b	contig7227	replication factor C subunit 2	TGAAGCTGCCAGCATGATCTT				662	682	UUCUAGUACGACCGUCGAAGU	GAUGUCAUGCUGUCAGCUUCA
ghr-miR167b	contig24127	SET domain protein	TGAAGCTGCCAGCATGATCTT				385	405	UUCUAGUACGACCGUCGAAGU	AACAUCAUGUUGGCAGCUUUC
ghr-miR167b	JN004106.1	UNVERIFIED: Gossypium hirsutum sterol glucosyltransferase 2-like (SGT2) mRNA, complete sequence	TGAAGCTGCCAGCATGATCTT				1817	1836	UUCUAGUACGACCGUCGAAGU	5' AAGAUGGUGUUG-CAGCUGCA 3'
ghr-miR167c	contig3774	AL7 (ALFIN-LIKE 7); DNA binding / methylated histone residue binding	TGAAGCTGCCAGCATGATCTAG			Transcription factor	1202	1224	GAUCU-AGUACGACCGUCGAAGU	UUAGACUCAUGCUGGCAGCUACA
ghr-miR167d	contig3774	AL7 (ALFIN-LIKE 7); DNA binding / methylated histone residue binding	TGAAGCTGCCAGCATGATCTA			Transcription factor	1203	1224	AUCU-AGUACGACCGUCGAAGU	UAGACUCAUGCUGGCAGCUACA
ghr-miR167d	AY368487.1	Al-induced protein mRNA, complete cds	TGAAGCTGCCAGCATGATCTA			Stress response	1060	1080	AUCUAGUACGACCGUCGAAGU	5' UACAUCAUAAUGUCAGCUUCA 3'
ghr-miR167d	contig16317	cytochrome P450 71D10	TGAAGCTGCCAGCATGATCTA			Stress response	696	715	AUCUAGUACGACCGUCGAAGU	UGGA-CAUGGUGGCAGCUUCA
ghr-miR167d	AF050673.1	vacuolar H+-ATPase catalytic subunit mRNA, complete cds	TGAAGCTGCCAGCATGATCTA				1262	1280	AUCUAGUACGACCGUCGAAGU	5' UAG-U-AUGAUGGCAGAUUCA 3'
ghr-miR167e	contig10842	methyl esterase 10	TGAAGCTGCCACATGATCTAG				299	318	GAUCUAGUACACCGUCGAAGU	CU-GUUUAUGUGGCAGCUUUG
ghr-miR167e	contig1317	Protein argonaute 4	TGAAGCTGCCACATGATCTAG				1392	1413	GAU-CUAGUACACCGUCGAAGU	CUACGCUCAUUUGGCAGCUUCA
ghr-miR167e	BK007052.1	TPA_inf: Gossypium hirsutum aquaporin PIP2;10 mRNA, complete cds	TGAAGCTGCCACATGATCTAG			Stress response	627	647	GAU-CUAGUACACCGUCGAAGU	5' CUGAGAUCAU-UGGCACCUUCG 3'
ghr-miR167e	GU295064.1	triosephosphate isomerase mRNA, complete cds	TGAAGCTGCCACATGATCTAG				344	364	GAUCUAGUACACCGUCGAAGU	5' CUCGAUCAAGUGACAGCUUCA 3'
ghr-miR168	contig15715	snurportin-1	TCGCTTGGTGCAGGTCGGGAA				1136	1156	AAGGGCUGGACGUGGUUCGCU	UACCAGUCCUGCGCCAAGCGA
ghr-miR169a	contig2059	Myosin heavy chain, striated muscle, putative	CAGCCAAGGATGACTTGCCGG			Transcription factor	693	712	GGCCGUUCAGUAGGAACCGAC	CUUG-AGGUCAUUCUUGGCUG
ghr-miR169a	contig16841	NF-YA3 (NUCLEAR FACTOR Y, SUBUNIT A3); transcription factor	CAGCCAAGGATGACTTGCCGG			Transcription factor	1084	1104	GGCCGUUCAGUAGGAACCGAC	CUGGGGAGUCAUCCUUGGCUG
ghr-miR169a	contig22907	NF-YA3 (NUCLEAR FACTOR Y, SUBUNIT A3); transcription factor	CAGCCAAGGATGACTTGCCGG			Transcription factor	1271	1291	GGCCGUUCAGUAGGAACCGAC	GUGGGAAGUCAUCCUUGGCUC
ghr-miR169a	contig6785	Nuclear transcription factor Y subunit	CAGCCAAGGATGACTTGCCGG			Transcription factor	1109	1129	GGCCGUUCAGUAGGAACCGAC	GCGGCAAAUCAUUCUUGGCUU
ghr-miR169a	contig5843	predicted protein	CAGCCAAGGATGACTTGCCGG				246	266	GGCCGUUCAGUAGGAACCGAC	UCGUUUAUUCAUCCUUGGCUG
ghr-miR169a	contig3147	Tetraspanin family protein	CAGCCAAGGATGACTTGCCGG			Signal transduction	476	495	GGCCGUUCAGUAGGAACCGAC	CCUGC-CGUCAUCCUUGGCUG
ghr-miR169a	contig10557	Transmembrane protein	CAGCCAAGGATGACTTGCCGG				946	966	GGCCGUUCAGUAGGAACCGAC	CACGCUAGUCAUCCUUGGCUG
ghr-miR169b	FJ415175.1	clone Spot38 quinone oxidoreductase mRNA, complete cds	CAGCCAAGGATGATTTGCCGG				512	532	GGCCGUUUAG-UAGGAACCGAC	5' CUGGUAAAUCUAUCCUUGUCUU 3'
ghr-miR169b	contig16841	NF-YA3 (NUCLEAR FACTOR Y, SUBUNIT A3); transcription factor	CAGCCAAGGATGATTTGCCGG			Transcription factor	1084	1104	GGCCGUUUAGUAGGAACCGAC	CUGGGGAGUCAUCCUUGGCUG
ghr-miR169b	contig22907	NF-YA3 (NUCLEAR FACTOR Y, SUBUNIT A3); transcription factor	CAGCCAAGGATGATTTGCCGG			Transcription factor	1271	1291	GGCCGUUUAGUAGGAACCGAC	GUGGGAAGUCAUCCUUGGCUC
ghr-miR169b	contig6785	Nuclear transcription factor Y subunit	CAGCCAAGGATGATTTGCCGG			Transcription factor	1109	1129	GGCCGUUUAGUAGGAACCGAC	GCGGCAAAUCAUUCUUGGCUU
ghr-miR169b	contig5843	predicted protein	CAGCCAAGGATGATTTGCCGG				246	266	GGCCGUUUAGUAGGAACCGAC	UCGUUUAUUCAUCCUUGGCUG
ghr-miR169b	AY965615.1	Rac2 (Rac2) mRNA, complete cds	CAGCCAAGGATGATTTGCCGG				391	409	GGCCGUUUAGUAGGAACCGAC	5' CUGGCUGAUCAUCCU-GGCUU 3'
ghr-miR169b	contig3147	Tetraspanin family protein	CAGCCAAGGATGATTTGCCGG			Signal transduction	476	495	GGCCGUUUAGUAGGAACCGAC	CCUGC-CGUCAUCCUUGGCUG
ghr-miR169b	contig10557	Transmembrane protein	CAGCCAAGGATGATTTGCCGG				946	966	GGCCGUUUAGUAGGAACCGAC	CACGCUAGUCAUCCUUGGCUG
ghr-miR169c	contig16841	NF-YA3 (NUCLEAR FACTOR Y, SUBUNIT A3); transcription factor	TAGCCAAGGATGACTTGCCGA			Transcription factor	1084	1104	AGCCGUUCAGUAGGAACCGAU	CUGGGGAGUCAUCCUUGGCUG
ghr-miR169c	contig22907	NF-YA3 (NUCLEAR FACTOR Y, SUBUNIT A3); transcription factor	TAGCCAAGGATGACTTGCCGA			Transcription factor	1271	1291	AGCCGUUCAGUAGGAACCGAU	GUGGGAAGUCAUCCUUGGCUC
ghr-miR169c	contig6785	Nuclear transcription factor Y subunit	TAGCCAAGGATGACTTGCCGA			Transcription factor	1109	1129	AGCCGUUCAGUAGGAACCGAU	GCGGCAAAUCAUUCUUGGCUU
ghr-miR169c	contig5843	predicted protein	TAGCCAAGGATGACTTGCCGA				246	266	AGCCGUUCAGUAGGAACCGAU	UCGUUUAUUCAUCCUUGGCUG
ghr-miR169d	contig6864	6-phosphofructokinase 5	TAGCCAAGGATGACTTGCCTG			Metabolism	1138	1157	GUCCGUUCAGUAGGAACCGAU	CAUGC-AGUCAUCCUUAGCUA
ghr-miR169d	GU143911.1	cultivar Jisheng-1 phosphoenolpyruvate carboxylase 2 (PEPC2) mRNA, partial cds	TAGCCAAGGATGACTTGCCTG			Metabolism	424	443	GUCCGUUCAGUAGGAACCGAU	5' CAGG-AAGUCAUGAUUGGUUA 3'
ghr-miR169d	JN382211.1	cultivar Texas marker-1 cellulose synthase catalytic subunit 2-At (CesA2-At) mRNA, complete cds	TAGCCAAGGATGACTTGCCTG			Fiber development	1748	1768	GUCCGUUCAGUAGGA-ACCGAU	5' CAGGCAGG-CAUUGUAUGGCUA 3'
ghr-miR169d	JN382212.1	cultivar Texas marker-1 cellulose synthase catalytic subunit 2-Dt (CesA2-Dt) mRNA, complete cds	TAGCCAAGGATGACTTGCCTG			Fiber development	1748	1768	GUCCGUUCAGUAGGA-ACCGAU	5' CAGGCAGG-CAUUGUAUGGCUA 3'
ghr-miR169d	contig9259	Curved DNA-binding protein	TAGCCAAGGATGACTTGCCTG			Transcription factor	291	310	GUCCGUUCAGUAGGAACCGAU	UAGUUAA-UCAUCCUUGGCUU
ghr-miR169d	contig12039	glutamate decarboxylase 1	TAGCCAAGGATGACTTGCCTG			Metabolism	562	582	GUCCGUUCAGUAGGAACCGAU	CAGGCAAGUCAUCCUUGCUUC
ghr-miR169d	contig16841	NF-YA3 (NUCLEAR FACTOR Y, SUBUNIT A3); transcription factor	TAGCCAAGGATGACTTGCCTG			Transcription factor	1085	1104	GUCCGUUCAGUAGGAACCGAU	UGGG-GAGUCAUCCUUGGCUG
ghr-miR169d	contig22907	NF-YA3 (NUCLEAR FACTOR Y, SUBUNIT A3); transcription factor	TAGCCAAGGATGACTTGCCTG			Transcription factor	1272	1291	GUCCGUUCAGUAGGAACCGAU	UGGG-AAGUCAUCCUUGGCUC
ghr-miR169d	AF085717.1	putative callose synthase catalytic subunit (CFL1) mRNA, complete cds	TAGCCAAGGATGACTTGCCTG			Fiber development	2736	2755	GUCCGUUCAGUAGGAACCGAU	5' CAG-CAAGAUAUUUUUGGCUA 3'
ghr-miR169d	contig10557	Transmembrane protein	TAGCCAAGGATGACTTGCCTG				946	966	GUCCGUUCAGUAGGAACCGAU	CACGCUAGUCAUCCUUGGCUG
ghr-miR169e	contig6864	6-phosphofructokinase 5	TAGCCAAGGATGACTTGCCTG			Metabolism	1138	1157	GUCCGUUCAGUAGGAACCGAU	CAUGC-AGUCAUCCUUAGCUA
ghr-miR169e	GU143911.1	cultivar Jisheng-1 phosphoenolpyruvate carboxylase 2 (PEPC2) mRNA, partial cds	TAGCCAAGGATGACTTGCCTG			Metabolism	424	443	GUCCGUUCAGUAGGAACCGAU	5' CAGG-AAGUCAUGAUUGGUUA 3'
ghr-miR169e	JN382211.1	cultivar Texas marker-1 cellulose synthase catalytic subunit 2-At (CesA2-At) mRNA, complete cds	TAGCCAAGGATGACTTGCCTG			Fiber development	1748	1768	GUCCGUUCAGUAGGA-ACCGAU	5' CAGGCAGG-CAUUGUAUGGCUA 3'
ghr-miR169e	JN382212.1	cultivar Texas marker-1 cellulose synthase catalytic subunit 2-Dt (CesA2-Dt) mRNA, complete cds	TAGCCAAGGATGACTTGCCTG			Fiber development	1748	1768	GUCCGUUCAGUAGGA-ACCGAU	5' CAGGCAGG-CAUUGUAUGGCUA 3'
ghr-miR169e	contig9259	Curved DNA-binding protein	TAGCCAAGGATGACTTGCCTG			Transcription factor	291	310	GUCCGUUCAGUAGGAACCGAU	UAGUUAA-UCAUCCUUGGCUU
ghr-miR169e	contig12039	glutamate decarboxylase 1	TAGCCAAGGATGACTTGCCTG			Metabolism	562	582	GUCCGUUCAGUAGGAACCGAU	CAGGCAAGUCAUCCUUGCUUC
ghr-miR169e	contig16841	NF-YA3 (NUCLEAR FACTOR Y, SUBUNIT A3); transcription factor	TAGCCAAGGATGACTTGCCTG			Transcription factor	1085	1104	GUCCGUUCAGUAGGAACCGAU	UGGG-GAGUCAUCCUUGGCUG
ghr-miR169e	contig22907	NF-YA3 (NUCLEAR FACTOR Y, SUBUNIT A3); transcription factor	TAGCCAAGGATGACTTGCCTG			Transcription factor	1272	1291	GUCCGUUCAGUAGGAACCGAU	UGGG-AAGUCAUCCUUGGCUC
ghr-miR169e	AF085717.1	putative callose synthase catalytic subunit (CFL1) mRNA, complete cds	TAGCCAAGGATGACTTGCCTG			Fiber development	2736	2755	GUCCGUUCAGUAGGAACCGAU	5' CAG-CAAGAUAUUUUUGGCUA 3'
ghr-miR169e	contig10557	Transmembrane protein	TAGCCAAGGATGACTTGCCTG				946	966	GUCCGUUCAGUAGGAACCGAU	CACGCUAGUCAUCCUUGGCUG
ghr-miR169f	contig6864	6-phosphofructokinase 5	TAGCCAAGGATGACTTGCCTG			Metabolism	1138	1157	GUCCGUUCAGUAGGAACCGAU	CAUGC-AGUCAUCCUUAGCUA
ghr-miR169f	GU143911.1	cultivar Jisheng-1 phosphoenolpyruvate carboxylase 2 (PEPC2) mRNA, partial cds	TAGCCAAGGATGACTTGCCTG			Metabolism	424	443	GUCCGUUCAGUAGGAACCGAU	5' CAGG-AAGUCAUGAUUGGUUA 3'
ghr-miR169f	JN382211.1	cultivar Texas marker-1 cellulose synthase catalytic subunit 2-At (CesA2-At) mRNA, complete cds	TAGCCAAGGATGACTTGCCTG			Fiber development	1748	1768	GUCCGUUCAGUAGGA-ACCGAU	5' CAGGCAGG-CAUUGUAUGGCUA 3'
ghr-miR169f	JN382212.1	cultivar Texas marker-1 cellulose synthase catalytic subunit 2-Dt (CesA2-Dt) mRNA, complete cds	TAGCCAAGGATGACTTGCCTG			Fiber development	1748	1768	GUCCGUUCAGUAGGA-ACCGAU	5' CAGGCAGG-CAUUGUAUGGCUA 3'
ghr-miR169f	contig9259	Curved DNA-binding protein	TAGCCAAGGATGACTTGCCTG			Transcription factor	291	310	GUCCGUUCAGUAGGAACCGAU	UAGUUAA-UCAUCCUUGGCUU
ghr-miR169f	contig12039	glutamate decarboxylase 1	TAGCCAAGGATGACTTGCCTG			Metabolism	562	582	GUCCGUUCAGUAGGAACCGAU	CAGGCAAGUCAUCCUUGCUUC
ghr-miR169f	contig16841	NF-YA3 (NUCLEAR FACTOR Y, SUBUNIT A3); transcription factor	TAGCCAAGGATGACTTGCCTG			Transcription factor	1085	1104	GUCCGUUCAGUAGGAACCGAU	UGGG-GAGUCAUCCUUGGCUG
ghr-miR169f	contig22907	NF-YA3 (NUCLEAR FACTOR Y, SUBUNIT A3); transcription factor	TAGCCAAGGATGACTTGCCTG			Transcription factor	1272	1291	GUCCGUUCAGUAGGAACCGAU	UGGG-AAGUCAUCCUUGGCUC
ghr-miR169f	AF085717.1	putative callose synthase catalytic subunit (CFL1) mRNA, complete cds	TAGCCAAGGATGACTTGCCTG			Fiber development	2736	2755	GUCCGUUCAGUAGGAACCGAU	5' CAG-CAAGAUAUUUUUGGCUA 3'
ghr-miR169f	contig10557	Transmembrane protein	TAGCCAAGGATGACTTGCCTG				946	966	GUCCGUUCAGUAGGAACCGAU	CACGCUAGUCAUCCUUGGCUG
ghr-miR169g	GU143911.1	cultivar Jisheng-1 phosphoenolpyruvate carboxylase 2 (PEPC2) mRNA, partial cds	TAGCCAAGAATGACTTGCCTG			Metabolism	424	443	GUCCGUUCAGUAAGAACCGAU	5' CAGG-AAGUCAUGAUUGGUUA 3'
ghr-miR169g	JN382211.1	cultivar Texas marker-1 cellulose synthase catalytic subunit 2-At (CesA2-At) mRNA, complete cds	TAGCCAAGAATGACTTGCCTG			Fiber development	1748	1768	GUCCGUUCAGUAAGA-ACCGAU	5' CAGGCAGG-CAUUGUAUGGCUA 3'
ghr-miR169g	JN382212.1	cultivar Texas marker-1 cellulose synthase catalytic subunit 2-Dt (CesA2-Dt) mRNA, complete cds	TAGCCAAGAATGACTTGCCTG			Fiber development	1748	1768	GUCCGUUCAGUAAGA-ACCGAU	5' CAGGCAGG-CAUUGUAUGGCUA 3'
ghr-miR169g	U58284.1	GHU58284 Gossypium hirsutum cellulose synthase (celA2) mRNA, partial cds	TAGCCAAGAATGACTTGCCTG			Fiber development	677	697	GUCCGUUCAGUAAGA-ACCGAU	5' CAGGCAGG-CAUUGUAUGGCUA 3'
ghr-miR169g	contig6785	Nuclear transcription factor Y subunit	TAGCCAAGAATGACTTGCCTG			Transcription factor	1109	1129	GUCCGUUCAGUAAGAACCGAU	GCGGCAAAUCAUUCUUGGCUU
ghr-miR169g	contig11283	o-linked n-acetylglucosamine transferase, ogt, putative	TAGCCAAGAATGACTTGCCTG			Metabolism	290	309	GUCCGUUCAGUAAGAACCGAU	AGGGCAAGUCAUUC-UGGCUG
ghr-miR169g	AF085717.1	putative callose synthase catalytic subunit (CFL1) mRNA, complete cds	TAGCCAAGAATGACTTGCCTG			Fiber development	2736	2755	GUCCGUUCAGUAAGAACCGAU	5' CAG-CAAGAUAUUUUUGGCUA 3'
ghr-miR169h	contig6864	6-phosphofructokinase 5	TAGCCAAGGATGACTTGCCT			Metabolism	1139	1157	UCCGUUCAGUAGGAACCGAU	AUGC-AGUCAUCCUUAGCUA
ghr-miR169h	GU143911.1	cultivar Jisheng-1 phosphoenolpyruvate carboxylase 2 (PEPC2) mRNA, partial cds	TAGCCAAGGATGACTTGCCT			Metabolism	425	443	UCCGUUCAGUAGGAACCGAU	5' AGG-AAGUCAUGAUUGGUUA 3'
ghr-miR169h	JN382211.1	cultivar Texas marker-1 cellulose synthase catalytic subunit 2-At (CesA2-At) mRNA, complete cds	TAGCCAAGGATGACTTGCCT			Fiber development	1749	1768	UCCGUUCAGUAGGA-ACCGAU	5' AGGCAGG-CAUUGUAUGGCUA 3'
ghr-miR169h	JN382212.1	cultivar Texas marker-1 cellulose synthase catalytic subunit 2-Dt (CesA2-Dt) mRNA, complete cds	TAGCCAAGGATGACTTGCCT			Fiber development	1749	1768	UCCGUUCAGUAGGA-ACCGAU	5' AGGCAGG-CAUUGUAUGGCUA 3'
ghr-miR169h	contig9259	Curved DNA-binding protein	TAGCCAAGGATGACTTGCCT			Transcription factor	292	310	UCCGUUCAGUAGGAACCGAU	AGUUAA-UCAUCCUUGGCUU
ghr-miR169h	contig12039	glutamate decarboxylase 1	TAGCCAAGGATGACTTGCCT			Metabolism	563	582	UCCGUUCAGUAGGAACCGAU	AGGCAAGUCAUCCUUGCUUC
ghr-miR169h	contig16841	NF-YA3 (NUCLEAR FACTOR Y, SUBUNIT A3); transcription factor	TAGCCAAGGATGACTTGCCT			Transcription factor	1085	1104	UCCGUUCAGUAGGAACCGAU	UGGGGAGUCAUCCUUGGCUG
ghr-miR169h	contig22907	NF-YA3 (NUCLEAR FACTOR Y, SUBUNIT A3); transcription factor	TAGCCAAGGATGACTTGCCT			Transcription factor	1272	1291	UCCGUUCAGUAGGAACCGAU	UGGGAAGUCAUCCUUGGCUC
ghr-miR169h	contig6785	Nuclear transcription factor Y subunit	TAGCCAAGGATGACTTGCCT			Transcription factor	1110	1129	UCCGUUCAGUAGGAACCGAU	CGGCAAAUCAUUCUUGGCUU
ghr-miR169h	contig11283	o-linked n-acetylglucosamine transferase, ogt, putative	TAGCCAAGGATGACTTGCCT			Metabolism	291	309	UCCGUUCAGUAGGAACCGAU	GGGCAAGUCAUUC-UGGCUG
ghr-miR169h	AF085717.1	putative callose synthase catalytic subunit (CFL1) mRNA, complete cds	TAGCCAAGGATGACTTGCCT			Fiber development	2737	2755	UCCGUUCAGUAGGAACCGAU	5' AG-CAAGAUAUUUUUGGCUA 3'
ghr-miR169h	contig3928	similar to Heat shock 70 kDa protein, mitochondrial	TAGCCAAGGATGACTTGCCT			Stress response	115	135	UCCG-UUCAGUAGGAACCGAU	AUGCAAAGACAUCCUUGGCUA
ghr-miR169h	contig964	trans-cinnamate 4-monooxygenase	TAGCCAAGGATGACTTGCCT				296	315	UCCGUUCAGUAGGAACCGAU	AAUCAAAUCAUCCUUGGCUU
ghr-miR169h	contig10557	Transmembrane protein	TAGCCAAGGATGACTTGCCT				947	966	UCCGUUCAGUAGGAACCGAU	ACGCUAGUCAUCCUUGGCUG
ghr-miR169i	contig6864	6-phosphofructokinase 5	TAGCCAAGGATGACTTGCCT			Metabolism	1139	1157	UCCGUUCAGUAGGAACCGAU	AUGC-AGUCAUCCUUAGCUA
ghr-miR169i	GU143911.1	cultivar Jisheng-1 phosphoenolpyruvate carboxylase 2 (PEPC2) mRNA, partial cds	TAGCCAAGGATGACTTGCCT			Metabolism	425	443	UCCGUUCAGUAGGAACCGAU	5' AGG-AAGUCAUGAUUGGUUA 3'
ghr-miR169i	JN382211.1	cultivar Texas marker-1 cellulose synthase catalytic subunit 2-At (CesA2-At) mRNA, complete cds	TAGCCAAGGATGACTTGCCT			Fiber development	1749	1768	UCCGUUCAGUAGGA-ACCGAU	5' AGGCAGG-CAUUGUAUGGCUA 3'
ghr-miR169i	JN382212.1	cultivar Texas marker-1 cellulose synthase catalytic subunit 2-Dt (CesA2-Dt) mRNA, complete cds	TAGCCAAGGATGACTTGCCT			Fiber development	1749	1768	UCCGUUCAGUAGGA-ACCGAU	5' AGGCAGG-CAUUGUAUGGCUA 3'
ghr-miR169i	contig9259	Curved DNA-binding protein	TAGCCAAGGATGACTTGCCT			Transcription factor	292	310	UCCGUUCAGUAGGAACCGAU	AGUUAA-UCAUCCUUGGCUU
ghr-miR169i	contig12039	glutamate decarboxylase 1	TAGCCAAGGATGACTTGCCT			Metabolism	563	582	UCCGUUCAGUAGGAACCGAU	AGGCAAGUCAUCCUUGCUUC
ghr-miR169i	contig16841	NF-YA3 (NUCLEAR FACTOR Y, SUBUNIT A3); transcription factor	TAGCCAAGGATGACTTGCCT			Transcription factor	1085	1104	UCCGUUCAGUAGGAACCGAU	UGGGGAGUCAUCCUUGGCUG
ghr-miR169i	contig22907	NF-YA3 (NUCLEAR FACTOR Y, SUBUNIT A3); transcription factor	TAGCCAAGGATGACTTGCCT			Transcription factor	1272	1291	UCCGUUCAGUAGGAACCGAU	UGGGAAGUCAUCCUUGGCUC
ghr-miR169i	contig6785	Nuclear transcription factor Y subunit	TAGCCAAGGATGACTTGCCT			Transcription factor	1110	1129	UCCGUUCAGUAGGAACCGAU	CGGCAAAUCAUUCUUGGCUU
ghr-miR169i	contig11283	o-linked n-acetylglucosamine transferase, ogt, putative	TAGCCAAGGATGACTTGCCT			Metabolism	291	309	UCCGUUCAGUAGGAACCGAU	GGGCAAGUCAUUC-UGGCUG
ghr-miR169i	AF085717.1	putative callose synthase catalytic subunit (CFL1) mRNA, complete cds	TAGCCAAGGATGACTTGCCT			Fiber development	2737	2755	UCCGUUCAGUAGGAACCGAU	5' AG-CAAGAUAUUUUUGGCUA 3'
ghr-miR169i	contig3928	similar to Heat shock 70 kDa protein, mitochondrial	TAGCCAAGGATGACTTGCCT			Stress response	115	135	UCCG-UUCAGUAGGAACCGAU	AUGCAAAGACAUCCUUGGCUA
ghr-miR169i	contig964	trans-cinnamate 4-monooxygenase	TAGCCAAGGATGACTTGCCT				296	315	UCCGUUCAGUAGGAACCGAU	AAUCAAAUCAUCCUUGGCUU
ghr-miR169i	contig10557	Transmembrane protein	TAGCCAAGGATGACTTGCCT				947	966	UCCGUUCAGUAGGAACCGAU	ACGCUAGUCAUCCUUGGCUG
ghr-miR169j	contig6864	6-phosphofructokinase 5	TAGCCAAGGATGACTTGCCT			Metabolism	1139	1157	UCCGUUCAGUAGGAACCGAU	AUGC-AGUCAUCCUUAGCUA
ghr-miR169j	GU143911.1	cultivar Jisheng-1 phosphoenolpyruvate carboxylase 2 (PEPC2) mRNA, partial cds	TAGCCAAGGATGACTTGCCT			Metabolism	425	443	UCCGUUCAGUAGGAACCGAU	5' AGG-AAGUCAUGAUUGGUUA 3'
ghr-miR169j	JN382211.1	cultivar Texas marker-1 cellulose synthase catalytic subunit 2-At (CesA2-At) mRNA, complete cds	TAGCCAAGGATGACTTGCCT			Fiber development	1749	1768	UCCGUUCAGUAGGA-ACCGAU	5' AGGCAGG-CAUUGUAUGGCUA 3'
ghr-miR169j	JN382212.1	cultivar Texas marker-1 cellulose synthase catalytic subunit 2-Dt (CesA2-Dt) mRNA, complete cds	TAGCCAAGGATGACTTGCCT			Fiber development	1749	1768	UCCGUUCAGUAGGA-ACCGAU	5' AGGCAGG-CAUUGUAUGGCUA 3'
ghr-miR169j	contig9259	Curved DNA-binding protein	TAGCCAAGGATGACTTGCCT			Transcription factor	292	310	UCCGUUCAGUAGGAACCGAU	AGUUAA-UCAUCCUUGGCUU
ghr-miR169j	contig12039	glutamate decarboxylase 1	TAGCCAAGGATGACTTGCCT			Metabolism	563	582	UCCGUUCAGUAGGAACCGAU	AGGCAAGUCAUCCUUGCUUC
ghr-miR169j	contig16841	NF-YA3 (NUCLEAR FACTOR Y, SUBUNIT A3); transcription factor	TAGCCAAGGATGACTTGCCT			Transcription factor	1085	1104	UCCGUUCAGUAGGAACCGAU	UGGGGAGUCAUCCUUGGCUG
ghr-miR169j	contig22907	NF-YA3 (NUCLEAR FACTOR Y, SUBUNIT A3); transcription factor	TAGCCAAGGATGACTTGCCT			Transcription factor	1272	1291	UCCGUUCAGUAGGAACCGAU	UGGGAAGUCAUCCUUGGCUC
ghr-miR169j	contig6785	Nuclear transcription factor Y subunit	TAGCCAAGGATGACTTGCCT			Transcription factor	1110	1129	UCCGUUCAGUAGGAACCGAU	CGGCAAAUCAUUCUUGGCUU
ghr-miR169j	contig11283	o-linked n-acetylglucosamine transferase, ogt, putative	TAGCCAAGGATGACTTGCCT			Metabolism	291	309	UCCGUUCAGUAGGAACCGAU	GGGCAAGUCAUUC-UGGCUG
ghr-miR169j	AF085717.1	putative callose synthase catalytic subunit (CFL1) mRNA, complete cds	TAGCCAAGGATGACTTGCCT			Fiber development	2737	2755	UCCGUUCAGUAGGAACCGAU	5' AG-CAAGAUAUUUUUGGCUA 3'
ghr-miR169j	contig3928	similar to Heat shock 70 kDa protein, mitochondrial	TAGCCAAGGATGACTTGCCT			Stress response	115	135	UCCG-UUCAGUAGGAACCGAU	AUGCAAAGACAUCCUUGGCUA
ghr-miR169j	contig964	trans-cinnamate 4-monooxygenase	TAGCCAAGGATGACTTGCCT				296	315	UCCGUUCAGUAGGAACCGAU	AAUCAAAUCAUCCUUGGCUU
ghr-miR169j	contig10557	Transmembrane protein	TAGCCAAGGATGACTTGCCT				947	966	UCCGUUCAGUAGGAACCGAU	ACGCUAGUCAUCCUUGGCUG
ghr-miR169k	U58284.1	cellulose synthase (celA2) mRNA, partial cds	TAGCCAAGAATGACTTGCCT			Fiber development	678	697	UCCGUUCAGUAAGA-ACCGAU	5' AGGCAGG-CAUUGUAUGGCUA 3'
ghr-miR169k	GU143911.1	cultivar Jisheng-1 phosphoenolpyruvate carboxylase 2 (PEPC2) mRNA, partial cds	TAGCCAAGAATGACTTGCCT			Metabolism	425	443	UCCGUUCAGUAAGAACCGAU	5' AGG-AAGUCAUGAUUGGUUA 3'
ghr-miR169k	JN382211.1	cultivar Texas marker-1 cellulose synthase catalytic subunit 2-At (CesA2-At) mRNA, complete cds	TAGCCAAGAATGACTTGCCT			Fiber development	1749	1768	UCCGUUCAGUAAGA-ACCGAU	5' AGGCAGG-CAUUGUAUGGCUA 3'
ghr-miR169k	JN382212.1	cultivar Texas marker-1 cellulose synthase catalytic subunit 2-Dt (CesA2-Dt) mRNA, complete cds	TAGCCAAGAATGACTTGCCT			Fiber development	1749	1768	UCCGUUCAGUAAGA-ACCGAU	5' AGGCAGG-CAUUGUAUGGCUA 3'
ghr-miR169k	contig6230	DnaJ homolog subfamily B member	TAGCCAAGAATGACTTGCCT			Transcription factor	1442	1462	UCCGUUCAG-UAAGAACCGAU	AAUCAAGUCAAUUCUUGGCUA
ghr-miR169k	contig11283	o-linked n-acetylglucosamine transferase, ogt, putative	TAGCCAAGAATGACTTGCCT			Metabolism	291	309	UCCGUUCAGUAAGAACCGAU	GGGCAAGUCAUUC-UGGCUG
ghr-miR169k	contig7182	Os10g0466700	TAGCCAAGAATGACTTGCCT				112	130	UCCGUUCAGUAAGAACCGAU	AGG-AUAUCAUUCUUGGCUC
ghr-miR169k	AF085717.1	putative callose synthase catalytic subunit (CFL1) mRNA, complete cds	TAGCCAAGAATGACTTGCCT			Fiber development	2737	2755	UCCGUUCAGUAAGAACCGAU	5' AG-CAAGAUAUUUUUGGCUA 3'
ghr-miR169m	contig3229	ATP-binding cassette transporter, putative	TTGAGTCAAGAATGACTTGCCG			Metabolism	1836	1856	GCCGUUCAGUAAGAACUGAGUU	UCUCAA-UCAUUCUUGACUCAG
ghr-miR169m	contig20521	ATP-binding cassette transporter, putative	TTGAGTCAAGAATGACTTGCCG			Metabolism	201	222	GCCGUUCAGUAAGAACUGAGUU	CUCUCAGUCAUUCUUGACUCAG
ghr-miR169m	GU062184.1	flavonoid 3'5'-hydroxylase mRNA, complete cds	TTGAGTCAAGAATGACTTGCCG			Metabolism	788	807	GCCGUUCAGUAAGAACUGAGUU	5' CGGCGAGU-AUUCGUGAC-CAA 3'
ghr-miR171a	FJ415211.1	clone Spot18 alpha-1,4 glucan phosphorylase mRNA, partial cds	TGATTGAGCCGTGCCAATATC			Metabolism	521	541	CUAUAACCGUGCCGAGUUAGU	5' GAUAUAGGUAUGGCUUAUUUA 3'
ghr-miR171a	contig22685	GRAS family transcription factor	TGATTGAGCCGTGCCAATATC			Transcription factor	706	726	CUAUAACCGUGCCGAGUUAGU	GAUAUUGGCGCGGCUCAAUCA
ghr-miR171a	contig9659	GRAS family transcription factor	TGATTGAGCCGTGCCAATATC			Transcription factor	113	133	CUAUAACCGUGCCGAGUUAGU	GAUAUUGGCGCGGCUCAAUCA
ghr-miR171b	FJ415211.1	clone Spot18 alpha-1,4 glucan phosphorylase mRNA, partial cds	TGATTGAGCCGTGCCAATATC			Metabolism	521	541	CUAUAACCGUGCCGAGUUAGU	5' GAUAUAGGUAUGGCUUAUUUA 3'
ghr-miR171b	contig22685	GRAS family transcription factor	TGATTGAGCCGTGCCAATATC			Transcription factor	706	726	CUAUAACCGUGCCGAGUUAGU	GAUAUUGGCGCGGCUCAAUCA
ghr-miR171b	contig9659	GRAS family transcription factor	TGATTGAGCCGTGCCAATATC			Transcription factor	113	133	CUAUAACCGUGCCGAGUUAGU	GAUAUUGGCGCGGCUCAAUCA
ghr-miR171c	FJ415211.1	clone Spot18 alpha-1,4 glucan phosphorylase mRNA, partial cds	TGATTGAGCCGTGCCAATATC			Metabolism	521	541	CUAUAACCGUGCCGAGUUAGU	5' GAUAUAGGUAUGGCUUAUUUA 3'
ghr-miR171c	contig22685	GRAS family transcription factor	TGATTGAGCCGTGCCAATATC			Transcription factor	706	726	CUAUAACCGUGCCGAGUUAGU	GAUAUUGGCGCGGCUCAAUCA
ghr-miR171c	contig9659	GRAS family transcription factor	TGATTGAGCCGTGCCAATATC			Transcription factor	113	133	CUAUAACCGUGCCGAGUUAGU	GAUAUUGGCGCGGCUCAAUCA
ghr-miR171d	FJ415211.1	clone Spot18 alpha-1,4 glucan phosphorylase mRNA, partial cds	TGATTGAGCCGTGCCAATATC			Metabolism	521	541	CUAUAACCGUGCCGAGUUAGU	5' GAUAUAGGUAUGGCUUAUUUA 3'
ghr-miR171d	contig22685	GRAS family transcription factor	TGATTGAGCCGTGCCAATATC			Transcription factor	706	726	CUAUAACCGUGCCGAGUUAGU	GAUAUUGGCGCGGCUCAAUCA
ghr-miR171d	contig9659	GRAS family transcription factor	TGATTGAGCCGTGCCAATATC			Transcription factor	113	133	CUAUAACCGUGCCGAGUUAGU	GAUAUUGGCGCGGCUCAAUCA
ghr-miR171e	FJ415211.1	clone Spot18 alpha-1,4 glucan phosphorylase mRNA, partial cds	TGATTGAGCCGTGCCAATATC			Metabolism	521	541	CUAUAACCGUGCCGAGUUAGU	5' GAUAUAGGUAUGGCUUAUUUA 3'
ghr-miR171e	contig22685	GRAS family transcription factor	TGATTGAGCCGTGCCAATATC			Transcription factor	706	726	CUAUAACCGUGCCGAGUUAGU	GAUAUUGGCGCGGCUCAAUCA
ghr-miR171e	contig9659	GRAS family transcription factor	TGATTGAGCCGTGCCAATATC			Transcription factor	113	133	CUAUAACCGUGCCGAGUUAGU	GAUAUUGGCGCGGCUCAAUCA
ghr-miR171f	FJ415211.1	clone Spot18 alpha-1,4 glucan phosphorylase mRNA, partial cds	TGATTGAGCCGTGCCAATATC			Metabolism	521	541	CUAUAACCGUGCCGAGUUAGU	5' GAUAUAGGUAUGGCUUAUUUA 3'
ghr-miR171f	contig22685	GRAS family transcription factor	TGATTGAGCCGTGCCAATATC			Transcription factor	706	726	CUAUAACCGUGCCGAGUUAGU	GAUAUUGGCGCGGCUCAAUCA
ghr-miR171f	contig9659	GRAS family transcription factor	TGATTGAGCCGTGCCAATATC			Transcription factor	113	133	CUAUAACCGUGCCGAGUUAGU	GAUAUUGGCGCGGCUCAAUCA
ghr-miR171g	FJ415211.1	clone Spot18 alpha-1,4 glucan phosphorylase mRNA, partial cds	TGATTGAGCCGTGCCAATATC			Metabolism	521	541	CUAUAACCGUGCCGAGUUAGU	5' GAUAUAGGUAUGGCUUAUUUA 3'
ghr-miR171g	contig22685	GRAS family transcription factor	TGATTGAGCCGTGCCAATATC			Transcription factor	706	726	CUAUAACCGUGCCGAGUUAGU	GAUAUUGGCGCGGCUCAAUCA
ghr-miR171g	contig9659	GRAS family transcription factor	TGATTGAGCCGTGCCAATATC			Transcription factor	113	133	CUAUAACCGUGCCGAGUUAGU	GAUAUUGGCGCGGCUCAAUCA
ghr-miR171h	contig10210	UDP-glycosyltransferase-like protein	CGAGCCGAATCAATATCACTC			Metabolism	399	418	CUCACUAUAACUAAGCCGAGC	GA-UGGUAUUGGUUCGGCUCG
ghr-miR171i	contig10210	UDP-glycosyltransferase-like protein	CGAGCCGAATCAATATCACTC			Metabolism	399	418	CUCACUAUAACUAAGCCGAGC	GA-UGGUAUUGGUUCGGCUCG
ghr-miR171j	contig7077	GRAS family transcription factor	TTGAGCCGCGCCAATATCACT			Transcription factor	1004	1024	UCACUAUAACCGCGCCGAGUU	AGGGAUAUUGGCGCGGCUCAA
ghr-miR171j	contig9659	GRAS family transcription factor	TTGAGCCGCGCCAATATCACT			Transcription factor	110	130	UCACUAUAACCGCGCCGAGUU	AGGGAUAUUGGCGCGGCUCAA
ghr-miR171j	JQ768259.1	nitrate transporter (NRT2) mRNA, complete cds	TTGAGCCGCGCCAATATCACT			Metabolism	575	593	UCACUAUAACCGCGCCGAGUU	5' CGUGACAUUGGUGCGGU-CAA 3'
ghr-miR171k	contig7077	GRAS family transcription factor	TTGAGCCGCGCCAATATCACT			Transcription factor	1004	1024	UCACUAUAACCGCGCCGAGUU	AGGGAUAUUGGCGCGGCUCAA
ghr-miR171k	contig9659	GRAS family transcription factor	TTGAGCCGCGCCAATATCACT			Transcription factor	110	130	UCACUAUAACCGCGCCGAGUU	AGGGAUAUUGGCGCGGCUCAA
ghr-miR171k	JQ768259.1	nitrate transporter (NRT2) mRNA, complete cds	TTGAGCCGCGCCAATATCACT			Metabolism	575	593	UCACUAUAACCGCGCCGAGUU	5' CGUGACAUUGGUGCGGU-CAA 3'
ghr-miR172a	contig10375	3-methyl-2-oxobutanoate hydroxymethyltransferase	AGAATCTTGATGATGCTGCAT			Metabolism	331	350	UACGUCGUAGUAGUUCUAAGA	AUUCA-CAUCAUCAGGAUUCA
ghr-miR172a	contig10679	AP2 domain-containing transcription factor	AGAATCTTGATGATGCTGCAT			Transcription factor	915	935	UACGUCGUAGUAGUUCUAAGA	CUGCAGCAUCAUCAGGAUUCC
ghr-miR172a	AY345609.1	beta-tubulin 7 mRNA, complete cds	AGAATCTTGATGATGCTGCAT			Fiber development	1342	1361	UACGUCGUAGUAGUUCUAAGA	5' AU-CAGCAAUAUCAAGAUGCU 3'
ghr-miR172a	contig3173	casein kinase II, alpha chain, putative	AGAATCTTGATGATGCTGCAT				529	548	UACGUCGUAGUAGUUCUAAGA	AAGU-GUAUUAUCAAGAUUCU
ghr-miR172a	contig15605	DCD (Development and Cell Death) domain protein	AGAATCTTGATGATGCTGCAT			Apoptosis	854	874	UACGUCGUAGUAGUUCUAAGA	AUGCAGCGUCAUCAAGAUGUU
ghr-miR172a	contig17593	f-box family protein	AGAATCTTGATGATGCTGCAT			Transcription factor	523	542	UACGUCGUAGUAGUUCUAAGA	AUG-AUCAUCAUCAAGCUUCU
ghr-miR172a	AF034134.1	MYB-like DNA-binding domain protein (MYB6) mRNA, complete cds	AGAATCTTGATGATGCTGCAT			Fiber development	819	840	UACGU-CG-UAGUAGUUCUAAGA	5' AUGCACGCCAUUGUCAA-AUUCU 3'
ghr-miR172a	contig14425	pirin-like protein-like	AGAATCTTGATGATGCTGCAT				310	331	UACGUCGU-AGUAGUUCUAAGA	AGGCAUCACUCAUCAAGAUUUU
ghr-miR172a	contig6142	polyadenylate-binding protein 2	AGAATCTTGATGATGCTGCAT				1278	1298	UACGUCGUAGUAGUUCUAAGA	GAGCUGCAUCAUCAGGAUUCU
ghr-miR172a	contig4549	Serine/threonine protein kinase AFC2	AGAATCTTGATGATGCTGCAT			Metabolism	231	250	UACGUCGUAGUAGUUCUAAGA	AUGCUGCAUUAUCAAG-UUCU
ghr-miR172a	contig13325	serine/threonine protein phosphatase-related	AGAATCTTGATGATGCTGCAT			Metabolism	908	929	UACGUCG-UAGUAGUUCUAAGA	AUGUAGCGAUCAUCAAGAUUUA
ghr-miR172a	contig4068	serine/threonine-protein phosphatase 2A 65 kDa regulatory subunit A beta isoform	AGAATCTTGATGATGCTGCAT			Metabolism	659	679	UACGUCGUAGUAGUUCUAAGA	ACGCAGGAUGAUCAAGAUUCU
ghr-miR172a	contig8740	serine/threonine-protein phosphatase 6 regulatory subunit 3-like	AGAATCTTGATGATGCTGCAT			Metabolism	1059	1079	UACGUCGUAGUAGUUCUAAGA	CUCCAUCAUCAUCAGGAUUCU
ghr-miR172a	contig14496	Transcription factor GTE6	AGAATCTTGATGATGCTGCAT			Transcription factor	636	655	UACGUCGUAGUAGUUCUAAGA	AUG-GUCAUCAUUAAGAUUCU
ghr-miR172b	contig10375	3-methyl-2-oxobutanoate hydroxymethyltransferase	AGAATCTTGATGATGCTGCAT			Metabolism	331	350	UACGUCGUAGUAGUUCUAAGA	AUUCA-CAUCAUCAGGAUUCA
ghr-miR172b	contig10679	AP2 domain-containing transcription factor	AGAATCTTGATGATGCTGCAT			Transcription factor	915	935	UACGUCGUAGUAGUUCUAAGA	CUGCAGCAUCAUCAGGAUUCC
ghr-miR172b	AY345609.1	beta-tubulin 7 mRNA, complete cds	AGAATCTTGATGATGCTGCAT			Fiber development	1342	1361	UACGUCGUAGUAGUUCUAAGA	5' AU-CAGCAAUAUCAAGAUGCU 3'
ghr-miR172b	contig3173	casein kinase II, alpha chain, putative	AGAATCTTGATGATGCTGCAT				529	548	UACGUCGUAGUAGUUCUAAGA	AAGU-GUAUUAUCAAGAUUCU
ghr-miR172b	contig15605	DCD (Development and Cell Death) domain protein	AGAATCTTGATGATGCTGCAT			Apoptosis	854	874	UACGUCGUAGUAGUUCUAAGA	AUGCAGCGUCAUCAAGAUGUU
ghr-miR172b	contig17593	f-box family protein	AGAATCTTGATGATGCTGCAT			Transcription factor	523	542	UACGUCGUAGUAGUUCUAAGA	AUG-AUCAUCAUCAAGCUUCU
ghr-miR172b	AF034134.1	MYB-like DNA-binding domain protein (MYB6) mRNA, complete cds	AGAATCTTGATGATGCTGCAT			Fiber development	819	840	UACGU-CG-UAGUAGUUCUAAGA	5' AUGCACGCCAUUGUCAA-AUUCU 3'
ghr-miR172b	contig14425	pirin-like protein-like	AGAATCTTGATGATGCTGCAT				310	331	UACGUCGU-AGUAGUUCUAAGA	AGGCAUCACUCAUCAAGAUUUU
ghr-miR172b	contig6142	polyadenylate-binding protein 2	AGAATCTTGATGATGCTGCAT				1278	1298	UACGUCGUAGUAGUUCUAAGA	GAGCUGCAUCAUCAGGAUUCU
ghr-miR172b	contig4549	Serine/threonine protein kinase AFC2	AGAATCTTGATGATGCTGCAT			Metabolism	231	250	UACGUCGUAGUAGUUCUAAGA	AUGCUGCAUUAUCAAG-UUCU
ghr-miR172b	contig13325	serine/threonine protein phosphatase-related	AGAATCTTGATGATGCTGCAT			Metabolism	908	929	UACGUCG-UAGUAGUUCUAAGA	AUGUAGCGAUCAUCAAGAUUUA
ghr-miR172b	contig4068	serine/threonine-protein phosphatase 2A 65 kDa regulatory subunit A beta isoform	AGAATCTTGATGATGCTGCAT			Metabolism	659	679	UACGUCGUAGUAGUUCUAAGA	ACGCAGGAUGAUCAAGAUUCU
ghr-miR172b	contig8740	serine/threonine-protein phosphatase 6 regulatory subunit 3-like	AGAATCTTGATGATGCTGCAT			Metabolism	1059	1079	UACGUCGUAGUAGUUCUAAGA	CUCCAUCAUCAUCAGGAUUCU
ghr-miR172b	contig14496	Transcription factor GTE6	AGAATCTTGATGATGCTGCAT			Transcription factor	636	655	UACGUCGUAGUAGUUCUAAGA	AUG-GUCAUCAUUAAGAUUCU
ghr-miR172c	contig10375	3-methyl-2-oxobutanoate hydroxymethyltransferase	AGAATCTTGATGATGCTGCAT			Metabolism	331	350	UACGUCGUAGUAGUUCUAAGA	AUUCA-CAUCAUCAGGAUUCA
ghr-miR172c	contig10679	AP2 domain-containing transcription factor	AGAATCTTGATGATGCTGCAT			Transcription factor	915	935	UACGUCGUAGUAGUUCUAAGA	CUGCAGCAUCAUCAGGAUUCC
ghr-miR172c	AY345609.1	beta-tubulin 7 mRNA, complete cds	AGAATCTTGATGATGCTGCAT			Fiber development	1342	1361	UACGUCGUAGUAGUUCUAAGA	5' AU-CAGCAAUAUCAAGAUGCU 3'
ghr-miR172c	contig3173	casein kinase II, alpha chain, putative	AGAATCTTGATGATGCTGCAT				529	548	UACGUCGUAGUAGUUCUAAGA	AAGU-GUAUUAUCAAGAUUCU
ghr-miR172c	contig15605	DCD (Development and Cell Death) domain protein	AGAATCTTGATGATGCTGCAT			Apoptosis	854	874	UACGUCGUAGUAGUUCUAAGA	AUGCAGCGUCAUCAAGAUGUU
ghr-miR172c	contig17593	f-box family protein	AGAATCTTGATGATGCTGCAT			Transcription factor	523	542	UACGUCGUAGUAGUUCUAAGA	AUG-AUCAUCAUCAAGCUUCU
ghr-miR172c	AF034134.1	MYB-like DNA-binding domain protein (MYB6) mRNA, complete cds	AGAATCTTGATGATGCTGCAT			Fiber development	819	840	UACGU-CG-UAGUAGUUCUAAGA	5' AUGCACGCCAUUGUCAA-AUUCU 3'
ghr-miR172c	contig14425	pirin-like protein-like	AGAATCTTGATGATGCTGCAT				310	331	UACGUCGU-AGUAGUUCUAAGA	AGGCAUCACUCAUCAAGAUUUU
ghr-miR172c	contig6142	polyadenylate-binding protein 2	AGAATCTTGATGATGCTGCAT				1278	1298	UACGUCGUAGUAGUUCUAAGA	GAGCUGCAUCAUCAGGAUUCU
ghr-miR172c	contig4549	Serine/threonine protein kinase AFC2	AGAATCTTGATGATGCTGCAT			Metabolism	231	250	UACGUCGUAGUAGUUCUAAGA	AUGCUGCAUUAUCAAG-UUCU
ghr-miR172c	contig13325	serine/threonine protein phosphatase-related	AGAATCTTGATGATGCTGCAT			Metabolism	908	929	UACGUCG-UAGUAGUUCUAAGA	AUGUAGCGAUCAUCAAGAUUUA
ghr-miR172c	contig4068	serine/threonine-protein phosphatase 2A 65 kDa regulatory subunit A beta isoform	AGAATCTTGATGATGCTGCAT			Metabolism	659	679	UACGUCGUAGUAGUUCUAAGA	ACGCAGGAUGAUCAAGAUUCU
ghr-miR172c	contig8740	serine/threonine-protein phosphatase 6 regulatory subunit 3-like	AGAATCTTGATGATGCTGCAT			Metabolism	1059	1079	UACGUCGUAGUAGUUCUAAGA	CUCCAUCAUCAUCAGGAUUCU
ghr-miR172c	contig14496	Transcription factor GTE6	AGAATCTTGATGATGCTGCAT			Transcription factor	636	655	UACGUCGUAGUAGUUCUAAGA	AUG-GUCAUCAUUAAGAUUCU
ghr-miR172d	EU123855.1	5-enolpyruvylshikimate-3-phosphate synthase (EPSPS) mRNA, complete cds	GCGGCATTATCAAGATTCACA				1858	1876	ACACUUAGAACUAUUACGGCG	5' UGU-AAUCU-GAUAAUUCCGC 3'
ghr-miR172d	contig19624	ATSAR1B (SECRETION-ASSOCIATED RAS 1 B); GTP binding	GCGGCATTATCAAGATTCACA			Metabolism	188	208	ACACUUAGAACUAUUACGGCG	UUUGGGGCUUGAUAAUGCCGG
ghr-miR172d	FJ440839.1	cultivar Coker-312 5-enolpyruvylshikimate-3-phosphate synthase mRNA, complete cds	GCGGCATTATCAAGATTCACA				1857	1875	ACACUUAGAACUAUUACGGCG	5' UGU-AAUCU-GAUAAUUCCGC 3'
ghr-miR172d	AY171099.1	cysteine protease mRNA, complete cds	GCGGCATTATCAAGATTCACA			Stress response	1273	1292	ACACUUAGAACUAUUACGGCG	5' UGUGAAUAU-GAAAAUGCUGU 3'
ghr-miR172d	contig6074	D-isomer specific 2-hydroxyacid dehydrogenase-like protein	GCGGCATTATCAAGATTCACA				878	897	ACACUUAGAACUAUUACGGCG	UUUGGA-CUUGAUAAUGUCGU
ghr-miR172d	contig4626	sarcosine oxidase	GCGGCATTATCAAGATTCACA			Metabolism	922	941	ACACUUAGAACUAUUACGGCG	GGUGGG-CUUGAUGAUGCCGC
ghr-miR172d	contig6022	Serine/threonine protein phosphatase	GCGGCATTATCAAGATTCACA			Metabolism	904	923	ACACUUAGAACUAUUACGGCG	GGUGAAU-UUGAUAAUGCUGG
ghr-miR172d	AY212968.1	ser-thr protein kinase mRNA, partial cds	GCGGCATTATCAAGATTCACA			Metabolism	1152	1171	ACACUUAGAACUAUUACGGCG	5' UGUGAGCCUUGAUU-UGCUGC 3'
ghr-miR172e	contig10679	AP2 domain-containing transcription factor	AGAATCTTGATGATGCTGCAG			Transcription factor	915	935	GACGUCGUAGUAGUUCUAAGA	CUGCAGCAUCAUCAGGAUUCC
ghr-miR172e	contig14537	Avr9/Cf-9 rapidly elicited protein	AGAATCTTGATGATGCTGCAG			Stress response	624	645	GACGUCG-UAGUAGUUCUAAGA	AAGCAGCAAUCAUCGAGAUUCU
ghr-miR172e	AY464055.1	clone CHX002C10 mRNA sequence	AGAATCTTGATGATGCTGCAG				131	150	GACGUCGUAGUAGUUCUAAGA	5' CUGCAACACCAUCAA-AUUAU 3'
ghr-miR172e	FJ200519.1	clone GhfLTP-3 lipid transfer protein mRNA, complete cds	AGAATCTTGATGATGCTGCAG				222	242	GACGUCGUAGUAGUUCUA-AGA	5' CUGCAGCGGCAUCAA-AUCUCU 3'
ghr-miR172e	FJ200522.1	clone GhfLTP-6 lipid transfer protein mRNA, complete cds	AGAATCTTGATGATGCTGCAG				228	248	GACGUCGUAGUAGUUCUA-AGA	5' CUGCAGCGGCAUCAA-AUCUCU 3'
ghr-miR172e	contig4434	conserved hypothetical protein	AGAATCTTGATGATGCTGCAG				526	545	GACGUCGUAGUAGUUCUAAGA	CUGAAGCCUCAUCAAG-UUCU
ghr-miR172e	JN376125.1	cultivar Coker 315 sucrose synthase isoform B mRNA, complete cds	AGAATCTTGATGATGCTGCAG			Fiber development	177	196	GACGUCGUAGUAGUUCUAAGA	5' CUGCAACACCAUCAA-AUUAU 3'
ghr-miR172e	contig17877	ethylene-responsive transcription factor RAP2-7-like	AGAATCTTGATGATGCTGCAG			Transcription factor	1058	1078	GACGUCGUAGUAGUUCUAAGA	UAGCAGCAUCAUCAGGAUUCU
ghr-miR172e	contig14928	ferrochelatase 1	AGAATCTTGATGATGCTGCAG			Metabolism	558	577	GACGUCGUAGUAGUUCUAAGA	CUGCA-CAUCUUCGAGAUUCU
ghr-miR172e	contig24554	Floral homeotic protein APETALA2, putative	AGAATCTTGATGATGCTGCAG			Transcription factor	592	612	GACGUCGUAGUAGUUCUAAGA	GUGCAGCAUCAUCAGGAUUCC
ghr-miR172e	contig10478	Inner membrane protein PPF-1, chloroplast precursor, putative	AGAATCTTGATGATGCTGCAG			Metabolism	207	228	GAC-GUCGUAGUAGUUCUAAGA	CUGCCAUCAUCAUCAAAAUUCU
ghr-miR172e	contig12852	Os05g0361200	AGAATCTTGATGATGCTGCAG				279	298	GACGUCGUAGUAGUUCUAAGA	CUGCA-CAUCAUCAAGGGUCU
ghr-miR172e	contig6142	polyadenylate-binding protein 2	AGAATCTTGATGATGCTGCAG				1278	1298	GACGUCGUAGUAGUUCUAAGA	GAGCUGCAUCAUCAGGAUUCU
ghr-miR172e	contig437	PREDICTED: lipid transfer protein [Vitis vinifera]	AGAATCTTGATGATGCTGCAG			Fiber development	729	749	GACGUCGUAGUAGUUCUA-AGA	5' CUGCAGCGGCAUCAA-AUCUCU 3'
ghr-miR172e	contig23378	probable inactive leucine-rich repeat receptor-like protein kinase At3g03770-like	AGAATCTTGATGATGCTGCAG			Stress response	7	26	GACGUCGUAGUAGUUCUAAGA	CU-CACCAUUAUUAAGAUUCU
ghr-miR172e	contig8740	serine/threonine-protein phosphatase 6 regulatory subunit 3-like	AGAATCTTGATGATGCTGCAG			Metabolism	1059	1079	GACGUCGUAGUAGUUCUAAGA	CUCCAUCAUCAUCAGGAUUCU
ghr-miR172e	FJ713478.1	sucrose synthase 1 mRNA, complete cds	AGAATCTTGATGATGCTGCAG			Fiber development	165	184	GACGUCGUAGUAGUUCUAAGA	5' CUGCAACACCAUCAA-AUUAU 3'
ghr-miR172e	U73588.2	sucrose synthase mRNA, complete cds	AGAATCTTGATGATGCTGCAG			Fiber development	124	143	GACGUCGUAGUAGUUCUAAGA	5' CUGCAACACCAUCAA-AUUAU 3'
ghr-miR172f	contig10375	3-methyl-2-oxobutanoate hydroxymethyltransferase	AGAATCTTGATGATGCTGCAT			Metabolism	331	350	UACGUCGUAGUAGUUCUAAGA	AUUCA-CAUCAUCAGGAUUCA
ghr-miR172f	contig10679	AP2 domain-containing transcription factor	AGAATCTTGATGATGCTGCAT			Transcription factor	915	935	UACGUCGUAGUAGUUCUAAGA	CUGCAGCAUCAUCAGGAUUCC
ghr-miR172f	AY345609.1	beta-tubulin 7 mRNA, complete cds	AGAATCTTGATGATGCTGCAT			Fiber development	1342	1361	UACGUCGUAGUAGUUCUAAGA	5' AU-CAGCAAUAUCAAGAUGCU 3'
ghr-miR172f	contig3173	casein kinase II, alpha chain, putative	AGAATCTTGATGATGCTGCAT				529	548	UACGUCGUAGUAGUUCUAAGA	AAGU-GUAUUAUCAAGAUUCU
ghr-miR172f	contig15605	DCD (Development and Cell Death) domain protein	AGAATCTTGATGATGCTGCAT			Apoptosis	854	874	UACGUCGUAGUAGUUCUAAGA	AUGCAGCGUCAUCAAGAUGUU
ghr-miR172f	contig17593	f-box family protein	AGAATCTTGATGATGCTGCAT			Transcription factor	523	542	UACGUCGUAGUAGUUCUAAGA	AUG-AUCAUCAUCAAGCUUCU
ghr-miR172f	AF034134.1	MYB-like DNA-binding domain protein (MYB6) mRNA, complete cds	AGAATCTTGATGATGCTGCAT			Fiber development	819	840	UACGU-CG-UAGUAGUUCUAAGA	5' AUGCACGCCAUUGUCAA-AUUCU 3'
ghr-miR172f	contig14425	pirin-like protein-like	AGAATCTTGATGATGCTGCAT				310	331	UACGUCGU-AGUAGUUCUAAGA	AGGCAUCACUCAUCAAGAUUUU
ghr-miR172f	contig6142	polyadenylate-binding protein 2	AGAATCTTGATGATGCTGCAT				1278	1298	UACGUCGUAGUAGUUCUAAGA	GAGCUGCAUCAUCAGGAUUCU
ghr-miR172f	contig4549	Serine/threonine protein kinase AFC2	AGAATCTTGATGATGCTGCAT			Metabolism	231	250	UACGUCGUAGUAGUUCUAAGA	AUGCUGCAUUAUCAAG-UUCU
ghr-miR172f	contig13325	serine/threonine protein phosphatase-related	AGAATCTTGATGATGCTGCAT			Metabolism	908	929	UACGUCG-UAGUAGUUCUAAGA	AUGUAGCGAUCAUCAAGAUUUA
ghr-miR172f	contig4068	serine/threonine-protein phosphatase 2A 65 kDa regulatory subunit A beta isoform	AGAATCTTGATGATGCTGCAT			Metabolism	659	679	UACGUCGUAGUAGUUCUAAGA	ACGCAGGAUGAUCAAGAUUCU
ghr-miR172f	contig8740	serine/threonine-protein phosphatase 6 regulatory subunit 3-like	AGAATCTTGATGATGCTGCAT			Metabolism	1059	1079	UACGUCGUAGUAGUUCUAAGA	CUCCAUCAUCAUCAGGAUUCU
ghr-miR172f	contig14496	Transcription factor GTE6	AGAATCTTGATGATGCTGCAT			Transcription factor	636	655	UACGUCGUAGUAGUUCUAAGA	AUG-GUCAUCAUUAAGAUUCU
ghr-miR172g	contig350	26S proteasome regulatory ATPase subunit S10b	TGAATCTTGATGATGCTGCAT				1050	1069	UACGUCGUAGUAGUUCUAAGU	AUGGAG-AUCCUCAAGAUUCA
ghr-miR172g	contig10375	3-methyl-2-oxobutanoate hydroxymethyltransferase	TGAATCTTGATGATGCTGCAT			Metabolism	331	350	UACGUCGUAGUAGUUCUAAGU	AUUCA-CAUCAUCAGGAUUCA
ghr-miR172g	contig21434	acyltransferase, putative	TGAATCTTGATGATGCTGCAT			Metabolism	181	200	UACGUCGUAGUAGUUCUAAGU	GCGUA-AAUCAUCAAGAUUCA
ghr-miR172g	contig25300	androgen induced inhibitor of proliferation (as3) / pds5, putative	TGAATCTTGATGATGCTGCAT				55	74	UACGUCGUAGUAGUUCUAAGU	UUGCAGUGUCAUCAAG-UUCA
ghr-miR172g	contig10679	AP2 domain-containing transcription factor	TGAATCTTGATGATGCTGCAT			Transcription factor	915	935	UACGUCGUAGUAGUUCUAAGU	CUGCAGCAUCAUCAGGAUUCC
ghr-miR172g	contig14537	Avr9/Cf-9 rapidly elicited protein	TGAATCTTGATGATGCTGCAT			Stress response	624	645	UACGUCG-UAGUAGUUCUAAGU	AAGCAGCAAUCAUCGAGAUUCU
ghr-miR172g	DQ167436.1	clone PZ-3 superman-like zinc finger protein mRNA, partial cds	TGAATCTTGATGATGCTGCAT			Transcription factor	86	104	UACGUCGUAGUAGUUCUAAGU	5' AUG-AGCACCAUCAACAU-CA 3'
ghr-miR172g	DQ167435.1	clone PZ-9 superman-like zinc finger protein mRNA, partial cds	TGAATCTTGATGATGCTGCAT			Transcription factor	86	104	UACGUCGUAGUAGUUCUAAGU	5' AUG-AGCACCAUCAACAU-CA 3'
ghr-miR172g	AF072404.1	cotton fiber expressed protein 1 (CFE1) mRNA, complete cds	TGAATCTTGATGATGCTGCAT			Fiber development	338	359	UA-CGUCGUAGUAGUUCUAAGU	5' AUAGCAGCAUCGUCGCGGUUUA 3'
ghr-miR172g	AF072405.1	cotton fiber expressed protein 2 (CFE2) mRNA, complete cds	TGAATCTTGATGATGCTGCAT			Fiber development	342	363	UA-CGUCGUAGUAGUUCUAAGU	5' AUAGCAGCAUCGUCGCGGUUUA 3'
ghr-miR172g	AF072406.1	cotton fiber expressed protein 3 (CFE3) mRNA, complete cds	TGAATCTTGATGATGCTGCAT			Fiber development	342	363	UA-CGUCGUAGUAGUUCUAAGU	5' AUAGCAGCAUCGUCGCGGUUUA 3'
ghr-miR172g	EF564625.1	cultivar Zhongmian 35 chloroplast acetyl-CoA carboxylase carboxyltransferase alpha subunit (CTa1) mRNA, complete cds; nuclear gene for chloroplast product	TGAATCTTGATGATGCTGCAT			Metabolism	704	722	UACGUCGUAGUAGUUCUAAGU	5' AUGCAG-AUCAUCAUGGUUUU 3'
ghr-miR172g	EF564626.1	cultivar Zhongmian 35 chloroplast acetyl-CoA carboxylase carboxyltransferase alpha subunit (CTa2) mRNA, complete cds; nuclear gene for chloroplast product	TGAATCTTGATGATGCTGCAT			Metabolism	704	722	UACGUCGUAGUAGUUCUAAGU	5' AUGCAG-AUCAUCAUGGUUUU 3'
ghr-miR172g	contig15605	DCD (Development and Cell Death) domain protein	TGAATCTTGATGATGCTGCAT			Apoptosis	854	875	UACGUCGUAGUAGUUCUA-AGU	AUGCAGCGUCAUCAAGAUGUUA
ghr-miR172g	contig17877	ethylene-responsive transcription factor RAP2-7-like	TGAATCTTGATGATGCTGCAT			Transcription factor	1057	1078	UA-CGUCGUAGUAGUUCUAAGU	AUAGCAGCAUCAUCAGGAUUCU
ghr-miR172g	DQ073045.1	fiber expressed protein mRNA, complete cds	TGAATCTTGATGATGCTGCAT			Fiber development	332	353	UA-CGUCGUAGUAGUUCUAAGU	5' AUAGCAGCAUCGUCGCGGUUUA 3'
ghr-miR172g	contig24554	Floral homeotic protein APETALA2, putative	TGAATCTTGATGATGCTGCAT			Transcription factor	592	612	UACGUCGUAGUAGUUCUAAGU	GUGCAGCAUCAUCAGGAUUCC
ghr-miR172g	HM236494.1	KASII mRNA, complete cds	TGAATCTTGATGATGCTGCAT				1767	1786	UACGUCGUAGUAGUUCUAAGU	5' AGGCGGCAUUGUCGA-AUUCA 3'
ghr-miR172g	contig5791	nuclear receptor binding set domain containing protein 1, nsd, putative	TGAATCTTGATGATGCTGCAT				754	773	UACGUCGUAGUAGUUCUAAGU	GUGC-UCAUCAUCAGGAUUCA
ghr-miR172g	contig3070	predicted membrane protein	TGAATCTTGATGATGCTGCAT				230	250	UACGUCGUAGUAGUUCUAAGU	AUGCAGGCUAAUCAAGAUUCA
ghr-miR172g	contig20338	putative serine carboxypeptidase-like 30	TGAATCTTGATGATGCTGCAT			Stress response	514	533	UACGUCGUAGUAGUUCUAAGU	AUUCA-AAUCAUUAAGAUUCA
ghr-miR172g	contig11962	serine/threonine protein kinase 1, CTR1	TGAATCTTGATGATGCTGCAT			Metabolism	1201	1220	UACGUCGUAGUAGUUCUAAGU	AUGCAGCAUCAUCAA-AUACA
ghr-miR172g	contig13325	serine/threonine protein phosphatase-related	TGAATCTTGATGATGCTGCAT			Metabolism	908	929	UACGUCG-UAGUAGUUCUAAGU	AUGUAGCGAUCAUCAAGAUUUA
ghr-miR172g	contig8127	transcription factor GTE8-like	TGAATCTTGATGATGCTGCAT			Transcription factor	848	867	UACGUCGUAGUAGUUCUAAGU	GUUUAGCAUCAUC-AGAUUCA
ghr-miR172g	contig14966	ubiquitin carboxyl-terminal hydrolase 12-like	TGAATCTTGATGATGCTGCAT			Transcription factor	281	301	UACGUCGUAGUAGUUCUAAGU	AUCCUCCUUCAUCAAGAUUCA
ghr-miR172g	contig721	Zinc finger CCCH domain-containing protein	TGAATCTTGATGATGCTGCAT			Transcription factor	917	936	UACGUCGUAGUAGUUCUAAGU	AAAUAG-AUCAUCAAGAUUCG
ghr-miR172h	contig10679	AP2 domain-containing transcription factor	AGAATCTTGATGATGCTGCAG			Transcription factor	915	935	GACGUCGUAGUAGUUCUAAGA	CUGCAGCAUCAUCAGGAUUCC
ghr-miR172h	contig14537	Avr9/Cf-9 rapidly elicited protein	AGAATCTTGATGATGCTGCAG			Stress response	624	645	GACGUCG-UAGUAGUUCUAAGA	AAGCAGCAAUCAUCGAGAUUCU
ghr-miR172h	AY464055.1	clone CHX002C10 mRNA sequence	AGAATCTTGATGATGCTGCAG				131	150	GACGUCGUAGUAGUUCUAAGA	5' CUGCAACACCAUCAA-AUUAU 3'
ghr-miR172h	FJ200519.1	clone GhfLTP-3 lipid transfer protein mRNA, complete cds	AGAATCTTGATGATGCTGCAG				222	242	GACGUCGUAGUAGUUCUA-AGA	5' CUGCAGCGGCAUCAA-AUCUCU 3'
ghr-miR172h	FJ200522.1	clone GhfLTP-6 lipid transfer protein mRNA, complete cds	AGAATCTTGATGATGCTGCAG				228	248	GACGUCGUAGUAGUUCUA-AGA	5' CUGCAGCGGCAUCAA-AUCUCU 3'
ghr-miR172h	contig4434	conserved hypothetical protein	AGAATCTTGATGATGCTGCAG				526	545	GACGUCGUAGUAGUUCUAAGA	CUGAAGCCUCAUCAAG-UUCU
ghr-miR172h	JN376125.1	cultivar Coker 315 sucrose synthase isoform B mRNA, complete cds	AGAATCTTGATGATGCTGCAG			Fiber development	177	196	GACGUCGUAGUAGUUCUAAGA	5' CUGCAACACCAUCAA-AUUAU 3'
ghr-miR172h	contig17877	ethylene-responsive transcription factor RAP2-7-like	AGAATCTTGATGATGCTGCAG			Transcription factor	1058	1078	GACGUCGUAGUAGUUCUAAGA	UAGCAGCAUCAUCAGGAUUCU
ghr-miR172h	contig14928	ferrochelatase 1	AGAATCTTGATGATGCTGCAG			Metabolism	558	577	GACGUCGUAGUAGUUCUAAGA	CUGCA-CAUCUUCGAGAUUCU
ghr-miR172h	contig24554	Floral homeotic protein APETALA2, putative	AGAATCTTGATGATGCTGCAG			Transcription factor	592	612	GACGUCGUAGUAGUUCUAAGA	GUGCAGCAUCAUCAGGAUUCC
ghr-miR172h	contig10478	Inner membrane protein PPF-1, chloroplast precursor, putative	AGAATCTTGATGATGCTGCAG			Metabolism	207	228	GAC-GUCGUAGUAGUUCUAAGA	CUGCCAUCAUCAUCAAAAUUCU
ghr-miR172h	contig12852	Os05g0361200	AGAATCTTGATGATGCTGCAG				279	298	GACGUCGUAGUAGUUCUAAGA	CUGCA-CAUCAUCAAGGGUCU
ghr-miR172h	contig6142	polyadenylate-binding protein 2	AGAATCTTGATGATGCTGCAG				1278	1298	GACGUCGUAGUAGUUCUAAGA	GAGCUGCAUCAUCAGGAUUCU
ghr-miR172h	contig437	PREDICTED: lipid transfer protein [Vitis vinifera]	AGAATCTTGATGATGCTGCAG			Fiber development	729	749	GACGUCGUAGUAGUUCUA-AGA	5' CUGCAGCGGCAUCAA-AUCUCU 3'
ghr-miR172h	contig23378	probable inactive leucine-rich repeat receptor-like protein kinase At3g03770-like	AGAATCTTGATGATGCTGCAG			Stress response	7	26	GACGUCGUAGUAGUUCUAAGA	CU-CACCAUUAUUAAGAUUCU
ghr-miR172h	contig8740	serine/threonine-protein phosphatase 6 regulatory subunit 3-like	AGAATCTTGATGATGCTGCAG			Metabolism	1059	1079	GACGUCGUAGUAGUUCUAAGA	CUCCAUCAUCAUCAGGAUUCU
ghr-miR172h	FJ713478.1	sucrose synthase 1 mRNA, complete cds	AGAATCTTGATGATGCTGCAG			Fiber development	165	184	GACGUCGUAGUAGUUCUAAGA	5' CUGCAACACCAUCAA-AUUAU 3'
ghr-miR172h	U73588.2	sucrose synthase mRNA, complete cds	AGAATCTTGATGATGCTGCAG			Fiber development	124	143	GACGUCGUAGUAGUUCUAAGA	5' CUGCAACACCAUCAA-AUUAU 3'
ghr-miR172i	contig10375	3-methyl-2-oxobutanoate hydroxymethyltransferase	AGAATCCTGATGATGCTGCAG			Metabolism	331	350	GACGUCGUAGUAGUCCUAAGA	AUUCA-CAUCAUCAGGAUUCA
ghr-miR172i	contig17877	ethylene-responsive transcription factor RAP2-7-like	AGAATCCTGATGATGCTGCAG			Transcription factor	1058	1078	GACGUCGUAGUAGUCCUAAGA	UAGCAGCAUCAUCAGGAUUCU
ghr-miR172i	contig24554	Floral homeotic protein APETALA2, putative	AGAATCCTGATGATGCTGCAG			Transcription factor	592	612	GACGUCGUAGUAGUCCUAAGA	GUGCAGCAUCAUCAGGAUUCC
ghr-miR172i	contig4869	GDSL-motif lipase/hydrolase family protein	AGAATCCTGATGATGCTGCAG			Metabolism	672	691	GACGUCGUAGUAGUCCUAAGA	CUG-AGAAUCGUCAGGAUUUU
ghr-miR172i	contig5791	nuclear receptor binding set domain containing protein 1, nsd, putative	AGAATCCTGATGATGCTGCAG				754	773	GACGUCGUAGUAGUCCUAAGA	GUGC-UCAUCAUCAGGAUUCA
ghr-miR172i	contig21596	nucleolar protein gar2-like protein	AGAATCCTGATGATGCTGCAG				123	143	GACGUCGUAGUAGUCCUAAGA	CUCCCUCAUCAUCAGGGUUCU
ghr-miR172i	contig2761	Poly(A)-binding protein	AGAATCCTGATGATGCTGCAG				1417	1438	GA-CGUCGUAGUAGUCCUAAGA	CUAGCAGCAUCAUCAGCAUUUU
ghr-miR172i	contig6142	polyadenylate-binding protein 2	AGAATCCTGATGATGCTGCAG				1278	1298	GACGUCGUAGUAGUCCUAAGA	GAGCUGCAUCAUCAGGAUUCU
ghr-miR172i	contig8740	serine/threonine-protein phosphatase 6 regulatory subunit 3-like	AGAATCCTGATGATGCTGCAG			Metabolism	1059	1079	GACGUCGUAGUAGUCCUAAGA	CUCCAUCAUCAUCAGGAUUCU
ghr-miR172j	HQ452487.1	auxin-responsive protein (Aux7) mRNA, complete cds	TCTGTGATGATGCGGCAC			Signal transduction	141	156	CACGGCGUAGUAGUGUCU	5' GUGUUG-AUGAUCA-AGA 3'
ghr-miR172j	HQ452487.1	auxin-responsive protein (Aux7) mRNA, complete cds	TCTGTGATGATGCGGCAC			Signal transduction	1155	1170	CACGGCGUAGUAGUGUCU	5' GUGUUG-AUGAUCA-AGA 3'
ghr-miR172j	contig9029	bifunctional inhibitor/lipid-transfer protein/seed storage 2S albumin-like protein	TCTGTGATGATGCGGCAC				297	314	CACGGCGUAGUAGUGUCU	GUGCCUCAUCGUCACAGG
ghr-miR172j	contig9030	bifunctional inhibitor/lipid-transfer protein/seed storage 2S albumin-like protein	TCTGTGATGATGCGGCAC				302	319	CACGGCGUAGUAGUGUCU	GUGCCUCAUCGUCACAGG
ghr-miR172j	contig7579	Cbs domain protein	TCTGTGATGATGCGGCAC				487	505	CACG-GCGUAGUAGUGUCU	UUGCGGGUAUCAUCACAGA
ghr-miR172j	HQ417116.1	celullose synthase-like D protein (CslD1) mRNA, complete cds	TCTGTGATGATGCGGCAC			Fiber development	933	950	CACGGCGUAGUAG-UG-UCU	5' GGGCCGAAUCAUCCACCAGA 3'
ghr-miR172j	EF534181.1	chloroplast biotin carboxylase (BC1) mRNA, complete cds; nuclear gene for chloroplast product	TCTGTGATGATGCGGCAC				1277	1293	CACGGCGUAGUAGUGUCU	5' AUGUCGUAUCAAUGCAGA 3'
ghr-miR172j	EF534181.1	chloroplast biotin carboxylase (BC1) mRNA, complete cds; nuclear gene for chloroplast product	TCTGTGATGATGCGGCAC				669	686	CACGGCGUAGUAGUGUCU	5' GUGAUGGAUUGUUACAGA 3'
ghr-miR172j	FJ797563.1	chloroplast chlorophyll A-B binding protein (CBP1) mRNA, complete cds; nuclear gene for chloroplast product	TCTGTGATGATGCGGCAC				649	665	CACGGCGUAGUAGUGUCU	5' GUGCUGAAU-AUUACAGA 3'
ghr-miR172j	FJ415186.1	clone SpotP10 stromal ascorbate peroxidase mRNA, complete cds	TCTGTGATGATGCGGCAC			Stress response	820	835	CACGGCGUAGUAGUGUCU	5' CUGCCG-AUCAUCUCCGA 3'
ghr-miR172j	JQ837709.1	cultivar ZM3 glycine rich protein mRNA, complete cds	TCTGTGATGATGCGGCAC			Metabolism	347	363	CACGGCGUAGUAGUGUCU	5' GUUCAG-AUCAUCACGGA 3'
ghr-miR172j	contig24123	cyclin-A2-3	TCTGTGATGATGCGGCAC			Cell cycle	105	122	CACGGCGUAGUAGUGUCU	GUUCUGCUUCAUCACAGA
ghr-miR172j	AY279315.1	delta-12 fatty acid desaturase 2 (FAD2-4) mRNA, complete cds	TCTGTGATGATGCGGCAC			Stress response	1037	1053	CACGGCGUAGUAGUGUCU	5' AUGCCGCAUUACCACGCA 3'
ghr-miR172j	AF329635.1	delta-12 fatty acid desaturase mRNA, partial cds	TCTGTGATGATGCGGCAC			Stress response	365	381	CACGGCGUAGUAGUGUCU	5' AUGCCGCAUUACCACGCA 3'
ghr-miR172j	JX096805.1	dirigent-like protein mRNA, complete cds	TCTGTGATGATGCGGCAC			Stress response	85	102	CACGGCGUAGUAGUGUCU	5' GUACCAUAUCAUCCCAGG 3'
ghr-miR172j	contig1977	F-box protein SKIP8	TCTGTGATGATGCGGCAC			Transcription factor	1024	1040	CACGGCGUAGUAGUGUCU	UUG-UGCAUCAUCACAGC
ghr-miR172j	contig15065	Histidyl-tRNA synthetase 1	TCTGTGATGATGCGGCAC				819	835	CACGGCGUAGUAGUGUCU	GU-UUGCAUCAUCAUAGA
ghr-miR172j	EF432568.1	kinesin-related protein (kch2) mRNA, complete cds	TCTGTGATGATGCGGCAC				2936	2951	CACGGCGUAGUAGUGUCU	5' GUGCUG-AUGA-CAUAGA 3'
ghr-miR172j	EF432568.1	kinesin-related protein (kch2) mRNA, complete cds	TCTGTGATGATGCGGCAC				3339	3354	CACGGCGUAGUAGUGUCU	5' GUGUUGAAU-AU-ACAGA 3'
ghr-miR172j	contig1704	Mago nashi-like protein	TCTGTGATGATGCGGCAC				251	268	CACGGCGUAGUAGUGUCU	CCGCCGCAUCAUCACCGA
ghr-miR172j	EU706338.1	NAC domain protein NAC1 (NAC1) mRNA, complete cds	TCTGTGATGATGCGGCAC			Transcription factor	242	258	CACGGCGUAGUAGUGUCU	5' GUGCC-CAUCAUUGCUGA 3'
ghr-miR172j	contig13991	NADH dehydrogenase (ubiquinone) Fe-S protein 5	TCTGTGATGATGCGGCAC			Stress response	316	332	CACGGCGUAGUAGUGUCU	GUGUU-CAUCAUCAUAGA
ghr-miR172j	GU569957.1	PLDalpha isoform 1 (PLDalpha) mRNA, PLDalpha-1 allele, complete cds, alternatively spliced	TCTGTGATGATGCGGCAC				807	821	CACGGCGUAGUAGUGUCU	5' AUGCC-CAU-AUCCCAGA 3'
ghr-miR172j	GU569953.1	PLDalpha isoform 2 (PLDalpha) mRNA, PLDalpha-1 allele, complete cds, alternatively spliced	TCTGTGATGATGCGGCAC				710	724	CACGGCGUAGUAGUGUCU	5' AUGCC-CAU-AUCCCAGA 3'
ghr-miR172j	contig10972	protein kinase family protein	TCTGTGATGATGCGGCAC				383	399	CACGGCGUAGUAGUGUCU	GUGCAGCAU-AUUACAGA
ghr-miR172j	HM370494.1	pyrophosphate-energized vacuolar membrane proton pump (VP) mRNA, complete cds	TCTGTGATGATGCGGCAC			Metabolism	870	885	CACGGCGUAGUAGUGUCU	5' GUGCUG-AUC-UCGUAGG 3'
ghr-miR172j	contig6884	Regulation of nuclear pre-mRNA domain-containing protein 1B	TCTGTGATGATGCGGCAC				956	972	CACGGCGUAGUAGUGUCU	CUGUUGCAUCAUCA-AGA
ghr-miR172j	contig18451	sec.4-like phosphatidylinositol transfer protein	TCTGTGATGATGCGGCAC				1001	1018	CACGGCGUAGUAGUGUCU	GUUCCGGAUCAUCACGGA
ghr-miR172j	contig11491	Serine/threonine protein kinase cdk9	TCTGTGATGATGCGGCAC			Metabolism	1318	1335	CACGGCGUAGUAGUGUCU	AGACCGCAUCAUCGCAGA
ghr-miR172j	AF175124.1	SINAH1 protein mRNA, complete cds	TCTGTGATGATGCGGCAC				95	112	CACGGCGUAGUAG-UGUCU	5' GUGC-GUAUCAUCUAUAGA 3'
ghr-miR172j	contig24554	Transcription factor APETALA2	TCTGTGATGATGCGGCAC			Transcription factor	592	608	CACGGCGUAGUAGUGUCU	GUGCAGCAUCAUCA-GGA
ghr-miR172j	contig5542	V-type H+-transporting ATPase 21kDa proteolipid subunit	TCTGTGATGATGCGGCAC				313	330	CACGGCGUAGUAGUGUCU	GUGUUCCAUCAUCACAGA
ghr-miR172j	contig5543	V-type H+-transporting ATPase 21kDa proteolipid subunit	TCTGTGATGATGCGGCAC				313	330	CACGGCGUAGUAGUGUCU	GUGUUCCAUCAUCACAGA
ghr-miR1858	HM462001.1	ACX mRNA, complete cds	GCAGGACGGATGTGGTGC				2072	2089	CGUGGUGUAGGCAG-GACG	5' GCAACAUAUUCG-CACUGC 3'
ghr-miR1858	AF006489.1	adenine nucleotide translocator 1 (CANT1) mRNA, complete cds	GCAGGACGGATGTGGTGC				114	129	CGUGGUGUAGGCAGGACG	5' ACACC-CAUCUGUCAUGC 3'
ghr-miR1858	EF140832.1	AT-hook DNA-binding protein (AT1) mRNA, complete cds	GCAGGACGGATGTGGTGC				1468	1485	CGUGGUGUAGGCAGGACG	5' GCAUUUCAUUUCUCCUGC 3'
ghr-miR1858	contig1951	biotin carboxylase	GCAGGACGGATGTGGTGC			Metabolism	1867	1883	CGUGGUGUAGGCAGGACG	GCA-UACAUUCGUCUUGC
ghr-miR1858	EF534181.1	chloroplast biotin carboxylase (BC1) mRNA, complete cds; nuclear gene for chloroplast product	GCAGGACGGATGTGGTGC				1806	1822	CGUGGUGUAGGCAGGACG	5' GCAG-ACAUUCGUCUUGC 3'
ghr-miR1858	FJ415196.1	clone SpotW22 heat shock protein 70 mRNA, complete cds	GCAGGACGGATGTGGTGC			Stress response	157	173	CGUGGUGUAGGCAGGACG	5' GCACGACAUAC-UCUUGC 3'
ghr-miR1858	FJ415199.1	clone Spotx11 heat shock protein 70 mRNA, complete cds	GCAGGACGGATGTGGTGC			Stress response	97	113	CGUGGUGUAGGCAGGACG	5' GUACGACAUAC-UCUUGC 3'
ghr-miR1858	EF672641.1	fasciclin-like arabinogalactan protein 15 (FLA15) mRNA, complete cds	GCAGGACGGATGTGGTGC			Cell migration	349	365	CGUGGUGUAGGCA-GGACG	5' UUACCACAUU-GUGCCUGC 3'
ghr-miR1858	EF672634.1	fasciclin-like arabinogalactan protein 8 (FLA8) mRNA, complete cds	GCAGGACGGATGTGGTGC			Cell migration	290	304	CGUGGUGUAGGCAGGACG	5' UUACCACGUCC-UCCUAC 3'
ghr-miR1858	AY208992.1	GIA/RGA-like gibberellin response modulator (GAI) mRNA, GAI-Dwarf8 allele, complete cds	GCAGGACGGATGTGGTGC			Signal transduction	1179	1196	CGUGGUGUAGGCAGGACG	5' GCUCGAUAUUCGUCCUCC 3'
ghr-miR1858	contig7024	NB-LRR type disease resistance protein	GCAGGACGGATGTGGTGC			Stress response	499	516	CGUGGUGUAGGCAGGACG	CCACAACAUCCAUCCUGC
ghr-miR1858	JQ340871.1	pectin methylesterase (PME1) mRNA, complete cds	GCAGGACGGATGTGGTGC				49	65	CGUGGUGUAGGCAGGACG	5' GCGUCA-AUCCUUCUUGU 3'
ghr-miR1858	EF217320.1	phenylcoumaran benzylic ether reductase-like protein mRNA, complete cds	GCAGGACGGATGTGGTGC			Fiber development	400	416	CGUGGUGUAGGCAGGACG	5' GCUCAA-AUCCGUCGUGC 3'
ghr-miR1858	AF085717.1	putative callose synthase catalytic subunit (CFL1) mRNA, complete cds	GCAGGACGGATGTGGTGC			Fiber development	4166	4181	CGUGGUGUAGGCAGGACG	5' GCAU-ACGUCC-UCCUAC 3'
ghr-miR1858	DQ122180.1	sterol-C5-desaturase DWF7 mRNA, partial cds	GCAGGACGGATGTGGTGC				576	591	CGUGGUGUAGGCAGGACG	5' GCAA-ACAUU-GUUCUGC 3'
ghr-miR1858	contig6581	Transmembrane 9 superfamily protein member	GCAGGACGGATGTGGTGC				483	499	CGUGGUGUAGGCAGGACG	GCA-UACUUCCGUCCUGC
ghr-miR1858	FJ966887.1	WRKY3 transcription factor (WRKY3) mRNA, complete cds	GCAGGACGGATGTGGTGC			Transcription factor	830	846	CGUGGUGUAGGCAGGACG	5' GUAC-ACAUCCGAGUUGC 3'
ghr-miR1873a	JQ345697.1	CESA10 (CesA10) mRNA, complete cds	CAACAATTGGTATCAGAGCTAG			Fiber development	3079	3098	GAUCGAGACUAUGGUUAACAAC	5' CUGGCAUUGAUACCAAUU-UUA 3'
ghr-miR1873a	HM635202.1	fiber dehydroascorbate reductase protein (DHAR1) mRNA, complete cds	CAACAATTGGTATCAGAGCTAG			Fiber development	212	232	GAUCGAGACUAUGGUUAACAAC	5' CUGAUUCUGAUGU-AAUUGUUG 3'
ghr-miR1873a	contig14554	Mediator of RNA polymerase II transcription subunit	CAACAATTGGTATCAGAGCTAG				479	500	GAUCGAGACUAUGGUUAACAAC	AUGGAGCUGAUACCAAUUGUUG
ghr-miR1873a	contig3126	Os11g0157000	CAACAATTGGTATCAGAGCTAG				288	309	GAUCGAGACUAUGGUUAACAAC	UUGGCUCUGAUACCAAUUGUUG
ghr-miR1873b	JQ345697.1	CESA10 (CesA10) mRNA, complete cds	CAACAATTGGTATCAGAGCTAG			Fiber development	3079	3098	GAUCGAGACUAUGGUUAACAAC	5' CUGGCAUUGAUACCAAUU-UUA 3'
ghr-miR1873b	HM635202.1	fiber dehydroascorbate reductase protein (DHAR1) mRNA, complete cds	CAACAATTGGTATCAGAGCTAG			Fiber development	212	232	GAUCGAGACUAUGGUUAACAAC	5' CUGAUUCUGAUGU-AAUUGUUG 3'
ghr-miR1873b	contig14554	Mediator of RNA polymerase II transcription subunit	CAACAATTGGTATCAGAGCTAG				479	500	GAUCGAGACUAUGGUUAACAAC	AUGGAGCUGAUACCAAUUGUUG
ghr-miR1873b	contig3126	Os11g0157000	CAACAATTGGTATCAGAGCTAG				288	309	GAUCGAGACUAUGGUUAACAAC	UUGGCUCUGAUACCAAUUGUUG
ghr-miR1876a	contig19246	15-cis-zeta-carotene isomerase	GTGGGTTTGGATGGGCAG				22	39	GACGGGUAGGUUUGGGUG	CCGUCCACCCAAACCCAU
ghr-miR1876a	contig5169	177 protein	GTGGGTTTGGATGGGCAG				848	865	GACGGGUAGGUUUGGGUG	UCGGACAUCCAAACCCAC
ghr-miR1876a	AY305727.1	actin (ACT5) mRNA, complete cds	GTGGGTTTGGATGGGCAG				453	466	GACGGGUAGGUUUGGGUG	5' UUGCC-AUCCAAGCCGUC 3'
ghr-miR1876a	FJ713479.1	anthocyanidin reductase 2 mRNA, complete cds	GTGGGTTTGGATGGGCAG			Metabolism	928	943	GACGGGUAGGUUUGGGUG	5' UUCCCC-UCCAAACCCAA 3'
ghr-miR1876a	HQ452484.1	auxin-responsive protein (Aux4) mRNA, complete cds	GTGGGTTTGGATGGGCAG			Signal transduction	393	409	GACGGGUAGGUUUGGGUG	5' CU-CCUGUCCAAACUCAU 3'
ghr-miR1876a	AY074794.1	bacterial-induced peroxidase (pod2) mRNA, complete cds	GTGGGTTTGGATGGGCAG			Stress response	374	391	GACGGGUAGGUUUGGGUG	5' CUGCCCCUCCAAACAGAU 3'
ghr-miR1876a	AF336277.1	BNLGHi8377 (bnlghi8377) mRNA, complete cds	GTGGGTTTGGATGGGCAG				14	29	GACGGGUAGGUUUGGGUG	5' CAGCUCAUCCAAAUCCCA 3'
ghr-miR1876a	AY887896.1	calcineurin B-like protein 3 (CBL3) mRNA, complete cds	GTGGGTTTGGATGGGCAG			Stress response	659	675	GACGGGUAGGUUUGGGUG	5' CUUCC-AUCCAAACGCUC 3'
ghr-miR1876a	AF132854.1	carbonic anhydrase isoform 1 (CA1) mRNA, partial cds; nuclear gene for plastid product	GTGGGTTTGGATGGGCAG			Stress response	130	146	GACGGGUAGGUUUGGGUG	5' CU-CUUAUCCAAGACCGC 3'
ghr-miR1876a	AF132855.1	carbonic anhydrase isoform 2 (CA2) mRNA, partial cds; nuclear gene for plastid product	GTGGGTTTGGATGGGCAG			Stress response	120	136	GACGGGUAGGUUUGGGUG	5' CU-CUUAUCCAAGACCGC 3'
ghr-miR1876a	EU085040.1	CBL3 (CBL3) mRNA, complete cds	GTGGGTTTGGATGGGCAG			Signal transduction	339	355	GACGGGUAGGUUUGGGUG	5' CUUCC-AUCCAAACGCUC 3'
ghr-miR1876a	contig2771	CBL-interacting protein kinase	GTGGGTTTGGATGGGCAG			Signal transduction	741	758	GACGGGUAGGUUUGGGUG	UUGCCUAUUCAAACUCAC
ghr-miR1876a	DQ116448.1	CDPK-related protein kinase (CRK1) mRNA, complete cds	GTGGGTTTGGATGGGCAG			Signal transduction	154	171	GACG-GGUAGGUUUGGGUG	5' UUGCACC-UCCAAACCCUC 3'
ghr-miR1876a	DQ116448.1	CDPK-related protein kinase (CRK1) mRNA, complete cds	GTGGGTTTGGATGGGCAG			Signal transduction	1457	1473	GACGGGUAGGUUUGGGUG	5' CUGAU-AUUCAAACUCAU 3'
ghr-miR1876a	JQ345693.1	CESA5 (CesA5) mRNA, complete cds	GTGGGTTTGGATGGGCAG			Fiber development	122	141	GACGGGU-AGGUUU-GGGUG	5' CUUCUCAAUCCAAAACCCAU 3'
ghr-miR1876a	JQ345696.1	CESA8 (CesA8) mRNA, complete cds	GTGGGTTTGGATGGGCAG			Fiber development	2785	2803	GACGG-GUAGGUUUGGGUG	5' CUGUCACAUCCAAGGCAAC 3'
ghr-miR1876a	FJ713476.1	chalcone synthase 1 mRNA, complete cds	GTGGGTTTGGATGGGCAG			Metabolism	144	160	GACGGGUAGGUUUGGGUG	5' CGGCACAUC-AACCCCAC 3'
ghr-miR1876a	FJ415183.1	clone Spot3-10w16 benzoquinone reductase mRNA, complete cds	GTGGGTTTGGATGGGCAG				610	624	GACGGGUAGGUUUGGGUG	5' AUGCC-AUCCGAACUCAA 3'
ghr-miR1876a	FJ415190.1	clone Spotp5 phosphoglycerate dehydrogenase mRNA, complete cds	GTGGGTTTGGATGGGCAG				14	30	GACGGGUAGGUUUGGGUG	5' CU-CCCAUUGAAACCUAU 3'
ghr-miR1876a	contig2175	COP9 signalosome complex subunit 6a	GTGGGTTTGGATGGGCAG			Stress response	666	683	GACGGGUAGGUUUGGGUG	UUGCCCAUCUAAAGCCAU
ghr-miR1876a	contig2176	COP9 signalosome complex subunit 6a	GTGGGTTTGGATGGGCAG			Stress response	652	669	GACGGGUAGGUUUGGGUG	UUGCCCAUCUAAAGCCAU
ghr-miR1876a	X52305.1	Cotton mRNA for malate synthase (EC 4.1.3.2)	GTGGGTTTGGATGGGCAG			Metabolism	1054	1071	GACGGGUAGGUUUGGGUG	5' CUCCUCAUCCGAACCUGC 3'
ghr-miR1876a	HM749062.1	cultivar Coker 312 xyloglucan endotransglucosylase/hydrolase (XTH1) mRNA, complete cds	GTGGGTTTGGATGGGCAG			Metabolism	779	793	GACGGGUAGGUUUGGGUG	5' CUGCUUAUC-AAGCCCUU 3'
ghr-miR1876a	JF430801.1	cultivar Corker 201 somatic embryogenesis receptor-like kinase 2 protein (SERK2) mRNA, complete cds	GTGGGTTTGGATGGGCAG			Development	779	794	GACGGGUAGGUUUGGGUG	5' CU-CCUAUCCCA-CCUAC 3'
ghr-miR1876a	GQ176286.1	cultivar kezimian201 cellulose synthase catalytic subunit (cesA5) mRNA, complete cds	GTGGGTTTGGATGGGCAG			Fiber development	2753	2771	GACGG-GUAGGUUUGGGUG	5' CUGUCACAUCCAAGGCAAC 3'
ghr-miR1876a	JF800909.1	cultivar Restoring line Y18 somatic embryogenesis receptor-like kinase 3 protein (serk3) mRNA, complete cds	GTGGGTTTGGATGGGCAG			Development	683	698	GACGGGUAGGUUUGGGUG	5' CU-CCUAUCCCA-CCUAC 3'
ghr-miR1876a	EF187443.1	cultivar T586 anthocyanidin reductase mRNA, complete cds	GTGGGTTTGGATGGGCAG			Metabolism	884	899	GACGGGUAGGUUUGGGUG	5' UUCCCC-UCCAAACCCAA 3'
ghr-miR1876a	HM034761.1	cultivar Xinluzao-13 GAI4a mRNA, complete cds	GTGGGTTTGGATGGGCAG				80	96	GACGGGUAGGUUUGGGUG	5' CUCCUCCUCCAAGCC-AC 3'
ghr-miR1876a	HM034762.1	cultivar Xinluzao-13 GAI4b mRNA, complete cds	GTGGGTTTGGATGGGCAG				71	87	GACGGGUAGGUUUGGGUG	5' CUCCUCGUCCAAGCC-AC 3'
ghr-miR1876a	FJ376603.1	cultivar Xu-142 cinnamoyl-CoA reductase 1 (CCR1) mRNA, complete cds	GTGGGTTTGGATGGGCAG			Metabolism	98	114	GACGGGUAGGUUUGGGUG	5' CUGCCCUUC-AGCCCCAU 3'
ghr-miR1876a	FJ974045.1	cultivar Xuzhou142 GAI/RGA protein (GAI2) mRNA, complete cds	GTGGGTTTGGATGGGCAG			Signal transduction	974	990	GACGGGUAGGUUUGGGUG	5' UUAUCC-UCAAAACCCAC 3'
ghr-miR1876a	FJ974046.1	cultivar Xuzhou142 GAI/RGA-like protein (GAI3) mRNA, complete cds	GTGGGTTTGGATGGGCAG			Signal transduction	69	85	GACGGGUAGGUUUGGGUG	5' CUCCUCGUCCAAGCC-AC 3'
ghr-miR1876a	EF564626.1	cultivar Zhongmian 35 chloroplast acetyl-CoA carboxylase carboxyltransferase alpha subunit (CTa2) mRNA, complete cds; nuclear gene for chloroplast product	GTGGGTTTGGATGGGCAG			Metabolism	194	210	GACGGGUAGGUUUGGGUG	5' CUGCAGAUCCAGAUCCAA 3'
ghr-miR1876a	HQ229656.1	DNA N-glycosylase/DNA-(apurinic or apyrimidinic site) lyase mRNA, partial cds	GTGGGTTTGGATGGGCAG				1454	1470	GACGGGUAGGUUUGGGUG	5' CUGCA-AUUUAAACUCAC 3'
ghr-miR1876a	AY253447.1	endo-1,4-beta-glucanase mRNA, complete cds	GTGGGTTTGGATGGGCAG			Metabolism	1101	1119	GACGGGUAGG-UUUGGGUG	5' CUACUCAUCCUAAACUUGC 3'
ghr-miR1876a	AY253447.1	endo-1,4-beta-glucanase mRNA, complete cds	GTGGGTTTGGATGGGCAG			Metabolism	26	43	GACGGGUAGGUUUGGGUG	5' CUACUCUUCCAAAUCCUC 3'
ghr-miR1876a	AF511408.1	endo-1,4-beta-glucanase mRNA, complete cds	GTGGGTTTGGATGGGCAG			Metabolism	1134	1152	GACGGGUAGG-UUUGGGUG	5' CUACUCAUCCUAAACUUGC 3'
ghr-miR1876a	AF511408.1	endo-1,4-beta-glucanase mRNA, complete cds	GTGGGTTTGGATGGGCAG			Metabolism	59	76	GACGGGUAGGUUUGGGUG	5' CUACUCUUCCAAAUCCUC 3'
ghr-miR1876a	contig7983	ethylene-responsive transcription factor RAP2-4	GTGGGTTTGGATGGGCAG			Transcription factor	150	168	GACG-GGUAGGUUUGGGUG	GUGCGCCAUCCAAACCCAC
ghr-miR1876a	EF672644.1	fasciclin-like arabinogalactan protein 18 (FLA18) mRNA, complete cds	GTGGGTTTGGATGGGCAG			Cell migration	9	26	GACGGGUAGGUUUGGGUG	5' CUUUUCCUCCAAACCAAC 3'
ghr-miR1876a	EF672634.1	fasciclin-like arabinogalactan protein 8 (FLA8) mRNA, complete cds	GTGGGTTTGGATGGGCAG			Cell migration	465	482	GACGGGUAGGUUUG-GGUG	5' CUCCCCUUC-AAACGCCAC 3'
ghr-miR1876a	GU062185.1	flavonoid 3'-hydroxylase mRNA, complete cds	GTGGGTTTGGATGGGCAG			Metabolism	1113	1131	GA-CGGGU-AGGUUUGGGUG	5' CUUGCCCAAUCUAA-CCUAC 3'
ghr-miR1876a	EU373070.1	gland development related protein 80-like mRNA, complete sequence	GTGGGTTTGGATGGGCAG				511	528	GACGGGUAGGUUUGGGUG	5' UUGCCUAUUUGAAAUCAC 3'
ghr-miR1876a	contig14875	haloacid dehalogenase-like hydrolase domain-containing protein	GTGGGTTTGGATGGGCAG				464	481	GACGGGUAGGUUUGGGUG	UCGCCCAUCUAAACCCAG
ghr-miR1876a	DQ825801.1	HyPRP1 (HyPRP1) mRNA, complete cds	GTGGGTTTGGATGGGCAG			Stress response	575	592	GACGGGUAGG-UUUGGGUG	5' CUACUUAUCCUAAACC-AC 3'
ghr-miR1876a	contig11008	Integral membrane Yip1-like protein	GTGGGTTTGGATGGGCAG				230	246	GACGGGUAGGUUUGGGUG	CCGCCC-UCCAAGCCCAC
ghr-miR1876a	HM598123.1	isolate 1 cultivar Xincai 5 flavonoid 3'-hydroxylase mRNA, complete cds	GTGGGTTTGGATGGGCAG			Metabolism	1140	1158	GA-CGGGU-AGGUUUGGGUG	5' CUUGCCCAAUCUAA-CCUAC 3'
ghr-miR1876a	HM598124.1	isolate 2 cultivar Xincai 5 flavonoid 3'-hydroxylase mRNA, complete cds	GTGGGTTTGGATGGGCAG			Metabolism	1140	1158	GA-CGGGU-AGGUUUGGGUG	5' CUUGCCCAAUCUAA-CCUAC 3'
ghr-miR1876a	contig14630	Kinesin-like protein	GTGGGTTTGGATGGGCAG				705	722	GACGGGUAGGUUUGGGUG	CCGCCCAUCCAAACUCAC
ghr-miR1876a	AY574906.1	membrane-anchored endo-1,4-beta-glucanase (CEL) mRNA, complete cds	GTGGGTTTGGATGGGCAG			Fiber development	1115	1133	GACGGGUAGG-UUUGGGUG	5' CUACUCAUCCUAAACUUGC 3'
ghr-miR1876a	AY574906.1	membrane-anchored endo-1,4-beta-glucanase (CEL) mRNA, complete cds	GTGGGTTTGGATGGGCAG			Fiber development	40	57	GACGGGUAGGUUUGGGUG	5' CUACUCUUCCAAAUCCUC 3'
ghr-miR1876a	HM462002.1	MFP mRNA, complete cds	GTGGGTTTGGATGGGCAG				583	599	GACGGGUAGGUUUGGGUG	5' CUGUC-AUCCAAACCAAU 3'
ghr-miR1876a	FJ966894.1	mitogen-activated protein kinase kinase kinase (MAPKKK) mRNA, complete cds	GTGGGTTTGGATGGGCAG			Signal transduction	1164	1180	GACGGGUAGGUUUGGGUG	5' CUGUU-AUCCAAAACUAU 3'
ghr-miR1876a	contig18945	Monocopper oxidase-like protein SKU5	GTGGGTTTGGATGGGCAG				651	668	GACGGGUAGGUUUGGGUG	CUGCUCGUCCGAACCCAC
ghr-miR1876a	D88413.1	mRNA for endo-xyloglucan transferase, clone CF101, partial cds	GTGGGTTTGGATGGGCAG			Fiber development	707	721	GACGGGUAGGUUUGGGUG	5' CUGCUUAUC-AAGCCCUU 3'
ghr-miR1876a	contig11356	NDX1 homeobox protein	GTGGGTTTGGATGGGCAG				1524	1541	GACGGGUAGGUUUGGGUG	CUACCCAUCUGAAUCCAC
ghr-miR1876a	EU727154.1	obtusifoliol-14alpha-demethylase mRNA, complete cds	GTGGGTTTGGATGGGCAG				812	829	GACGGGUAGGUUUGGGUG	5' CUGCCCAUCCCUGCUCAU 3'
ghr-miR1876a	DQ122177.1	obtusifoliol-14-demethylase mRNA, partial cds	GTGGGTTTGGATGGGCAG				508	525	GACGGGUAGGUUUGGGUG	5' CUGCCCAUCCCUGCUCAU 3'
ghr-miR1876a	contig21026	omega-amidase	GTGGGTTTGGATGGGCAG				33	50	GACGGGUAGGUUUGGGUG	ACACUCAUCCAAACCCAU
ghr-miR1876a	contig22471	pentatricopeptide repeat-containing protein	GTGGGTTTGGATGGGCAG			Stress response	64	81	GACGGGUAGGUUUGGGUG	AUUCUCAUCCAAACCCAC
ghr-miR1876a	FJ713475.1	proline-rich protein 3 mRNA, complete cds	GTGGGTTTGGATGGGCAG			Stress response	857	874	GACGGGUAGGUUUGGGUG	5' CUUCGCUUUCGAACCCAC 3'
ghr-miR1876a	HQ724815.1	putative auxin response factor (ARF1) mRNA, complete cds	GTGGGTTTGGATGGGCAG			Signal transduction	300	315	GACGGGUAGGUUUGGGUG	5' CUGCC-AUCUAAAAU-AC 3'
ghr-miR1876a	contig3709	putative steroid-binding protein 3	GTGGGTTTGGATGGGCAG			Metabolism	170	187	GACGGGUAGGUUUGGGUG	CGACCCAUCCAAGCCCAU
ghr-miR1876a	contig15475	PWWP domain-containing protein	GTGGGTTTGGATGGGCAG				48	65	GACGGGUAGGUUUGGGUG	CUUUCCAUCCAAACACAC
ghr-miR1876a	contig9251	RING/U-box domain-containing protein	GTGGGTTTGGATGGGCAG			Transcription factor	434	451	GACGGGUAGGUUUGGGUG	CUGCUCAUCCAUGCCCAU
ghr-miR1876a	GU207868.1	serine/threonine protein kinase 1 mRNA, complete cds	GTGGGTTTGGATGGGCAG			Metabolism	2523	2539	GACGGGUAGGUUUGGGUG	5' CUGUC-AUCCAAGUCAGC 3'
ghr-miR1876a	contig12926	sodium/hydrogen exchanger 2	GTGGGTTTGGATGGGCAG				813	831	GACGG-GUAGGUUUGGGUG	CUGCCACAUCCAAACCAAC
ghr-miR1876a	contig12944	sterol 3beta-glucosyltransferase	GTGGGTTTGGATGGGCAG				1241	1258	GACGGGUAGGUUUGGGUG	AUGAUCAUCCAAACCCAU
ghr-miR1876a	contig3364	Target of Myb protein 1	GTGGGTTTGGATGGGCAG			Fiber development	1232	1250	GACG-GGUAGGUUUGGGUG	CUUCAUCAUCCAAACCCAA
ghr-miR1876a	AY619718.1	transcription factor DRE-binding factor 2 (DBP2) mRNA, complete cds	GTGGGTTTGGATGGGCAG			Transcription factor	565	582	GACG-GGUAGGUUUGGGUG	5' GUGCGCCAUCCAAACCCAC 3'
ghr-miR1876a	GQ292790.1	UDP-D-glucuronic acid 4-epimerase (GAE4) mRNA, complete cds	GTGGGTTTGGATGGGCAG			Fiber development	1064	1082	GACGGGUAGGU-UUGGGUG	5' CUGCUAAUCCACAACCUGC 3'
ghr-miR1876a	JN004105.1	UNVERIFIED: Gossypium hirsutum sterol glucosyltransferase 1-like (SGT1) mRNA, complete sequence	GTGGGTTTGGATGGGCAG				754	767	GACGGGUAGGUUUGGGUG	5' UUGCC-AUC-AAACCCUU 3'
ghr-miR1876a	JN004106.1	UNVERIFIED: Gossypium hirsutum sterol glucosyltransferase 2-like (SGT2) mRNA, complete sequence	GTGGGTTTGGATGGGCAG				1902	1918	GACGGGUAGGUUUGGGUG	5' AUGAUCAUCCAAACCCAU 3'
ghr-miR1876a	JN714279.1	WD40 repeat protein mRNA, complete cds	GTGGGTTTGGATGGGCAG			Transcription factor	2007	2024	GACGGGUAGGUUUGGG-UG	5' CUGUC-AUCAAAACCUUAC 3'
ghr-miR1876a	contig4409	WRKY transcription factor	GTGGGTTTGGATGGGCAG			Transcription factor	919	936	GACGGGUAGGUUUGGGUG	UUCCUCAUCUAAACCCGC
ghr-miR1876a	EF546794.1	xyloglucan endotransglycosylase (XTH) mRNA, complete cds	GTGGGTTTGGATGGGCAG			Fiber development	865	879	GACGGGUAGGUUUGGGUG	5' CUGCUUAUC-AAGCCCUU 3'
ghr-miR1876a	AY189971.2	xyloglucan endotransglycosylase mRNA, complete cds	GTGGGTTTGGATGGGCAG			Fiber development	780	794	GACGGGUAGGUUUGGGUG	5' CUGCUUAUC-AAGCCCUU 3'
ghr-miR1876b	contig19246	15-cis-zeta-carotene isomerase	GTGGGTTTGGATGGGCGG				22	39	GGCGGGUAGGUUUGGGUG	CCGUCCACCCAAACCCAU
ghr-miR1876b	contig5169	177 protein	GTGGGTTTGGATGGGCGG				848	865	GGCGGGUAGGUUUGGGUG	UCGGACAUCCAAACCCAC
ghr-miR1876b	DQ174259.1	ACS-like protein (ACS1) mRNA, complete cds	GTGGGTTTGGATGGGCGG			Metabolism	1847	1863	GGCGGGUAGGUUUGGGUG	5' CUGUCCAUCUUGACCCAA 3'
ghr-miR1876b	FJ713479.1	anthocyanidin reductase 2 mRNA, complete cds	GTGGGTTTGGATGGGCGG			Metabolism	931	943	GGCGGGUAGGUUUGGGUG	5' UUCCCC-UCCAAACCCAA 3'
ghr-miR1876b	contig13188	Arogenate dehydrogenase	GTGGGTTTGGATGGGCGG				1382	1399	GGCGGGUAGGUUUGGGUG	UCCCCCAUCCAAACCCUU
ghr-miR1876b	HQ452484.1	auxin-responsive protein (Aux4) mRNA, complete cds	GTGGGTTTGGATGGGCGG			Signal transduction	392	409	GGCGGGUAGGUUUGGGUG	5' CCUCCUGUCCAAACUCAU 3'
ghr-miR1876b	AY074794.1	bacterial-induced peroxidase (pod2) mRNA, complete cds	GTGGGTTTGGATGGGCGG			Stress response	374	391	GGCGGGUAGGUUUGGGUG	5' CUGCCCCUCCAAACAGAU 3'
ghr-miR1876b	AF336277.1	BNLGHi8377 (bnlghi8377) mRNA, complete cds	GTGGGTTTGGATGGGCGG				16	29	GGCGGGUAGGUUUGGGUG	5' CAGCUCAUCCAAAUCCCA 3'
ghr-miR1876b	DQ116448.1	CDPK-related protein kinase (CRK1) mRNA, complete cds	GTGGGTTTGGATGGGCGG			Signal transduction	154	171	GGCG-GGUAGGUUUGGGUG	5' UUGCACC-UCCAAACCCUC 3'
ghr-miR1876b	contig17682	CDT1A-like protein	GTGGGTTTGGATGGGCGG				801	818	GGCGGGUAGGUUUGGGUG	ACAACCAUCUAAACCCAC
ghr-miR1876b	FJ797563.1	chloroplast chlorophyll A-B binding protein (CBP1) mRNA, complete cds; nuclear gene for chloroplast product	GTGGGTTTGGATGGGCGG				223	240	GGCGGGUAGGUUU-GGGUG	5' CCGCUCCUCCAAAGCCCAA 3'
ghr-miR1876b	HQ229654.1	chromomethylase 3 (CMT3) mRNA, complete cds	GTGGGTTTGGATGGGCGG				166	180	GGCGGGUAGGUUUGGGUG	5' UCUCUCGUCCAAACCGAU 3'
ghr-miR1876b	HQ229654.1	chromomethylase 3 (CMT3) mRNA, complete cds	GTGGGTTTGGATGGGCGG				23	39	GGCGGGUAGGUUUGGGUG	5' CCGCCG-UCCAAAUCAGC 3'
ghr-miR1876b	FJ415180.1	clone Spot48 serine hydroxymethyltransferase mRNA, complete cds	GTGGGTTTGGATGGGCGG				175	191	GGCGGGUAGGUUUGGGUG	5' CCGUC-AUCGAAGCCCUC 3'
ghr-miR1876b	FJ415190.1	clone Spotp5 phosphoglycerate dehydrogenase mRNA, complete cds	GTGGGTTTGGATGGGCGG				13	30	GGCGGGUAGGUUUGGGUG	5' CCUCCCAUUGAAACCUAU 3'
ghr-miR1876b	X52305.1	Cotton mRNA for malate synthase (EC 4.1.3.2)	GTGGGTTTGGATGGGCGG			Metabolism	1054	1071	GGCGGGUAGGUUUGGGUG	5' CUCCUCAUCCGAACCUGC 3'
ghr-miR1876b	JF430801.1	cultivar Corker 201 somatic embryogenesis receptor-like kinase 2 protein (SERK2) mRNA, complete cds	GTGGGTTTGGATGGGCGG			Development	778	794	GGCGGGUAGGUUUGGGUG	5' CCUCCUAUCCCA-CCUAC 3'
ghr-miR1876b	JF800909.1	cultivar Restoring line Y18 somatic embryogenesis receptor-like kinase 3 protein (serk3) mRNA, complete cds	GTGGGTTTGGATGGGCGG			Development	682	698	GGCGGGUAGGUUUGGGUG	5' CCUCCUAUCCCA-CCUAC 3'
ghr-miR1876b	EF187443.1	cultivar T586 anthocyanidin reductase mRNA, complete cds	GTGGGTTTGGATGGGCGG			Metabolism	887	899	GGCGGGUAGGUUUGGGUG	5' UUCCCC-UCCAAACCCAA 3'
ghr-miR1876b	FJ974045.1	cultivar Xuzhou142 GAI/RGA protein (GAI2) mRNA, complete cds	GTGGGTTTGGATGGGCGG			Signal transduction	23	38	GGCGGGUAGGUUUGGGUG	5' CC-CCC-UCUCAACCCAC 3'
ghr-miR1876b	JQ837705.1	cultivar ZM3 proline-rich protein mRNA, complete cds	GTGGGTTTGGATGGGCGG			Stress response	634	652	GGCGGGUAG-GUUUGGGUG	5' CCGCCCAUCACAGUCCCUC 3'
ghr-miR1876b	JQ837705.1	cultivar ZM3 proline-rich protein mRNA, complete cds	GTGGGTTTGGATGGGCGG			Stress response	922	940	GGCGGGUAG-GUUUGGGUG	5' CCACCCAUCACAGUCCCAC 3'
ghr-miR1876b	JQ837705.1	cultivar ZM3 proline-rich protein mRNA, complete cds	GTGGGTTTGGATGGGCGG			Stress response	742	760	GGCGGGUAG-GUUUGGGUG	5' CCACCCGUCACAGUCCCAC 3'
ghr-miR1876b	JQ837705.1	cultivar ZM3 proline-rich protein mRNA, complete cds	GTGGGTTTGGATGGGCGG			Stress response	562	580	GGCGGGUAG-GUUUGGGUG	5' CCACCCAUUACAGUCCCAC 3'
ghr-miR1876b	JQ837705.1	cultivar ZM3 proline-rich protein mRNA, complete cds	GTGGGTTTGGATGGGCGG			Stress response	289	307	GGCGGGUAG-GUUUGGGUG	5' CCACCCAUUACAGUCCCAC 3'
ghr-miR1876b	HQ229656.1	DNA N-glycosylase/DNA-(apurinic or apyrimidinic site) lyase mRNA, partial cds	GTGGGTTTGGATGGGCGG				1454	1470	GGCGGGUAGGUUUGGGUG	5' CUGCA-AUUUAAACUCAC 3'
ghr-miR1876b	contig9948	E3 ubiquitin-protein ligase RMA1	GTGGGTTTGGATGGGCGG			Transcription factor	737	754	GGCGGGUAGGUUUGGGUG	ACGCAUAUCCGAACCCAC
ghr-miR1876b	contig7983	ethylene-responsive transcription factor RAP2-4	GTGGGTTTGGATGGGCGG			Transcription factor	150	168	GGCG-GGUAGGUUUGGGUG	GUGCGCCAUCCAAACCCAC
ghr-miR1876b	EF672639.1	fasciclin-like arabinogalactan protein 13 (FLA13) mRNA, complete cds	GTGGGTTTGGATGGGCGG			Cell migration	210	228	GGCGGGUAGGUUUG-GGUG	5' CCUCACAUCCAAACACCCC 3'
ghr-miR1876b	EF672641.1	fasciclin-like arabinogalactan protein 15 (FLA15) mRNA, complete cds	GTGGGTTTGGATGGGCGG			Cell migration	701	717	GGCGGGUAGGUUUGGGUG	5' CCGUCC-UCCCAAUCUAC 3'
ghr-miR1876b	EF503623.1	F-box protein (FB2) mRNA, complete cds	GTGGGTTTGGATGGGCGG			Transcription factor	342	356	GGCGGGUAGGUUUGGGUG	5' CCGCUU-UCCAAACCCCA 3'
ghr-miR1876b	GU062185.1	flavonoid 3'-hydroxylase mRNA, complete cds	GTGGGTTTGGATGGGCGG			Metabolism	1164	1180	GGCGGGUAGGUUUGGGUG	5' CCACCCGUCCAC-CCCGC 3'
ghr-miR1876b	GU062185.1	flavonoid 3'-hydroxylase mRNA, complete cds	GTGGGTTTGGATGGGCGG			Metabolism	1116	1131	GGCGGGU-AGGUUUGGGUG	5' UUGCCCAAUCUAA-CCUAC 3'
ghr-miR1876b	contig14875	haloacid dehalogenase-like hydrolase domain-containing protein	GTGGGTTTGGATGGGCGG				464	481	GGCGGGUAGGUUUGGGUG	UCGCCCAUCUAAACCCAG
ghr-miR1876b	contig11008	Integral membrane Yip1-like protein	GTGGGTTTGGATGGGCGG				230	246	GGCGGGUAGGUUUGGGUG	CCGCCC-UCCAAGCCCAC
ghr-miR1876b	HM598123.1	isolate 1 cultivar Xincai 5 flavonoid 3'-hydroxylase mRNA, complete cds	GTGGGTTTGGATGGGCGG			Metabolism	1191	1207	GGCGGGUAGGUUUGGGUG	5' CCACCCGUCCAC-CCCGC 3'
ghr-miR1876b	HM598123.1	isolate 1 cultivar Xincai 5 flavonoid 3'-hydroxylase mRNA, complete cds	GTGGGTTTGGATGGGCGG			Metabolism	1143	1158	GGCGGGU-AGGUUUGGGUG	5' UUGCCCAAUCUAA-CCUAC 3'
ghr-miR1876b	HM598124.1	isolate 2 cultivar Xincai 5 flavonoid 3'-hydroxylase mRNA, complete cds	GTGGGTTTGGATGGGCGG			Metabolism	1191	1207	GGCGGGUAGGUUUGGGUG	5' CCACCCGUCCAC-CCCGC 3'
ghr-miR1876b	HM598124.1	isolate 2 cultivar Xincai 5 flavonoid 3'-hydroxylase mRNA, complete cds	GTGGGTTTGGATGGGCGG			Metabolism	1143	1158	GGCGGGU-AGGUUUGGGUG	5' UUGCCCAAUCUAA-CCUAC 3'
ghr-miR1876b	contig14630	Kinesin-like protein	GTGGGTTTGGATGGGCGG				705	722	GGCGGGUAGGUUUGGGUG	CCGCCCAUCCAAACUCAC
ghr-miR1876b	HM462002.1	MFP mRNA, complete cds	GTGGGTTTGGATGGGCGG				583	599	GGCGGGUAGGUUUGGGUG	5' CUGUC-AUCCAAACCAAU 3'
ghr-miR1876b	contig18945	Monocopper oxidase-like protein SKU5	GTGGGTTTGGATGGGCGG				651	668	GGCGGGUAGGUUUGGGUG	CUGCUCGUCCGAACCCAC
ghr-miR1876b	contig21026	omega-amidase	GTGGGTTTGGATGGGCGG				33	50	GGCGGGUAGGUUUGGGUG	ACACUCAUCCAAACCCAU
ghr-miR1876b	contig22471	pentatricopeptide repeat-containing protein	GTGGGTTTGGATGGGCGG			Stress response	64	81	GGCGGGUAGGUUUGGGUG	AUUCUCAUCCAAACCCAC
ghr-miR1876b	contig11609	Poly(A) polymerase	GTGGGTTTGGATGGGCGG				175	192	GGCGGGUAGGUUUGGGUG	CCGUCCAUCUAAACCAAC
ghr-miR1876b	FJ713475.1	proline-rich protein 3 mRNA, complete cds	GTGGGTTTGGATGGGCGG			Stress response	218	234	GGCGGGUAGGUUUGGGUG	5' CC-CCCAUCCUCAUCCAC 3'
ghr-miR1876b	contig3709	putative steroid-binding protein 3	GTGGGTTTGGATGGGCGG			Metabolism	169	187	GGC-GGGUAGGUUUGGGUG	CCGACCCAUCCAAGCCCAU
ghr-miR1876b	contig15475	PWWP domain-containing protein	GTGGGTTTGGATGGGCGG				48	65	GGCGGGUAGGUUUGGGUG	CUUUCCAUCCAAACACAC
ghr-miR1876b	contig10793	Replication factor C subunit	GTGGGTTTGGATGGGCGG				221	239	GGCGGGUA-GGUUUGGGUG	CCGCUGAUACCAAACCCAC
ghr-miR1876b	HQ229657.1	repressor of gene silencing 1 (ROS1) mRNA, complete cds	GTGGGTTTGGATGGGCGG				1196	1213	GGCGGGUAGGUUUGGGUG	5' CCACUCAUCCAGAAACAC 3'
ghr-miR1876b	contig5322	Ribosomal protein L10 family protein	GTGGGTTTGGATGGGCGG				174	191	GGCGGGUAGGUUUGGGUG	CCGACCUUCCAAACCCAA
ghr-miR1876b	contig12926	sodium/hydrogen exchanger 2	GTGGGTTTGGATGGGCGG				813	831	GGCGG-GUAGGUUUGGGUG	CUGCCACAUCCAAACCAAC
ghr-miR1876b	contig12944	sterol 3beta-glucosyltransferase	GTGGGTTTGGATGGGCGG				1241	1258	GGCGGGUAGGUUUGGGUG	AUGAUCAUCCAAACCCAU
ghr-miR1876b	contig3364	Target of Myb protein 1	GTGGGTTTGGATGGGCGG			Fiber development	1232	1250	GGCG-GGUAGGUUUGGGUG	CUUCAUCAUCCAAACCCAA
ghr-miR1876b	contig11634	Tic22-like family protein	GTGGGTTTGGATGGGCGG				178	195	GGCGGGUAGGUUUGGGUG	UCGAACAUCCAGACCCAC
ghr-miR1876b	AY619718.1	transcription factor DRE-binding factor 2 (DBP2) mRNA, complete cds	GTGGGTTTGGATGGGCGG			Transcription factor	567	582	GGCGGGUAGGUUUGGGUG	5' GCGCC-AUCCAAACCCAC 3'
ghr-miR1876b	GQ292786.1	UDP-D-glucose dehydrogenase (UGD4) mRNA, complete cds	GTGGGTTTGGATGGGCGG			Fiber development	394	410	GGCGGGUAGGUUUGGGUG	5' CCGCUGAUCUGA-CCUAC 3'
ghr-miR1876b	GQ292787.1	UDP-D-glucose dehydrogenase (UGD5) mRNA, complete cds	GTGGGTTTGGATGGGCGG			Fiber development	397	413	GGCGGGUAGGUUUGGGUG	5' CCGCUGAUCUGA-CCUAC 3'
ghr-miR1876b	GQ292790.1	UDP-D-glucuronic acid 4-epimerase (GAE4) mRNA, complete cds	GTGGGTTTGGATGGGCGG			Fiber development	1064	1082	GGCGGGUAGGU-UUGGGUG	5' CUGCUAAUCCACAACCUGC 3'
ghr-miR1876b	JN004105.1	UNVERIFIED: Gossypium hirsutum sterol glucosyltransferase 1-like (SGT1) mRNA, complete sequence	GTGGGTTTGGATGGGCGG				1639	1656	GGCGGGUAGGUUUGGGUG	5' CCGCCCAUCCCAGUUGAC 3'
ghr-miR1876b	JN004106.1	UNVERIFIED: Gossypium hirsutum sterol glucosyltransferase 2-like (SGT2) mRNA, complete sequence	GTGGGTTTGGATGGGCGG				1902	1918	GGCGGGUAGGUUUGGGUG	5' AUGAUCAUCCAAACCCAU 3'
ghr-miR1876c	contig19246	15-cis-zeta-carotene isomerase	GTGGGTTTGGATGGGCGG				22	39	GGCGGGUAGGUUUGGGUG	CCGUCCACCCAAACCCAU
ghr-miR1876c	contig5169	177 protein	GTGGGTTTGGATGGGCGG				848	865	GGCGGGUAGGUUUGGGUG	UCGGACAUCCAAACCCAC
ghr-miR1876c	DQ174259.1	ACS-like protein (ACS1) mRNA, complete cds	GTGGGTTTGGATGGGCGG			Metabolism	1847	1863	GGCGGGUAGGUUUGGGUG	5' CUGUCCAUCUUGACCCAA 3'
ghr-miR1876c	FJ713479.1	anthocyanidin reductase 2 mRNA, complete cds	GTGGGTTTGGATGGGCGG			Metabolism	931	943	GGCGGGUAGGUUUGGGUG	5' UUCCCC-UCCAAACCCAA 3'
ghr-miR1876c	contig13188	Arogenate dehydrogenase	GTGGGTTTGGATGGGCGG				1382	1399	GGCGGGUAGGUUUGGGUG	UCCCCCAUCCAAACCCUU
ghr-miR1876c	HQ452484.1	auxin-responsive protein (Aux4) mRNA, complete cds	GTGGGTTTGGATGGGCGG			Signal transduction	392	409	GGCGGGUAGGUUUGGGUG	5' CCUCCUGUCCAAACUCAU 3'
ghr-miR1876c	AY074794.1	bacterial-induced peroxidase (pod2) mRNA, complete cds	GTGGGTTTGGATGGGCGG			Stress response	374	391	GGCGGGUAGGUUUGGGUG	5' CUGCCCCUCCAAACAGAU 3'
ghr-miR1876c	AF336277.1	BNLGHi8377 (bnlghi8377) mRNA, complete cds	GTGGGTTTGGATGGGCGG				16	29	GGCGGGUAGGUUUGGGUG	5' CAGCUCAUCCAAAUCCCA 3'
ghr-miR1876c	DQ116448.1	CDPK-related protein kinase (CRK1) mRNA, complete cds	GTGGGTTTGGATGGGCGG			Signal transduction	154	171	GGCG-GGUAGGUUUGGGUG	5' UUGCACC-UCCAAACCCUC 3'
ghr-miR1876c	contig17682	CDT1A-like protein	GTGGGTTTGGATGGGCGG				801	818	GGCGGGUAGGUUUGGGUG	ACAACCAUCUAAACCCAC
ghr-miR1876c	FJ797563.1	chloroplast chlorophyll A-B binding protein (CBP1) mRNA, complete cds; nuclear gene for chloroplast product	GTGGGTTTGGATGGGCGG				223	240	GGCGGGUAGGUUU-GGGUG	5' CCGCUCCUCCAAAGCCCAA 3'
ghr-miR1876c	HQ229654.1	chromomethylase 3 (CMT3) mRNA, complete cds	GTGGGTTTGGATGGGCGG				166	180	GGCGGGUAGGUUUGGGUG	5' UCUCUCGUCCAAACCGAU 3'
ghr-miR1876c	HQ229654.1	chromomethylase 3 (CMT3) mRNA, complete cds	GTGGGTTTGGATGGGCGG				23	39	GGCGGGUAGGUUUGGGUG	5' CCGCCG-UCCAAAUCAGC 3'
ghr-miR1876c	FJ415180.1	clone Spot48 serine hydroxymethyltransferase mRNA, complete cds	GTGGGTTTGGATGGGCGG				175	191	GGCGGGUAGGUUUGGGUG	5' CCGUC-AUCGAAGCCCUC 3'
ghr-miR1876c	FJ415190.1	clone Spotp5 phosphoglycerate dehydrogenase mRNA, complete cds	GTGGGTTTGGATGGGCGG				13	30	GGCGGGUAGGUUUGGGUG	5' CCUCCCAUUGAAACCUAU 3'
ghr-miR1876c	X52305.1	Cotton mRNA for malate synthase (EC 4.1.3.2)	GTGGGTTTGGATGGGCGG			Metabolism	1054	1071	GGCGGGUAGGUUUGGGUG	5' CUCCUCAUCCGAACCUGC 3'
ghr-miR1876c	JF430801.1	cultivar Corker 201 somatic embryogenesis receptor-like kinase 2 protein (SERK2) mRNA, complete cds	GTGGGTTTGGATGGGCGG			Development	778	794	GGCGGGUAGGUUUGGGUG	5' CCUCCUAUCCCA-CCUAC 3'
ghr-miR1876c	JF800909.1	cultivar Restoring line Y18 somatic embryogenesis receptor-like kinase 3 protein (serk3) mRNA, complete cds	GTGGGTTTGGATGGGCGG			Development	682	698	GGCGGGUAGGUUUGGGUG	5' CCUCCUAUCCCA-CCUAC 3'
ghr-miR1876c	EF187443.1	cultivar T586 anthocyanidin reductase mRNA, complete cds	GTGGGTTTGGATGGGCGG			Metabolism	887	899	GGCGGGUAGGUUUGGGUG	5' UUCCCC-UCCAAACCCAA 3'
ghr-miR1876c	FJ974045.1	cultivar Xuzhou142 GAI/RGA protein (GAI2) mRNA, complete cds	GTGGGTTTGGATGGGCGG			Signal transduction	23	38	GGCGGGUAGGUUUGGGUG	5' CC-CCC-UCUCAACCCAC 3'
ghr-miR1876c	JQ837705.1	cultivar ZM3 proline-rich protein mRNA, complete cds	GTGGGTTTGGATGGGCGG			Stress response	634	652	GGCGGGUAG-GUUUGGGUG	5' CCGCCCAUCACAGUCCCUC 3'
ghr-miR1876c	JQ837705.1	cultivar ZM3 proline-rich protein mRNA, complete cds	GTGGGTTTGGATGGGCGG			Stress response	922	940	GGCGGGUAG-GUUUGGGUG	5' CCACCCAUCACAGUCCCAC 3'
ghr-miR1876c	JQ837705.1	cultivar ZM3 proline-rich protein mRNA, complete cds	GTGGGTTTGGATGGGCGG			Stress response	742	760	GGCGGGUAG-GUUUGGGUG	5' CCACCCGUCACAGUCCCAC 3'
ghr-miR1876c	JQ837705.1	cultivar ZM3 proline-rich protein mRNA, complete cds	GTGGGTTTGGATGGGCGG			Stress response	562	580	GGCGGGUAG-GUUUGGGUG	5' CCACCCAUUACAGUCCCAC 3'
ghr-miR1876c	JQ837705.1	cultivar ZM3 proline-rich protein mRNA, complete cds	GTGGGTTTGGATGGGCGG			Stress response	289	307	GGCGGGUAG-GUUUGGGUG	5' CCACCCAUUACAGUCCCAC 3'
ghr-miR1876c	HQ229656.1	DNA N-glycosylase/DNA-(apurinic or apyrimidinic site) lyase mRNA, partial cds	GTGGGTTTGGATGGGCGG				1454	1470	GGCGGGUAGGUUUGGGUG	5' CUGCA-AUUUAAACUCAC 3'
ghr-miR1876c	contig9948	E3 ubiquitin-protein ligase RMA1	GTGGGTTTGGATGGGCGG			Transcription factor	737	754	GGCGGGUAGGUUUGGGUG	ACGCAUAUCCGAACCCAC
ghr-miR1876c	contig7983	ethylene-responsive transcription factor RAP2-4	GTGGGTTTGGATGGGCGG			Transcription factor	150	168	GGCG-GGUAGGUUUGGGUG	GUGCGCCAUCCAAACCCAC
ghr-miR1876c	EF672639.1	fasciclin-like arabinogalactan protein 13 (FLA13) mRNA, complete cds	GTGGGTTTGGATGGGCGG			Cell migration	210	228	GGCGGGUAGGUUUG-GGUG	5' CCUCACAUCCAAACACCCC 3'
ghr-miR1876c	EF672641.1	fasciclin-like arabinogalactan protein 15 (FLA15) mRNA, complete cds	GTGGGTTTGGATGGGCGG			Cell migration	701	717	GGCGGGUAGGUUUGGGUG	5' CCGUCC-UCCCAAUCUAC 3'
ghr-miR1876c	EF503623.1	F-box protein (FB2) mRNA, complete cds	GTGGGTTTGGATGGGCGG			Transcription factor	342	356	GGCGGGUAGGUUUGGGUG	5' CCGCUU-UCCAAACCCCA 3'
ghr-miR1876c	GU062185.1	flavonoid 3'-hydroxylase mRNA, complete cds	GTGGGTTTGGATGGGCGG			Metabolism	1164	1180	GGCGGGUAGGUUUGGGUG	5' CCACCCGUCCAC-CCCGC 3'
ghr-miR1876c	GU062185.1	flavonoid 3'-hydroxylase mRNA, complete cds	GTGGGTTTGGATGGGCGG			Metabolism	1116	1131	GGCGGGU-AGGUUUGGGUG	5' UUGCCCAAUCUAA-CCUAC 3'
ghr-miR1876c	contig14875	haloacid dehalogenase-like hydrolase domain-containing protein	GTGGGTTTGGATGGGCGG				464	481	GGCGGGUAGGUUUGGGUG	UCGCCCAUCUAAACCCAG
ghr-miR1876c	contig11008	Integral membrane Yip1-like protein	GTGGGTTTGGATGGGCGG				230	246	GGCGGGUAGGUUUGGGUG	CCGCCC-UCCAAGCCCAC
ghr-miR1876c	HM598123.1	isolate 1 cultivar Xincai 5 flavonoid 3'-hydroxylase mRNA, complete cds	GTGGGTTTGGATGGGCGG			Metabolism	1191	1207	GGCGGGUAGGUUUGGGUG	5' CCACCCGUCCAC-CCCGC 3'
ghr-miR1876c	HM598123.1	isolate 1 cultivar Xincai 5 flavonoid 3'-hydroxylase mRNA, complete cds	GTGGGTTTGGATGGGCGG			Metabolism	1143	1158	GGCGGGU-AGGUUUGGGUG	5' UUGCCCAAUCUAA-CCUAC 3'
ghr-miR1876c	HM598124.1	isolate 2 cultivar Xincai 5 flavonoid 3'-hydroxylase mRNA, complete cds	GTGGGTTTGGATGGGCGG			Metabolism	1191	1207	GGCGGGUAGGUUUGGGUG	5' CCACCCGUCCAC-CCCGC 3'
ghr-miR1876c	HM598124.1	isolate 2 cultivar Xincai 5 flavonoid 3'-hydroxylase mRNA, complete cds	GTGGGTTTGGATGGGCGG			Metabolism	1143	1158	GGCGGGU-AGGUUUGGGUG	5' UUGCCCAAUCUAA-CCUAC 3'
ghr-miR1876c	contig14630	Kinesin-like protein	GTGGGTTTGGATGGGCGG				705	722	GGCGGGUAGGUUUGGGUG	CCGCCCAUCCAAACUCAC
ghr-miR1876c	HM462002.1	MFP mRNA, complete cds	GTGGGTTTGGATGGGCGG				583	599	GGCGGGUAGGUUUGGGUG	5' CUGUC-AUCCAAACCAAU 3'
ghr-miR1876c	contig18945	Monocopper oxidase-like protein SKU5	GTGGGTTTGGATGGGCGG				651	668	GGCGGGUAGGUUUGGGUG	CUGCUCGUCCGAACCCAC
ghr-miR1876c	contig21026	omega-amidase	GTGGGTTTGGATGGGCGG				33	50	GGCGGGUAGGUUUGGGUG	ACACUCAUCCAAACCCAU
ghr-miR1876c	contig22471	pentatricopeptide repeat-containing protein	GTGGGTTTGGATGGGCGG			Stress response	64	81	GGCGGGUAGGUUUGGGUG	AUUCUCAUCCAAACCCAC
ghr-miR1876c	contig11609	Poly(A) polymerase	GTGGGTTTGGATGGGCGG				175	192	GGCGGGUAGGUUUGGGUG	CCGUCCAUCUAAACCAAC
ghr-miR1876c	FJ713475.1	proline-rich protein 3 mRNA, complete cds	GTGGGTTTGGATGGGCGG			Stress response	218	234	GGCGGGUAGGUUUGGGUG	5' CC-CCCAUCCUCAUCCAC 3'
ghr-miR1876c	contig3709	putative steroid-binding protein 3	GTGGGTTTGGATGGGCGG			Metabolism	169	187	GGC-GGGUAGGUUUGGGUG	CCGACCCAUCCAAGCCCAU
ghr-miR1876c	contig15475	PWWP domain-containing protein	GTGGGTTTGGATGGGCGG				48	65	GGCGGGUAGGUUUGGGUG	CUUUCCAUCCAAACACAC
ghr-miR1876c	contig10793	Replication factor C subunit	GTGGGTTTGGATGGGCGG				221	239	GGCGGGUA-GGUUUGGGUG	CCGCUGAUACCAAACCCAC
ghr-miR1876c	HQ229657.1	repressor of gene silencing 1 (ROS1) mRNA, complete cds	GTGGGTTTGGATGGGCGG				1196	1213	GGCGGGUAGGUUUGGGUG	5' CCACUCAUCCAGAAACAC 3'
ghr-miR1876c	contig5322	Ribosomal protein L10 family protein	GTGGGTTTGGATGGGCGG				174	191	GGCGGGUAGGUUUGGGUG	CCGACCUUCCAAACCCAA
ghr-miR1876c	contig12926	sodium/hydrogen exchanger 2	GTGGGTTTGGATGGGCGG				813	831	GGCGG-GUAGGUUUGGGUG	CUGCCACAUCCAAACCAAC
ghr-miR1876c	contig12944	sterol 3beta-glucosyltransferase	GTGGGTTTGGATGGGCGG				1241	1258	GGCGGGUAGGUUUGGGUG	AUGAUCAUCCAAACCCAU
ghr-miR1876c	contig3364	Target of Myb protein 1	GTGGGTTTGGATGGGCGG			Fiber development	1232	1250	GGCG-GGUAGGUUUGGGUG	CUUCAUCAUCCAAACCCAA
ghr-miR1876c	contig11634	Tic22-like family protein	GTGGGTTTGGATGGGCGG				178	195	GGCGGGUAGGUUUGGGUG	UCGAACAUCCAGACCCAC
ghr-miR1876c	AY619718.1	transcription factor DRE-binding factor 2 (DBP2) mRNA, complete cds	GTGGGTTTGGATGGGCGG			Transcription factor	567	582	GGCGGGUAGGUUUGGGUG	5' GCGCC-AUCCAAACCCAC 3'
ghr-miR1876c	GQ292786.1	UDP-D-glucose dehydrogenase (UGD4) mRNA, complete cds	GTGGGTTTGGATGGGCGG			Fiber development	394	410	GGCGGGUAGGUUUGGGUG	5' CCGCUGAUCUGA-CCUAC 3'
ghr-miR1876c	GQ292787.1	UDP-D-glucose dehydrogenase (UGD5) mRNA, complete cds	GTGGGTTTGGATGGGCGG			Fiber development	397	413	GGCGGGUAGGUUUGGGUG	5' CCGCUGAUCUGA-CCUAC 3'
ghr-miR1876c	GQ292790.1	UDP-D-glucuronic acid 4-epimerase (GAE4) mRNA, complete cds	GTGGGTTTGGATGGGCGG			Fiber development	1064	1082	GGCGGGUAGGU-UUGGGUG	5' CUGCUAAUCCACAACCUGC 3'
ghr-miR1876c	JN004105.1	UNVERIFIED: Gossypium hirsutum sterol glucosyltransferase 1-like (SGT1) mRNA, complete sequence	GTGGGTTTGGATGGGCGG				1639	1656	GGCGGGUAGGUUUGGGUG	5' CCGCCCAUCCCAGUUGAC 3'
ghr-miR1876c	JN004106.1	UNVERIFIED: Gossypium hirsutum sterol glucosyltransferase 2-like (SGT2) mRNA, complete sequence	GTGGGTTTGGATGGGCGG				1902	1918	GGCGGGUAGGUUUGGGUG	5' AUGAUCAUCCAAACCCAU 3'
ghr-miR1876d	contig19246	15-cis-zeta-carotene isomerase	GTGGGTTTGGATGGGCGG				22	39	GGCGGGUAGGUUUGGGUG	CCGUCCACCCAAACCCAU
ghr-miR1876d	contig5169	177 protein	GTGGGTTTGGATGGGCGG				848	865	GGCGGGUAGGUUUGGGUG	UCGGACAUCCAAACCCAC
ghr-miR1876d	DQ174259.1	ACS-like protein (ACS1) mRNA, complete cds	GTGGGTTTGGATGGGCGG			Metabolism	1847	1863	GGCGGGUAGGUUUGGGUG	5' CUGUCCAUCUUGACCCAA 3'
ghr-miR1876d	FJ713479.1	anthocyanidin reductase 2 mRNA, complete cds	GTGGGTTTGGATGGGCGG			Metabolism	931	943	GGCGGGUAGGUUUGGGUG	5' UUCCCC-UCCAAACCCAA 3'
ghr-miR1876d	contig13188	Arogenate dehydrogenase	GTGGGTTTGGATGGGCGG				1382	1399	GGCGGGUAGGUUUGGGUG	UCCCCCAUCCAAACCCUU
ghr-miR1876d	HQ452484.1	auxin-responsive protein (Aux4) mRNA, complete cds	GTGGGTTTGGATGGGCGG			Signal transduction	392	409	GGCGGGUAGGUUUGGGUG	5' CCUCCUGUCCAAACUCAU 3'
ghr-miR1876d	AY074794.1	bacterial-induced peroxidase (pod2) mRNA, complete cds	GTGGGTTTGGATGGGCGG			Stress response	374	391	GGCGGGUAGGUUUGGGUG	5' CUGCCCCUCCAAACAGAU 3'
ghr-miR1876d	AF336277.1	BNLGHi8377 (bnlghi8377) mRNA, complete cds	GTGGGTTTGGATGGGCGG				16	29	GGCGGGUAGGUUUGGGUG	5' CAGCUCAUCCAAAUCCCA 3'
ghr-miR1876d	DQ116448.1	CDPK-related protein kinase (CRK1) mRNA, complete cds	GTGGGTTTGGATGGGCGG			Signal transduction	154	171	GGCG-GGUAGGUUUGGGUG	5' UUGCACC-UCCAAACCCUC 3'
ghr-miR1876d	contig17682	CDT1A-like protein	GTGGGTTTGGATGGGCGG				801	818	GGCGGGUAGGUUUGGGUG	ACAACCAUCUAAACCCAC
ghr-miR1876d	FJ797563.1	chloroplast chlorophyll A-B binding protein (CBP1) mRNA, complete cds; nuclear gene for chloroplast product	GTGGGTTTGGATGGGCGG				223	240	GGCGGGUAGGUUU-GGGUG	5' CCGCUCCUCCAAAGCCCAA 3'
ghr-miR1876d	HQ229654.1	chromomethylase 3 (CMT3) mRNA, complete cds	GTGGGTTTGGATGGGCGG				166	180	GGCGGGUAGGUUUGGGUG	5' UCUCUCGUCCAAACCGAU 3'
ghr-miR1876d	HQ229654.1	chromomethylase 3 (CMT3) mRNA, complete cds	GTGGGTTTGGATGGGCGG				23	39	GGCGGGUAGGUUUGGGUG	5' CCGCCG-UCCAAAUCAGC 3'
ghr-miR1876d	FJ415180.1	clone Spot48 serine hydroxymethyltransferase mRNA, complete cds	GTGGGTTTGGATGGGCGG				175	191	GGCGGGUAGGUUUGGGUG	5' CCGUC-AUCGAAGCCCUC 3'
ghr-miR1876d	FJ415190.1	clone Spotp5 phosphoglycerate dehydrogenase mRNA, complete cds	GTGGGTTTGGATGGGCGG				13	30	GGCGGGUAGGUUUGGGUG	5' CCUCCCAUUGAAACCUAU 3'
ghr-miR1876d	X52305.1	Cotton mRNA for malate synthase (EC 4.1.3.2)	GTGGGTTTGGATGGGCGG			Metabolism	1054	1071	GGCGGGUAGGUUUGGGUG	5' CUCCUCAUCCGAACCUGC 3'
ghr-miR1876d	JF430801.1	cultivar Corker 201 somatic embryogenesis receptor-like kinase 2 protein (SERK2) mRNA, complete cds	GTGGGTTTGGATGGGCGG			Development	778	794	GGCGGGUAGGUUUGGGUG	5' CCUCCUAUCCCA-CCUAC 3'
ghr-miR1876d	JF800909.1	cultivar Restoring line Y18 somatic embryogenesis receptor-like kinase 3 protein (serk3) mRNA, complete cds	GTGGGTTTGGATGGGCGG			Development	682	698	GGCGGGUAGGUUUGGGUG	5' CCUCCUAUCCCA-CCUAC 3'
ghr-miR1876d	EF187443.1	cultivar T586 anthocyanidin reductase mRNA, complete cds	GTGGGTTTGGATGGGCGG			Metabolism	887	899	GGCGGGUAGGUUUGGGUG	5' UUCCCC-UCCAAACCCAA 3'
ghr-miR1876d	FJ974045.1	cultivar Xuzhou142 GAI/RGA protein (GAI2) mRNA, complete cds	GTGGGTTTGGATGGGCGG			Signal transduction	23	38	GGCGGGUAGGUUUGGGUG	5' CC-CCC-UCUCAACCCAC 3'
ghr-miR1876d	JQ837705.1	cultivar ZM3 proline-rich protein mRNA, complete cds	GTGGGTTTGGATGGGCGG			Stress response	634	652	GGCGGGUAG-GUUUGGGUG	5' CCGCCCAUCACAGUCCCUC 3'
ghr-miR1876d	JQ837705.1	cultivar ZM3 proline-rich protein mRNA, complete cds	GTGGGTTTGGATGGGCGG			Stress response	922	940	GGCGGGUAG-GUUUGGGUG	5' CCACCCAUCACAGUCCCAC 3'
ghr-miR1876d	JQ837705.1	cultivar ZM3 proline-rich protein mRNA, complete cds	GTGGGTTTGGATGGGCGG			Stress response	742	760	GGCGGGUAG-GUUUGGGUG	5' CCACCCGUCACAGUCCCAC 3'
ghr-miR1876d	JQ837705.1	cultivar ZM3 proline-rich protein mRNA, complete cds	GTGGGTTTGGATGGGCGG			Stress response	562	580	GGCGGGUAG-GUUUGGGUG	5' CCACCCAUUACAGUCCCAC 3'
ghr-miR1876d	JQ837705.1	cultivar ZM3 proline-rich protein mRNA, complete cds	GTGGGTTTGGATGGGCGG			Stress response	289	307	GGCGGGUAG-GUUUGGGUG	5' CCACCCAUUACAGUCCCAC 3'
ghr-miR1876d	HQ229656.1	DNA N-glycosylase/DNA-(apurinic or apyrimidinic site) lyase mRNA, partial cds	GTGGGTTTGGATGGGCGG				1454	1470	GGCGGGUAGGUUUGGGUG	5' CUGCA-AUUUAAACUCAC 3'
ghr-miR1876d	contig9948	E3 ubiquitin-protein ligase RMA1	GTGGGTTTGGATGGGCGG			Transcription factor	737	754	GGCGGGUAGGUUUGGGUG	ACGCAUAUCCGAACCCAC
ghr-miR1876d	contig7983	ethylene-responsive transcription factor RAP2-4	GTGGGTTTGGATGGGCGG			Transcription factor	150	168	GGCG-GGUAGGUUUGGGUG	GUGCGCCAUCCAAACCCAC
ghr-miR1876d	EF672639.1	fasciclin-like arabinogalactan protein 13 (FLA13) mRNA, complete cds	GTGGGTTTGGATGGGCGG			Cell migration	210	228	GGCGGGUAGGUUUG-GGUG	5' CCUCACAUCCAAACACCCC 3'
ghr-miR1876d	EF672641.1	fasciclin-like arabinogalactan protein 15 (FLA15) mRNA, complete cds	GTGGGTTTGGATGGGCGG			Cell migration	701	717	GGCGGGUAGGUUUGGGUG	5' CCGUCC-UCCCAAUCUAC 3'
ghr-miR1876d	EF503623.1	F-box protein (FB2) mRNA, complete cds	GTGGGTTTGGATGGGCGG			Transcription factor	342	356	GGCGGGUAGGUUUGGGUG	5' CCGCUU-UCCAAACCCCA 3'
ghr-miR1876d	GU062185.1	flavonoid 3'-hydroxylase mRNA, complete cds	GTGGGTTTGGATGGGCGG			Metabolism	1164	1180	GGCGGGUAGGUUUGGGUG	5' CCACCCGUCCAC-CCCGC 3'
ghr-miR1876d	GU062185.1	flavonoid 3'-hydroxylase mRNA, complete cds	GTGGGTTTGGATGGGCGG			Metabolism	1116	1131	GGCGGGU-AGGUUUGGGUG	5' UUGCCCAAUCUAA-CCUAC 3'
ghr-miR1876d	contig14875	haloacid dehalogenase-like hydrolase domain-containing protein	GTGGGTTTGGATGGGCGG				464	481	GGCGGGUAGGUUUGGGUG	UCGCCCAUCUAAACCCAG
ghr-miR1876d	contig11008	Integral membrane Yip1-like protein	GTGGGTTTGGATGGGCGG				230	246	GGCGGGUAGGUUUGGGUG	CCGCCC-UCCAAGCCCAC
ghr-miR1876d	HM598123.1	isolate 1 cultivar Xincai 5 flavonoid 3'-hydroxylase mRNA, complete cds	GTGGGTTTGGATGGGCGG			Metabolism	1191	1207	GGCGGGUAGGUUUGGGUG	5' CCACCCGUCCAC-CCCGC 3'
ghr-miR1876d	HM598123.1	isolate 1 cultivar Xincai 5 flavonoid 3'-hydroxylase mRNA, complete cds	GTGGGTTTGGATGGGCGG			Metabolism	1143	1158	GGCGGGU-AGGUUUGGGUG	5' UUGCCCAAUCUAA-CCUAC 3'
ghr-miR1876d	HM598124.1	isolate 2 cultivar Xincai 5 flavonoid 3'-hydroxylase mRNA, complete cds	GTGGGTTTGGATGGGCGG			Metabolism	1191	1207	GGCGGGUAGGUUUGGGUG	5' CCACCCGUCCAC-CCCGC 3'
ghr-miR1876d	HM598124.1	isolate 2 cultivar Xincai 5 flavonoid 3'-hydroxylase mRNA, complete cds	GTGGGTTTGGATGGGCGG			Metabolism	1143	1158	GGCGGGU-AGGUUUGGGUG	5' UUGCCCAAUCUAA-CCUAC 3'
ghr-miR1876d	contig14630	Kinesin-like protein	GTGGGTTTGGATGGGCGG				705	722	GGCGGGUAGGUUUGGGUG	CCGCCCAUCCAAACUCAC
ghr-miR1876d	HM462002.1	MFP mRNA, complete cds	GTGGGTTTGGATGGGCGG				583	599	GGCGGGUAGGUUUGGGUG	5' CUGUC-AUCCAAACCAAU 3'
ghr-miR1876d	contig18945	Monocopper oxidase-like protein SKU5	GTGGGTTTGGATGGGCGG				651	668	GGCGGGUAGGUUUGGGUG	CUGCUCGUCCGAACCCAC
ghr-miR1876d	contig21026	omega-amidase	GTGGGTTTGGATGGGCGG				33	50	GGCGGGUAGGUUUGGGUG	ACACUCAUCCAAACCCAU
ghr-miR1876d	contig22471	pentatricopeptide repeat-containing protein	GTGGGTTTGGATGGGCGG			Stress response	64	81	GGCGGGUAGGUUUGGGUG	AUUCUCAUCCAAACCCAC
ghr-miR1876d	contig11609	Poly(A) polymerase	GTGGGTTTGGATGGGCGG				175	192	GGCGGGUAGGUUUGGGUG	CCGUCCAUCUAAACCAAC
ghr-miR1876d	FJ713475.1	proline-rich protein 3 mRNA, complete cds	GTGGGTTTGGATGGGCGG			Stress response	218	234	GGCGGGUAGGUUUGGGUG	5' CC-CCCAUCCUCAUCCAC 3'
ghr-miR1876d	contig3709	putative steroid-binding protein 3	GTGGGTTTGGATGGGCGG			Metabolism	169	187	GGC-GGGUAGGUUUGGGUG	CCGACCCAUCCAAGCCCAU
ghr-miR1876d	contig15475	PWWP domain-containing protein	GTGGGTTTGGATGGGCGG				48	65	GGCGGGUAGGUUUGGGUG	CUUUCCAUCCAAACACAC
ghr-miR1876d	contig10793	Replication factor C subunit	GTGGGTTTGGATGGGCGG				221	239	GGCGGGUA-GGUUUGGGUG	CCGCUGAUACCAAACCCAC
ghr-miR1876d	HQ229657.1	repressor of gene silencing 1 (ROS1) mRNA, complete cds	GTGGGTTTGGATGGGCGG				1196	1213	GGCGGGUAGGUUUGGGUG	5' CCACUCAUCCAGAAACAC 3'
ghr-miR1876d	contig5322	Ribosomal protein L10 family protein	GTGGGTTTGGATGGGCGG				174	191	GGCGGGUAGGUUUGGGUG	CCGACCUUCCAAACCCAA
ghr-miR1876d	contig12926	sodium/hydrogen exchanger 2	GTGGGTTTGGATGGGCGG				813	831	GGCGG-GUAGGUUUGGGUG	CUGCCACAUCCAAACCAAC
ghr-miR1876d	contig12944	sterol 3beta-glucosyltransferase	GTGGGTTTGGATGGGCGG				1241	1258	GGCGGGUAGGUUUGGGUG	AUGAUCAUCCAAACCCAU
ghr-miR1876d	contig3364	Target of Myb protein 1	GTGGGTTTGGATGGGCGG			Fiber development	1232	1250	GGCG-GGUAGGUUUGGGUG	CUUCAUCAUCCAAACCCAA
ghr-miR1876d	contig11634	Tic22-like family protein	GTGGGTTTGGATGGGCGG				178	195	GGCGGGUAGGUUUGGGUG	UCGAACAUCCAGACCCAC
ghr-miR1876d	AY619718.1	transcription factor DRE-binding factor 2 (DBP2) mRNA, complete cds	GTGGGTTTGGATGGGCGG			Transcription factor	567	582	GGCGGGUAGGUUUGGGUG	5' GCGCC-AUCCAAACCCAC 3'
ghr-miR1876d	GQ292786.1	UDP-D-glucose dehydrogenase (UGD4) mRNA, complete cds	GTGGGTTTGGATGGGCGG			Fiber development	394	410	GGCGGGUAGGUUUGGGUG	5' CCGCUGAUCUGA-CCUAC 3'
ghr-miR1876d	GQ292787.1	UDP-D-glucose dehydrogenase (UGD5) mRNA, complete cds	GTGGGTTTGGATGGGCGG			Fiber development	397	413	GGCGGGUAGGUUUGGGUG	5' CCGCUGAUCUGA-CCUAC 3'
ghr-miR1876d	GQ292790.1	UDP-D-glucuronic acid 4-epimerase (GAE4) mRNA, complete cds	GTGGGTTTGGATGGGCGG			Fiber development	1064	1082	GGCGGGUAGGU-UUGGGUG	5' CUGCUAAUCCACAACCUGC 3'
ghr-miR1876d	JN004105.1	UNVERIFIED: Gossypium hirsutum sterol glucosyltransferase 1-like (SGT1) mRNA, complete sequence	GTGGGTTTGGATGGGCGG				1639	1656	GGCGGGUAGGUUUGGGUG	5' CCGCCCAUCCCAGUUGAC 3'
ghr-miR1876d	JN004106.1	UNVERIFIED: Gossypium hirsutum sterol glucosyltransferase 2-like (SGT2) mRNA, complete sequence	GTGGGTTTGGATGGGCGG				1902	1918	GGCGGGUAGGUUUGGGUG	5' AUGAUCAUCCAAACCCAU 3'
ghr-miR2111	contig244	BHLH transcription factor	TAATCTGCATCCTGAGGTTT			Transcription factor	237	256	UUUGGAGUCCUACGUCUAAU	AAGGUGCAGGAUGCAGAUUC
ghr-miR2111	contig11375	Circadian clock-associated protein 1a	TAATCTGCATCCTGAGGTTT			Circadian clock	738	757	UUUGGAGUCCUACGUCUAAU	GAGCCUCAGGAUGUAGAUAA
ghr-miR2111	FJ415179.1	clone Spot46 dimethylmenaquinone methyltransferase mRNA, complete cds	TAATCTGCATCCTGAGGTTT				663	684	UUUGGA-GUCCUACGU-CUAAU	5' AAAUCUGCAGGAUGCAUGGUAA 3'
ghr-miR2111	contig1816	Coatomer subunit gamma	TAATCTGCATCCTGAGGTTT				341	359	UUUGGAGUCCUACGUCUAAU	AAACCAU-GGAUGCAGAUUG
ghr-miR2111	contig9337	Cotton fiber expressed protein	TAATCTGCATCCTGAGGTTT			Fiber development	984	1003	UUUGGAGUCCUACGUCUAAU	AAAACUAAGGGUGUAGAUUA
ghr-miR2111	EF564625.1	cultivar Zhongmian 35 chloroplast acetyl-CoA carboxylase carboxyltransferase alpha subunit (CTa1) mRNA, complete cds; nuclear gene for chloroplast product	TAATCTGCATCCTGAGGTTT			Metabolism	360	379	UUUGGAGUC-CUACGUCUAAU	5' GGAUUUCAGUGAU-CAGAUUA 3'
ghr-miR2111	EF564626.1	cultivar Zhongmian 35 chloroplast acetyl-CoA carboxylase carboxyltransferase alpha subunit (CTa2) mRNA, complete cds; nuclear gene for chloroplast product	TAATCTGCATCCTGAGGTTT			Metabolism	360	379	UUUGGAGUC-CUACGUCUAAU	5' GGAUUUCAGUGAU-CAGAUUA 3'
ghr-miR2111	contig25221	DNA polymerase eta subunit	TAATCTGCATCCTGAGGTTT				618	637	UUUGGAGUCCUACGUCUAAU	AGAACUUAGGAUGCAGGUUU
ghr-miR2111	contig10092	E3 ubiquitin-protein ligase BRE1-like 2	TAATCTGCATCCTGAGGTTT			Transcription factor	1063	1081	UUUGGAGUCCUACGUCUAAU	AAGCUUCAGGAUG-AGAUUA
ghr-miR2111	contig12634	myosin heavy chain-related protein	TAATCTGCATCCTGAGGTTT			Transcription factor	134	152	UUUGGAGUCCUACGUCUAAU	AGACAUCAGGAUGC-GAUUG
ghr-miR2111	contig12635	myosin heavy chain-related protein	TAATCTGCATCCTGAGGTTT			Transcription factor	157	175	UUUGGAGUCCUACGUCUAAU	AGACAUCAGGAUGC-GAUUG
ghr-miR2111	contig18425	Protein TIME FOR COFFEE	TAATCTGCATCCTGAGGTTT			Circadian clock	115	134	UUUGGAGUCCUACGUCUAAU	AAGUUUCAGGAUGCAGAAUG
ghr-miR2111	contig19463	Ribosomal RNA large subunit methyltransferase E	TAATCTGCATCCTGAGGTTT				372	391	UUUGGAGUCCUACGUCUAAU	UCAACUCAGGAUGCAGAUUU
ghr-miR2111	contig7417	WD-40 repeat family	TAATCTGCATCCTGAGGTTT			Transcription factor	732	752	UUUGGAG-UCCUACGUCUAAU	AACUCUCUAGGGUGCAGAUUA
ghr-miR2118	contig1010	14-3-3 protein 6	ATGGTTGGATGGGGGCGA			Stress response	172	189	AGCGGGGGUAGGUUGGUA	UCCUCCCCAUCCAAUCAC
ghr-miR2118	contig1011	14-3-3-like protein	ATGGTTGGATGGGGGCGA			Stress response	24	41	AGCGGGGGUAGGUUGGUA	UCCUCCCCAUCCAAUCAC
ghr-miR2118	contig8177	ABC transporter G family member 7	ATGGTTGGATGGGGGCGA			Fiber development	1367	1384	AGCGGGGGUAGGUUGGUA	UCGCCUUCAUCCAACCUU
ghr-miR2118	AY305729.1	actin (ACT7) mRNA, complete cds	ATGGTTGGATGGGGGCGA				1326	1341	AGCGGGGGUAGGUUGGUA	5' UUGUUUCCA-C-AACCAU 3'
ghr-miR2118	AY305730.1	actin (ACT8) mRNA, complete cds	ATGGTTGGATGGGGGCGA				1331	1346	AGCGGGGGUAGGUUGGUA	5' UUGUUUCCA-C-AACCAU 3'
ghr-miR2118	AY305737.1	actin (ACT9) mRNA, complete cds	ATGGTTGGATGGGGGCGA				1327	1342	AGCGGGGGUAGGUUGGUA	5' UUGUUUCCA-C-AACCAU 3'
ghr-miR2118	FJ560484.1	actin 2 mRNA, complete cds	ATGGTTGGATGGGGGCGA				1385	1400	AGCGGGGGUAGGUUGGUA	5' UUGUUUCCA-C-AACCAU 3'
ghr-miR2118	contig10798	bifunctional inhibitor/lipid-transfer protein/seed storage 2S albumin-like protein	ATGGTTGGATGGGGGCGA				237	255	AGCGGGGGU-AGGUUGGUA	UCGCCCCCAGUGCAACCAU
ghr-miR2118	EF555556.1	biotin carboxyl carrier protein subunit (BCCP1) mRNA, complete cds	ATGGTTGGATGGGGGCGA				629	647	AG-CGGGGGUAGGUUGGUA	5' UCCGCCCCCAUCUGUCCCU 3'
ghr-miR2118	contig4579	Ca2+-transporting ATPase	ATGGTTGGATGGGGGCGA			Metabolism	347	363	AGCGGGGGUAGGUUGGUA	UUG-ACCCAUCCAACUAU
ghr-miR2118	JQ345696.1	CESA8 (CesA8) mRNA, complete cds	ATGGTTGGATGGGGGCGA			Fiber development	2337	2355	AG-CGGGGGUAGGUUGG-UA	5' UCAGCUCCCAUC-AAUCUAU 3'
ghr-miR2118	FJ797564.1	chloroplast chlorophyll A-B binding protein (CBP2) mRNA, complete cds; nuclear gene for chloroplast product	ATGGTTGGATGGGGGCGA				38	53	AGCGGGGGUAGGUUGGUA	5' UGGCCUCUA-C-AACCAU 3'
ghr-miR2118	EF453648.1	clone Ghf_DEG3 unknown mRNA	ATGGTTGGATGGGGGCGA				395	408	AGCGGGGGUAGGUUGGUA	5' UGACCCCCGUCCA-CUAU 3'
ghr-miR2118	JN376125.1	cultivar Coker 315 sucrose synthase isoform B mRNA, complete cds	ATGGTTGGATGGGGGCGA			Fiber development	2044	2060	AGCGGGGGUAGGUUGGUA	5' UUGCCUUCGUACAACCAG 3'
ghr-miR2118	JN376127.1	cultivar Coker 315 sucrose synthase isoform D mRNA, complete cds	ATGGTTGGATGGGGGCGA			Fiber development	244	261	AGCGGGGGUAGGUUGGUA	5' UCUUCACCAUCAAAUCAU 3'
ghr-miR2118	GQ176286.1	cultivar kezimian201 cellulose synthase catalytic subunit (cesA5) mRNA, complete cds	ATGGTTGGATGGGGGCGA			Fiber development	2305	2323	AG-CGGGGGUAGGUUGG-UA	5' UCAGCUCCCAUC-AAUCUAU 3'
ghr-miR2118	EU921265.2	cultivar Xincai 5 flavonoid 3-glucosyltransferase mRNA, complete cds	ATGGTTGGATGGGGGCGA			Fiber development	571	586	AGCGGGGGUA-GGUUGGUA	5' AUGCCCCCAUGCCAGC-AU 3'
ghr-miR2118	FJ376603.1	cultivar Xu-142 cinnamoyl-CoA reductase 1 (CCR1) mRNA, complete cds	ATGGTTGGATGGGGGCGA			Metabolism	249	267	AG-CGGGGGUAGGUUGGUA	5' UCAGCCUCCAUCUGACCAU 3'
ghr-miR2118	JQ837704.1	cultivar ZM3 asparagine synthetase mRNA, complete cds	ATGGTTGGATGGGGGCGA			Metabolism	108	123	AGCGGGGGUAGGUUGGUA	5' UGGCCUCUA-CCAAC-AU 3'
ghr-miR2118	AY279315.1	delta-12 fatty acid desaturase 2 (FAD2-4) mRNA, complete cds	ATGGTTGGATGGGGGCGA			Stress response	431	447	AGCGGGGGUAGGUUGGUA	5' UCGGUCUCAUCCU-CCAU 3'
ghr-miR2118	HQ229656.1	DNA N-glycosylase/DNA-(apurinic or apyrimidinic site) lyase mRNA, partial cds	ATGGTTGGATGGGGGCGA				4428	4444	AGCGGGGGUAGGUUGGUA	5' UCUUCCUCAUUCAAUCAA 3'
ghr-miR2118	DQ123837.1	epoxide hydrolase (GEPH) mRNA, complete cds	ATGGTTGGATGGGGGCGA			Stress response	637	655	AG-CGGGGGUAGGUUGGUA	5' UCUGCACCUGUCCCACCAU 3'
ghr-miR2118	KC147718.1	GA-stimulated transcript-like protein 4 (GASL4) mRNA, complete cds	ATGGTTGGATGGGGGCGA			Signal transduction	208	223	AGCGGGGGU-AGGUUGGUA	5' AGGCCCCCACUCCA-CCAU 3'
ghr-miR2118	EU373048.1	gland development related protein 58-like mRNA, complete sequence	ATGGTTGGATGGGGGCGA				638	653	AGCGGGGGUA-GGUUGGUA	5' AUGCCCCCAUGCCAGC-AU 3'
ghr-miR2118	contig8739	GTP-binding protein, putative	ATGGTTGGATGGGGGCGA			Fiber development	594	611	AGCGGGGGUAGGUUGGUA	UCGCCCUCAUCAAACUAU
ghr-miR2118	contig8996	histone-lysine N-methyltransferase ASHR2	ATGGTTGGATGGGGGCGA				1216	1233	AGCGGGGGUAGGUUGGUA	UUGCCCCCAUCCAAUGAU
ghr-miR2118	contig24615	homeobox protein 33	ATGGTTGGATGGGGGCGA				227	243	AGCGGGGGUAGGUUGGUA	UUGCCCUC-UCCAACCAU
ghr-miR2118	DQ372578.1	isolate vdrg19 GASA-like protein (GER) mRNA, complete cds	ATGGTTGGATGGGGGCGA			Stress response	236	251	AGCGGGGGU-AGGUUGGUA	5' AGGCCCCCACUCCA-CCAU 3'
ghr-miR2118	FJ966894.1	mitogen-activated protein kinase kinase kinase (MAPKKK) mRNA, complete cds	ATGGTTGGATGGGGGCGA			Signal transduction	1912	1930	AGCGGGGGUAGGUUGG-UA	5' UCCUCCUCAUCCAGCUUAU 3'
ghr-miR2118	AY189970.2	profilin mRNA, complete cds	ATGGTTGGATGGGGGCGA				753	768	AGCGGGGGUAGGUUGGUA	5' UC-CCCCCAUC-AGCCAU 3'
ghr-miR2118	EF095704.1	proline-rich protein (PRP3) mRNA, complete cds	ATGGTTGGATGGGGGCGA			Stress response	533	547	AGCGGGGGUAGGUUGGUA	5' CCACCUCCAUCCAGCCAU 3'
ghr-miR2118	contig23573	protein histidine triad nucleotide-binding 4	ATGGTTGGATGGGGGCGA				283	301	AG-CGGGGGUAGGUUGGUA	UCAGCCUCCAUUUAACCAU
ghr-miR2118	AF085717.1	putative callose synthase catalytic subunit (CFL1) mRNA, complete cds	ATGGTTGGATGGGGGCGA			Fiber development	5621	5638	AGCGGGGGUAGGUUGGUA	5' UUGCUUCCAUCUUAGCAU 3'
ghr-miR2118	contig16010	putative galacturonosyltransferase-like 7	ATGGTTGGATGGGGGCGA				1240	1257	AGCGGGGGUAGGUUGGUA	GGGGCCCCAUCCAACCAU
ghr-miR2118	HM370494.1	pyrophosphate-energized vacuolar membrane proton pump (VP) mRNA, complete cds	ATGGTTGGATGGGGGCGA			Metabolism	2467	2484	AGCGGGGGUAGGUUGGUA	5' UUGUUUCCAUUCAGUCAU 3'
ghr-miR2118	contig19018	pyruvate kinase	ATGGTTGGATGGGGGCGA			Metabolism	992	1008	AGCGGGGGUAGGUUGGUA	UUG-UUCCAUCCAGCCAU
ghr-miR2118	FJ372980.1	S-adenosyl-L-homocystein hydrolase mRNA, complete cds	ATGGTTGGATGGGGGCGA				218	235	AGCGGGGGUAGGUUGGUA	5' UCGGCCCUGCCCAACCUU 3'
ghr-miR2118	DQ122179.1	sterol delta-7 reductase DWF5 mRNA, complete cds	ATGGTTGGATGGGGGCGA				1185	1203	AG-CGGGGGUAGGUUGGUA	5' UCCGGCUUUAUUCAACCAU 3'
ghr-miR2118	contig3277	Sugar transport protein	ATGGTTGGATGGGGGCGA				979	996	AGCGGGGGUAGGUUGGUA	CAGGCCCCAUCUAACCAU
ghr-miR2118	contig3276	sugar transporter 1	ATGGTTGGATGGGGGCGA				297	314	AGCGGGGGUAGGUUGGUA	CAGGCCCCAUCUAACCAU
ghr-miR2118	GU295068.1	thiazole biosynthetic enzyme mRNA, complete cds	ATGGTTGGATGGGGGCGA				147	165	AGCGGGGGUAGGUUG-GUA	5' UCUUCCCCGUGCAACGCAU 3'
ghr-miR2118	BK007054.1	TPA_inf: Gossypium hirsutum aquaporin TIP1;4 mRNA, complete cds	ATGGTTGGATGGGGGCGA			Stress response	742	757	AGCGGGGGUAGGUUGGUA	5' UCGCCUUCAUU-AACCAA 3'
ghr-miR2118	BK007054.1	TPA_inf: Gossypium hirsutum aquaporin TIP1;4 mRNA, complete cds	ATGGTTGGATGGGGGCGA			Stress response	772	788	AGCGGGGGUAGGUUGGUA	5' UCCCUCCCA-CCGAUUAU 3'
ghr-miR2118	EU001743.1	trans-2-enoyl-CoA reductase (ECR2) mRNA, complete cds	ATGGTTGGATGGGGGCGA				546	559	AGCGGGGGUAGGUUGGUA	5' UCCACCCCGUUCAAACAU 3'
ghr-miR2118	GQ292788.1	UDP-D-glucuronic acid 4-epimerase (GAE2) mRNA, complete cds	ATGGTTGGATGGGGGCGA			Fiber development	901	920	AGCGGGGGU-AG-GUUGGUA	5' UCGCCCACACUUACAACCAU 3'
ghr-miR2608	HM014161.1	9-cis-epoxycarotenoid dioxygenase mRNA, complete cds	TCCATATTTCACTATCTCT			Stress response	1456	1471	UCUCUAUCACUUUAUACCU	5' GGA-AUGGUGAA-UA-GGA 3'
ghr-miR2608	contig14395	AT hook motif DNA-binding family protein	TCCATATTTCACTATCTCT				1149	1166	UCUCUAUCACUUUAUACCU	AGA-AUAGUGAUAUAUGGG
ghr-miR2608	FJ358540.1	bHLH domain protein (bHLH1) mRNA, complete cds	TCCATATTTCACTATCTCT			Transcription factor	1702	1718	UCUCUAUCACUUUAUACCU	5' AGAGA-AGUGGGA-AUGGG 3'
ghr-miR2608	HQ417116.1	celullose synthase-like D protein (CslD1) mRNA, complete cds	TCCATATTTCACTATCTCT			Fiber development	2419	2439	UCUCUAUCACUU-UA-UACCU	5' AGAGCUACUGAACAUCAUGGA 3'
ghr-miR2608	JQ345693.1	CESA5 (CesA5) mRNA, complete cds	TCCATATTTCACTATCTCT			Fiber development	1124	1138	UCUCUAUCACUUUAUACCU	5' AAUGAUGGUGGAA-AUGGA 3'
ghr-miR2608	JQ345699.1	CESA9 (CesA9) mRNA, complete cds	TCCATATTTCACTATCTCT			Fiber development	1035	1053	UCUCUAU-CACUUUAUACCU	5' AGUGAUUUGUGAAAUAUGGU 3'
ghr-miR2608	HQ229654.1	chromomethylase 3 (CMT3) mRNA, complete cds	TCCATATTTCACTATCTCT				1816	1835	UCUCUAUCACUUUAU-ACCU	5' GGAGAUAGUGGAGUACUUGA 3'
ghr-miR2608	FJ415168.1	clone Spot14 Myo-inositol-1-phosphate synthase mRNA, complete cds	TCCATATTTCACTATCTCT			Metabolism	1837	1855	UCUCUAUCACU-UUAUACCU	5' AUAGAUA-UGAUAAUAUGAA 3'
ghr-miR2608	FJ415187.1	clone Spotp11 catalase mRNA, complete cds	TCCATATTTCACTATCTCT			Stress response	1555	1570	UCUCUAUCACUUUAUACCU	5' AAAGG-AGUGAAAUGUAGA 3'
ghr-miR2608	FJ719368.1	cultivar CRI12 NADPH:cytochrome P450 reductase (CPR1) mRNA, complete cds	TCCATATTTCACTATCTCT			Stress response	591	608	UCUCUAUC-ACUUUAUACCU	5' AGAGA-AGCUGAAAAA-GGA 3'
ghr-miR2608	contig12760	cytokinin dehydrogenase 7	TCCATATTTCACTATCTCT				422	440	UCUCUAUCACUUUAUACCU	AAAGAUGGUGAAAAAUGGA
ghr-miR2608	contig22373	Disease resistance protein RGA2	TCCATATTTCACTATCTCT			Stress response	787	804	UCUCUAUCACUUUAUACCU	AGAUAUAGUGAAA-AUGGG
ghr-miR2608	GU385147.1	ectoapyrase 1 (APY1) mRNA, complete cds	TCCATATTTCACTATCTCT			Fiber development	1337	1353	UCUCUAUCACUUUAUACCU	5' AGA-A-AGUGAAAUACCGA 3'
ghr-miR2608	contig24287	enhanced disease resistance 2 protein	TCCATATTTCACTATCTCT			Stress response	408	426	UCUCUAUCACUUUAUACCU	AUGGAUGGUGAGAUAUGGA
ghr-miR2608	contig3125	Eukaryotic peptide chain release factor subunit 1-1	TCCATATTTCACTATCTCT				153	170	UCUCUAUCACUUUAUACCU	AGA-AUAUUGAGAUAUGGA
ghr-miR2608	FJ515825.1	fascilin-like arabinogalactan protein (FLA) mRNA, complete cds	TCCATATTTCACTATCTCT			Cell migration	862	878	UCUCUAUCACUUUAUACCU	5' CGAGGUGGUGACAU-UGGA 3'
ghr-miR2608	AF336279.1	GHDEL61 (ghdel61) mRNA, complete cds	TCCATATTTCACTATCTCT			Fiber development	1185	1205	UCUCUA-UCACUUUAUA-CCU	5' AUAGCUCAGUGAAAUAUCGGA 3'
ghr-miR2608	EU373015.1	gland development related protein 23-like mRNA, complete sequence	TCCATATTTCACTATCTCT				377	394	UCUCUAUCAC-UUUAUACCU	5' GGAGAUA-UGUAAAU-UGGG 3'
ghr-miR2608	EU373030.1	gland development related protein 38-like mRNA, partial sequence	TCCATATTTCACTATCTCT				834	851	UCUCUAUCACUUUAUACCU	5' AGACACAGUGAAAGAUGGC 3'
ghr-miR2608	contig16443	Glucan endo-1,3-beta-glucosidase	TCCATATTTCACTATCTCT			Metabolism	41	59	UCUCUAUCACUUUAUACCU	AAAUAUAGUGAAAUAUGGG
ghr-miR2608	contig7814	glutaminyl-peptide cyclotransferase	TCCATATTTCACTATCTCT			Metabolism	864	882	UCUCUAUCACUUUAUACCU	AUAAAUGGUGAAAUAUGGG
ghr-miR2608	contig10461	glutaminyl-peptide cyclotransferase	TCCATATTTCACTATCTCT			Metabolism	816	834	UCUCUAUCACUUUAUACCU	AUAAAUGGUGAAAUAUGGG
ghr-miR2608	HQ702860.1	heat shock protein (GHSP1) mRNA, complete cds	TCCATATTTCACTATCTCT			Transcription factor	222	239	UCUCUAUCACUUUAUACCU	5' AGAGGAAGUGAAAG-UGGA 3'
ghr-miR2608	AY854804.1	isolate 1 CRABS CLAW mRNA, partial cds	TCCATATTTCACTATCTCT			Metabolism	94	111	UCUCUAUCACUUUAUACCU	5' AGUGACAGUGAAAUGUGGU 3'
ghr-miR2608	AY854805.1	isolate 2 CRABS CLAW mRNA, partial cds	TCCATATTTCACTATCTCT				94	111	UCUCUAUCACUUUAUACCU	5' AGUGACAGUGAAAUGUGGU 3'
ghr-miR2608	JF440811.1	low molecular weight heat shock protein (LMWHSP7) mRNA, complete cds	TCCATATTTCACTATCTCT			Stress response	285	302	UCUCUAUCACUUUAUACCU	5' AGAGGAAGUGAAAG-UGGA 3'
ghr-miR2608	JF742063.1	low molecular weight heat shock protein (LMWHSP8) mRNA, complete cds	TCCATATTTCACTATCTCT			Stress response	320	337	UCUCUAUCACUUUAUACCU	5' AGAGGAAGUGAAAG-UGGA 3'
ghr-miR2608	FJ966894.1	mitogen-activated protein kinase kinase kinase (MAPKKK) mRNA, complete cds	TCCATATTTCACTATCTCT			Signal transduction	2174	2192	UCUCUAUCACUU-UAUACCU	5' GGA-AUGGUGAAUAUAUGGG 3'
ghr-miR2608	KC110645.1	NAC protein 10 (NAC10) mRNA, complete cds	TCCATATTTCACTATCTCT			Transcription factor	454	469	UCUCUAUCACUUUAUACCU	5' CAAGAUGCUGAAGUAUGGA 3'
ghr-miR2608	contig21828	NADP-dependent glyceraldehyde-3-phosphate dehydrogenase	TCCATATTTCACTATCTCT			Stress response	51	68	UCUCUAUCACUUUAUACCU	AAAGAUAGUGGAAU-UGGA
ghr-miR2608	JQ768259.1	nitrate transporter (NRT2) mRNA, complete cds	TCCATATTTCACTATCTCT			Metabolism	1453	1470	UC-UCUAUCACUUUAUACCU	5' AGCAGA-AGUGAAAGA-GGA 3'
ghr-miR2608	contig22469	Oxysterol-binding protein-related protein	TCCATATTTCACTATCTCT			Stress response	253	270	UCUCUAUCACUUUAUACCU	CAAGAUAGUGAAA-AUGGA
ghr-miR2608	contig16174	peroxidase	TCCATATTTCACTATCTCT			Stress response	106	125	UCUCUAUCACUUUAUAC-CU	AGCGAUAGUGAGAUAUGAGA
ghr-miR2608	HQ441184.1	phytoene desaturase (PDS) mRNA, complete cds	TCCATATTTCACTATCTCT				787	805	UCUCUAUCACUUUAUACCU	5' AGAGAAAGUGAAAUUUGCA 3'
ghr-miR2608	contig7632	putative xyloglucan glycosyltransferase 5	TCCATATTTCACTATCTCT			Fiber development	262	279	UCUCUAUCACUUUAUACCU	GGUGGUAGUGAAA-AUGGA
ghr-miR2608	contig13786	Pyruvate dehydrogenase phosphatase	TCCATATTTCACTATCTCT			Metabolism	461	479	UCUCUAUCACUUUAUACCU	AGAUAUAGGGAAAUAUGGU
ghr-miR2608	HQ229657.1	repressor of gene silencing 1 (ROS1) mRNA, complete cds	TCCATATTTCACTATCTCT				4795	4812	UCUCUAUCACUUUAUACCU	5' AGUGCUACUGAAA-AUGGA 3'
ghr-miR2608	AF329935.1	ribulose-1,5-bisphosphate carboxylase/oxygenase activase 2 mRNA, partial cds	TCCATATTTCACTATCTCT				1059	1075	UCUCUAUCACUUUAUACCU	5' AAAGCUAUUGGAAUAUGGA 3'
ghr-miR2608	DQ233255.1	ribulose-1,5-bisphosphate carboxylase/oxygenase activase alpha 2 mRNA, complete cds	TCCATATTTCACTATCTCT				1058	1074	UCUCUAUCACUUUAUACCU	5' AAAGCUAUUGGAAUAUGGA 3'
ghr-miR2608	contig17163	Rossmann-fold NAD(P)-binding domain-containing protein	TCCATATTTCACTATCTCT				136	153	UCUCUAUCACUUUAUACCU	GGGGAUAGUGAAAU-UGGA
ghr-miR2608	contig14857	SH3KBP1-binding protein	TCCATATTTCACTATCTCT				861	878	UCUCUAUCACUUUAUACCU	GGGGAUAGUGAAA-AUGGA
ghr-miR2608	contig7539	Signal recognition particle 68 kDa protein	TCCATATTTCACTATCTCT			Signal transduction	629	647	UCUCUAUCACUUUAUACCU	AGAACUAGGGAAAUAUGGA
ghr-miR2608	contig16180	Sulfite exporter TauE/SafE family protein	TCCATATTTCACTATCTCT			Metabolism	200	218	UCUCUAUCACUUUAUACCU	AGGGGUAUUGAAAUGUGGA
ghr-miR2608	contig3240	sulfotransferase 16	TCCATATTTCACTATCTCT			Metabolism	877	894	UCUCUAUCACUUUAUACCU	AGGGAAAG-GAAAUAUGGA
ghr-miR2608	EF651783.1	transcription factor TF1 (TF1) mRNA, complete cds	TCCATATTTCACTATCTCT			Transcription factor	676	695	UCUC-UAUCACUUUAUAC-CU	5' AGAAUAUAGUGAAAU-UGAGA 3'
ghr-miR2608	contig7131	Translocon-associated protein subunit beta	TCCATATTTCACTATCTCT				780	799	UCUCU-AUCACUUUAUACCU	UGAGAUUAGUGAAAGAUGGA
ghr-miR2608	contig23858	Ubiquitin carboxyl-terminal hydrolase family protein	TCCATATTTCACTATCTCT			Transcription factor	795	812	UCUCUAUCACUUUAUACCU	GGAG-UAGUGAAAUAUGUA
ghr-miR2608	GU207867.1	WRKY7 mRNA, complete cds	TCCATATTTCACTATCTCT			Transcription factor	593	611	UCUCUAUCACUUUAUACCU	5' AGAGAAAGUGUAGUAUUGA 3'
ghr-miR2661	contig17141	ABI3-interacting protein, partial	TAGGTTTGAGAGCATGTGGCA				1281	1302	ACGG-UGUACGAGAGUUUGGAU	UCCUAAUAUGCUCUCAAACCUU
ghr-miR2661	EF464675.1	cellulose synthase mRNA, partial cds	TAGGTTTGAGAGCATGTGGCA			Fiber development	836	855	ACGGUGUACGAGAGUUUGGAU	5' UACCA-ACGCUCUCAAACCUG 3'
ghr-miR2661	X56675.1	G. hirsutum mRNA for cotton catalase subunit 2	TAGGTTTGAGAGCATGTGGCA			Stress response	498	518	ACGGUGUACGAGAGUUUGGAU	5' UGGUCCAUGCUCUUAAACCAA 3'
ghr-miR2661	U58283.1	GHU58283 Gossypium hirsutum cellulose synthase (celA1) mRNA, complete cds	TAGGTTTGAGAGCATGTGGCA			Fiber development	2406	2425	ACGGUGUACGAGAGUUUGGAU	5' UACCA-ACGCUCUCAAACCUG 3'
ghr-miR2661	EU373079.1	gland development related protein 90-like mRNA, partial sequence	TAGGTTTGAGAGCATGTGGCA				709	729	ACGGUGUACGAGAGUUUGGAU	5' UACCUCAUGCUUCCGAACCUA 3'
ghr-miR2661	AF515632.2	Na/H antiporter (NHX1) mRNA, complete cds	TAGGTTTGAGAGCATGTGGCA				1872	1892	ACGGU-GUACGAGAGUUUGGAU	5' AGCCAGCAUGCUCUCAGACCAA 3'
ghr-miR2661	contig4939	Serine/threonine protein phosphatase 2A 57 kDa regulatory subunit B' iota isoform	TAGGTTTGAGAGCATGTGGCA			Metabolism	1673	1692	ACGGUGUACGAGAGUUUGGAU	UGCCGC-UGCUUUCAAACCUG
ghr-miR2661	contig532	voltage dependent anion channel 4	TAGGTTTGAGAGCATGTGGCA				1018	1037	ACGGUGUACGAGAGUUUGGAU	UGCC-CUUGCUCUCAAGCCUU
ghr-miR2916a	contig1559	60S ribosomal protein L15-1	GGACTTGATAGACGACATA				204	222	AUACAGCAGAUAGUUCAGG	UAUGUCGUCUAUCGUGUCC
ghr-miR2916a	contig3939	60S ribosomal protein L15-1	GGACTTGATAGACGACATA				231	249	AUACAGCAGAUAGUUCAGG	UAUGUUGUCUAUCGUGUCC
ghr-miR2916a	DQ402082.1	actin depolymerizing factor 5 (ADF5) mRNA, complete cds	GGACTTGATAGACGACATA				515	532	AUACAGCAGAUAGUUCAGG	5' AAUGUCGUCUUUAAAGUUC 3'
ghr-miR2916a	AY779339.1	AP2/EREBP transcription factor ERF-1 mRNA, complete cds	GGACTTGATAGACGACATA			Transcription factor	606	623	AUACAGCAGAUAGUUCAGG	5' UAUGUCGUUU-UCAGCUUC 3'
ghr-miR2916a	contig5316	AP2-associated kinase	GGACTTGATAGACGACATA				105	122	AUACAGCAGAUAGUUCAGG	UCUGUU-UCUAUCAAGUCC
ghr-miR2916a	AY821907.1	DNA synthesis licensing factor MCM3-like mRNA, partial sequence	GGACTTGATAGACGACATA				1017	1031	AUACAGCAGAUAGUUCAGG	5' UAAUUCGUCUAUCAACUGC 3'
ghr-miR2916a	EU373044.1	gland development related protein 54-like mRNA, complete sequence	GGACTTGATAGACGACATA				709	726	AUACAGCAGAUAGUUCAGG	5' UAUGCCGUCUA-CAAGUCU 3'
ghr-miR2916a	HM462004.1	GLU mRNA, complete cds	GGACTTGATAGACGACATA				1188	1206	AUACAGCAGAUAGUUCAGG	5' UAUGUCGGCUAUUAAAUAC 3'
ghr-miR2916a	contig3151	SNAP25 homologous protein SNAP33	GGACTTGATAGACGACATA				326	343	AUACAGCAGAUAGUUCAGG	UAUGCCGUCUA-CAAGUCU
ghr-miR2916b	contig1559	60S ribosomal protein L15-1	GGACTTGATAGACGACATA				204	222	AUACAGCAGAUAGUUCAGG	UAUGUCGUCUAUCGUGUCC
ghr-miR2916b	contig3939	60S ribosomal protein L15-1	GGACTTGATAGACGACATA				231	249	AUACAGCAGAUAGUUCAGG	UAUGUUGUCUAUCGUGUCC
ghr-miR2916b	DQ402082.1	actin depolymerizing factor 5 (ADF5) mRNA, complete cds	GGACTTGATAGACGACATA				515	532	AUACAGCAGAUAGUUCAGG	5' AAUGUCGUCUUUAAAGUUC 3'
ghr-miR2916b	AY779339.1	AP2/EREBP transcription factor ERF-1 mRNA, complete cds	GGACTTGATAGACGACATA			Transcription factor	606	623	AUACAGCAGAUAGUUCAGG	5' UAUGUCGUUU-UCAGCUUC 3'
ghr-miR2916b	contig5316	AP2-associated kinase	GGACTTGATAGACGACATA				105	122	AUACAGCAGAUAGUUCAGG	UCUGUU-UCUAUCAAGUCC
ghr-miR2916b	AY821907.1	DNA synthesis licensing factor MCM3-like mRNA, partial sequence	GGACTTGATAGACGACATA				1017	1031	AUACAGCAGAUAGUUCAGG	5' UAAUUCGUCUAUCAACUGC 3'
ghr-miR2916b	EU373044.1	gland development related protein 54-like mRNA, complete sequence	GGACTTGATAGACGACATA				709	726	AUACAGCAGAUAGUUCAGG	5' UAUGCCGUCUA-CAAGUCU 3'
ghr-miR2916b	HM462004.1	GLU mRNA, complete cds	GGACTTGATAGACGACATA				1188	1206	AUACAGCAGAUAGUUCAGG	5' UAUGUCGGCUAUUAAAUAC 3'
ghr-miR2916b	contig3151	SNAP25 homologous protein SNAP33	GGACTTGATAGACGACATA				326	343	AUACAGCAGAUAGUUCAGG	UAUGCCGUCUA-CAAGUCU
ghr-miR2916c	contig1559	60S ribosomal protein L15-1	GGACTTGATAGACGACATA				204	222	AUACAGCAGAUAGUUCAGG	UAUGUCGUCUAUCGUGUCC
ghr-miR2916c	contig3939	60S ribosomal protein L15-1	GGACTTGATAGACGACATA				231	249	AUACAGCAGAUAGUUCAGG	UAUGUUGUCUAUCGUGUCC
ghr-miR2916c	DQ402082.1	actin depolymerizing factor 5 (ADF5) mRNA, complete cds	GGACTTGATAGACGACATA				515	532	AUACAGCAGAUAGUUCAGG	5' AAUGUCGUCUUUAAAGUUC 3'
ghr-miR2916c	AY779339.1	AP2/EREBP transcription factor ERF-1 mRNA, complete cds	GGACTTGATAGACGACATA			Transcription factor	606	623	AUACAGCAGAUAGUUCAGG	5' UAUGUCGUUU-UCAGCUUC 3'
ghr-miR2916c	contig5316	AP2-associated kinase	GGACTTGATAGACGACATA				105	122	AUACAGCAGAUAGUUCAGG	UCUGUU-UCUAUCAAGUCC
ghr-miR2916c	AY821907.1	DNA synthesis licensing factor MCM3-like mRNA, partial sequence	GGACTTGATAGACGACATA				1017	1031	AUACAGCAGAUAGUUCAGG	5' UAAUUCGUCUAUCAACUGC 3'
ghr-miR2916c	EU373044.1	gland development related protein 54-like mRNA, complete sequence	GGACTTGATAGACGACATA				709	726	AUACAGCAGAUAGUUCAGG	5' UAUGCCGUCUA-CAAGUCU 3'
ghr-miR2916c	HM462004.1	GLU mRNA, complete cds	GGACTTGATAGACGACATA				1188	1206	AUACAGCAGAUAGUUCAGG	5' UAUGUCGGCUAUUAAAUAC 3'
ghr-miR2916c	contig3151	SNAP25 homologous protein SNAP33	GGACTTGATAGACGACATA				326	343	AUACAGCAGAUAGUUCAGG	UAUGCCGUCUA-CAAGUCU
ghr-miR2916d	contig1559	60S ribosomal protein L15-1	GGACTTGATAGACGACATA				204	222	AUACAGCAGAUAGUUCAGG	UAUGUCGUCUAUCGUGUCC
ghr-miR2916d	contig3939	60S ribosomal protein L15-1	GGACTTGATAGACGACATA				231	249	AUACAGCAGAUAGUUCAGG	UAUGUUGUCUAUCGUGUCC
ghr-miR2916d	DQ402082.1	actin depolymerizing factor 5 (ADF5) mRNA, complete cds	GGACTTGATAGACGACATA				515	532	AUACAGCAGAUAGUUCAGG	5' AAUGUCGUCUUUAAAGUUC 3'
ghr-miR2916d	AY779339.1	AP2/EREBP transcription factor ERF-1 mRNA, complete cds	GGACTTGATAGACGACATA			Transcription factor	606	623	AUACAGCAGAUAGUUCAGG	5' UAUGUCGUUU-UCAGCUUC 3'
ghr-miR2916d	contig5316	AP2-associated kinase	GGACTTGATAGACGACATA				105	122	AUACAGCAGAUAGUUCAGG	UCUGUU-UCUAUCAAGUCC
ghr-miR2916d	AY821907.1	DNA synthesis licensing factor MCM3-like mRNA, partial sequence	GGACTTGATAGACGACATA				1017	1031	AUACAGCAGAUAGUUCAGG	5' UAAUUCGUCUAUCAACUGC 3'
ghr-miR2916d	EU373044.1	gland development related protein 54-like mRNA, complete sequence	GGACTTGATAGACGACATA				709	726	AUACAGCAGAUAGUUCAGG	5' UAUGCCGUCUA-CAAGUCU 3'
ghr-miR2916d	HM462004.1	GLU mRNA, complete cds	GGACTTGATAGACGACATA				1188	1206	AUACAGCAGAUAGUUCAGG	5' UAUGUCGGCUAUUAAAUAC 3'
ghr-miR2916d	contig3151	SNAP25 homologous protein SNAP33	GGACTTGATAGACGACATA				326	343	AUACAGCAGAUAGUUCAGG	UAUGCCGUCUA-CAAGUCU
ghr-miR2916e	contig1559	60S ribosomal protein L15-1	GGACTTGATAGACGACATA				204	222	AUACAGCAGAUAGUUCAGG	UAUGUCGUCUAUCGUGUCC
ghr-miR2916e	contig3939	60S ribosomal protein L15-1	GGACTTGATAGACGACATA				231	249	AUACAGCAGAUAGUUCAGG	UAUGUUGUCUAUCGUGUCC
ghr-miR2916e	DQ402082.1	actin depolymerizing factor 5 (ADF5) mRNA, complete cds	GGACTTGATAGACGACATA				515	532	AUACAGCAGAUAGUUCAGG	5' AAUGUCGUCUUUAAAGUUC 3'
ghr-miR2916e	AY779339.1	AP2/EREBP transcription factor ERF-1 mRNA, complete cds	GGACTTGATAGACGACATA			Transcription factor	606	623	AUACAGCAGAUAGUUCAGG	5' UAUGUCGUUU-UCAGCUUC 3'
ghr-miR2916e	contig5316	AP2-associated kinase	GGACTTGATAGACGACATA				105	122	AUACAGCAGAUAGUUCAGG	UCUGUU-UCUAUCAAGUCC
ghr-miR2916e	AY821907.1	DNA synthesis licensing factor MCM3-like mRNA, partial sequence	GGACTTGATAGACGACATA				1017	1031	AUACAGCAGAUAGUUCAGG	5' UAAUUCGUCUAUCAACUGC 3'
ghr-miR2916e	EU373044.1	gland development related protein 54-like mRNA, complete sequence	GGACTTGATAGACGACATA				709	726	AUACAGCAGAUAGUUCAGG	5' UAUGCCGUCUA-CAAGUCU 3'
ghr-miR2916e	HM462004.1	GLU mRNA, complete cds	GGACTTGATAGACGACATA				1188	1206	AUACAGCAGAUAGUUCAGG	5' UAUGUCGGCUAUUAAAUAC 3'
ghr-miR2916e	contig3151	SNAP25 homologous protein SNAP33	GGACTTGATAGACGACATA				326	343	AUACAGCAGAUAGUUCAGG	UAUGCCGUCUA-CAAGUCU
ghr-miR2948	contig1108	40S ribosomal protein S17-4	GGTGTGGGAGAGTTGGGCA				36	54	ACGGGUUGAGAGGGUGUGG	CGCCCAACUCUCCCCCACC
ghr-miR2948	HM014161.1	9-cis-epoxycarotenoid dioxygenase mRNA, complete cds	GGTGTGGGAGAGTTGGGCA			Stress response	84	101	ACGGGUUGAGAGGGUGUGG	5' UGGCCA-CUCUCCAACAUC 3'
ghr-miR2948	contig7556	adenine nucleotide alpha hydrolases-like protein	GGTGTGGGAGAGTTGGGCA				284	301	ACGGGUUGAGAGGGUGUGG	GGCCC-ACUCCCCCACACC
ghr-miR2948	EF151305.1	alpha-tubulin (TUA9) mRNA, complete cds	GGTGTGGGAGAGTTGGGCA			Fiber development	251	266	ACGGGUUGAGAGGGUGUGG	5' CGCC-AGCUCUUCCAC-CC 3'
ghr-miR2948	FJ594489.1	alpha-tubulin 2 mRNA, complete cds	GGTGTGGGAGAGTTGGGCA			Fiber development	327	342	ACGGGUUGAGAGGGUGUGG	5' CGCC-AGCUCUUCCAC-CC 3'
ghr-miR2948	contig2285	ATHB-2 (ARABIDOPSIS THALIANA HOMEOBOX PROTEIN 2); DNA binding / protein homodimerization/ sequence-specific DNA binding / transcription factor	GGTGTGGGAGAGTTGGGCA				404	423	ACG-GGUUGAGAGGGUGUGG	UGCACCCACUCUCUCACACG
ghr-miR2948	HQ452482.1	auxin-responsive protein (Aux2) mRNA, complete cds	GGTGTGGGAGAGTTGGGCA			Signal transduction	3	20	ACGGGUUGAGAGGGUGUGG	5' CGCCCGGCUCUCCUAUUCC 3'
ghr-miR2948	AF264146.1	bifunctional lysine-ketoglutarate reductase/saccharopine dehydrogenase mRNA, complete cds	GGTGTGGGAGAGTTGGGCA				111	129	ACGGGUUGAGAGGGUGUGG	5' UGCUCGACUUUUACACAGC 3'
ghr-miR2948	AF264146.1	bifunctional lysine-ketoglutarate reductase/saccharopine dehydrogenase mRNA, complete cds	GGTGTGGGAGAGTTGGGCA				2601	2620	ACGGGUU-GAGAGGGUGUGG	5' UGCCGAAACUCUUCCACUUC 3'
ghr-miR2948	EF464675.1	cellulose synthase mRNA, partial cds	GGTGTGGGAGAGTTGGGCA			Fiber development	1164	1182	ACGGGUUGAGAGGGUGUGG	5' UGCCGGAUUCUCCGAUGCC 3'
ghr-miR2948	FJ415215.1	clone Ghpox4 class III peroxidase (POX4) mRNA, complete cds	GGTGTGGGAGAGTTGGGCA			Stress response	529	544	ACGGGUUGAGAGGG-UGUGG	5' UUCACAACUCUCCUUACACU 3'
ghr-miR2948	contig18645	DNA-binding protein RAV1, putative	GGTGTGGGAGAGTTGGGCA				612	630	ACGGGUUGAGAGGGUGUGG	GGUUCAACUUUCCCACAUC
ghr-miR2948	GQ848094.1	DREB1C (DREB1C) mRNA, complete cds	GGTGTGGGAGAGTTGGGCA			Stress response	988	1004	ACGGGUUGAGAGGGUGUGG	5' GGCUCAACUUCCCC-CACC 3'
ghr-miR2948	contig15923	DUF246 domain-containing protein At1g04910	GGTGTGGGAGAGTTGGGCA				1481	1499	ACGGGUUGAGAGGGUGUGG	UUCCCAAUUUUCCCGCACC
ghr-miR2948	contig21309	ETR1 (ETHYLENE RESPONSE 1); ethylene binding / protein histidine kinase/ two-component response regulator	GGTGTGGGAGAGTTGGGCA			Transcription factor	681	698	ACGGGUUGAGAGGGUGUGG	UG-CAAACUUUCCUACACC
ghr-miR2948	EU373012.1	gland development related protein 20-like mRNA, complete sequence	GGTGTGGGAGAGTTGGGCA				533	551	ACGGGUUGAGAGGGUGUGG	5' UGCAGAACUUGCCCGCACC 3'
ghr-miR2948	EU373020.1	gland development related protein 28-like mRNA, complete sequence	GGTGTGGGAGAGTTGGGCA				151	171	ACGGG-UUGAGAGGGUG-UGG	5' UGCUCUAACUCUUCCACCAUU 3'
ghr-miR2948	EU372998.1	gland development related protein 5-like mRNA, complete sequence	GGTGTGGGAGAGTTGGGCA				407	424	ACGGGUUGAGAGGGUGUGG	5' UGCCCAACUCUCU-AUGCC 3'
ghr-miR2948	contig5527	high-affinity nickel-transport family protein	GGTGTGGGAGAGTTGGGCA			Metabolism	28	46	ACGGGUUGAGAGGGUGUGG	AGCACAACUCUCCCACUCC
ghr-miR2948	contig7328	Isomerase, putative	GGTGTGGGAGAGTTGGGCA			Metabolism	457	475	ACGGGUUGAGAGGGUGUGG	UGUCCCAUUCUCCCACAUU
ghr-miR2948	contig2553	kinase, putative	GGTGTGGGAGAGTTGGGCA				632	649	ACGGGUUGAGAGGGUGUGG	UG-CCAUCUUUCCCACACC
ghr-miR2948	contig14778	lysyl-tRNA synthetase-like	GGTGTGGGAGAGTTGGGCA				767	784	ACGGGUUGAGAGGGUGUGG	UGCCCUGCUC-CCCACACC
ghr-miR2948	contig14231	predicted protein	GGTGTGGGAGAGTTGGGCA				23	42	AC-GGGUUGAGAGGGUGUGG	UGACCCAACUCUCCCAAACU
ghr-miR2948	contig16145	RNA-binding protein, putative	GGTGTGGGAGAGTTGGGCA				982	1001	ACGGGUUGAGAGGGU-GUGG	UCUCCAGCUCUCCCACCACC
ghr-miR2948	contig8951	splicing factor 3B subunit 3-like	GGTGTGGGAGAGTTGGGCA				11	29	ACGGGUUGAGAGGGUGUGG	UUCCCCACUCUCCCGCACU
ghr-miR2948	EF688567.1	squalene synthase 2 mRNA, complete cds	GGTGTGGGAGAGTTGGGCA				633	648	ACGGGUUGAGAGGGUGUGG	5' UUCCCAACUUUUCCAUGCA 3'
ghr-miR2948	contig982	Stearoy-ACP desaturase	GGTGTGGGAGAGTTGGGCA				966	983	ACGGGUUGAGAGGGUGUGG	UGUCC-ACUCUCCCACACA
ghr-miR2948	contig6677	sulfate transporter, putative	GGTGTGGGAGAGTTGGGCA			Metabolism	241	259	ACGGGUUGAGAGGGUGUGG	UGGCCUACUCUUCCACAUC
ghr-miR2948	EU001743.1	trans-2-enoyl-CoA reductase (ECR2) mRNA, complete cds	GGTGTGGGAGAGTTGGGCA				72	88	ACGGGUUGAGAGGGUGUGG	5' GAUCCAACUCUCCCAAACC 3'
ghr-miR2948	contig9431	U-box domain-containing protein	GGTGTGGGAGAGTTGGGCA			Transcription factor	532	550	ACGGGUUGAGAGGGUGUGG	UGUUCUAUUCUCCCACGCC
ghr-miR2948	contig7555	universal stress protein (USP) family protein	GGTGTGGGAGAGTTGGGCA			Stress response	265	282	ACGGGUUGAGAGGGUGUGG	GGCCC-ACUCCCCCACACC
ghr-miR2949a	contig4761	HAUS augmin-like complex subunit	TTTTGAACTGGATTTGCCGACT				417	438	UCAGCCGUUUAGGUCAAGUUUU	UGUUGGGAAAUCCAGUUCAGAG
ghr-miR2949a	contig15140	Os12g0633200	TTTTGAACTGGATTTGCCGACT				588	609	UCAGCCGUUUAGGUCAAGUUUU	AUUUUGUAGAUCCAGUUCAAAG
ghr-miR2949b	contig2791	ABC transporter E family member 2	GCAAATCCAGTCAAAAGTTA			Fiber development	1116	1136	AUUGAA-AACUGACCUAAACG	UAUCUUCUUGGCUGGAUUUGU
ghr-miR2949b	contig13725	ammonium transporter 1;1	GCAAATCCAGTCAAAAGTTA			Metabolism	482	501	AUUGAAAACUGACCUAAACG	UCUUUCUUGACUGGAUUUGU
ghr-miR2949b	contig22285	ankyrin repeat-containing protein	GCAAATCCAGTCAAAAGTTA				315	333	AUUGAAAACUGACCUAAACG	UGAC-UUUGGCUGGAUUUGA
ghr-miR2949b	DQ023534.1	cultivar CIM707 Fb31 mRNA, partial cds	GCAAATCCAGTCAAAAGTTA				59	78	AUUGAA-AACUGACCUAAACG	5' CAAGUUCUUGGCUGGAUUUGU 3'
ghr-miR2949b	JF800909.1	cultivar Restoring line Y18 somatic embryogenesis receptor-like kinase 3 protein (serk3) mRNA, complete cds	GCAAATCCAGTCAAAAGTTA			Development	2085	2102	AUUGAAAACUGACCUAAACG	5' UAACUUUU-AUAGGGUU-GC 3'
ghr-miR2949b	GU998837.1	cultivar TM-1 aquaporin TIP2;3 mRNA, complete cds	GCAAATCCAGTCAAAAGTTA				361	374	AUUGAAAACUGACCUAAACG	5' CAUCUUUU-ACUGGAUU-GC 3'
ghr-miR2949b	GU998839.1	cultivar TM-1 aquaporin TIP2;5 mRNA, partial cds	GCAAATCCAGTCAAAAGTTA				82	95	AUUGAAAACUGACCUAAACG	5' CAUCUUUU-ACUGGAUU-GC 3'
ghr-miR2949b	AF009567.1	delta-TIP homolog (MIP) mRNA, partial cds	GCAAATCCAGTCAAAAGTTA				41	54	AUUGAAAACUGACCUAAACG	5' CAUCUUUU-ACUGGAUU-GC 3'
ghr-miR2949b	U62778.1	GHU62778 Gossypium hirsutum delta-tonoplast intrinsic protein mRNA, complete cds	GCAAATCCAGTCAAAAGTTA				344	357	AUUGAAAACUGACCUAAACG	5' CAUCUUUU-ACUGGAUU-GC 3'
ghr-miR2949b	contig24450	Microtubule-associated protein TORTIFOLIA1	GCAAATCCAGTCAAAAGTTA			Development	584	604	AUUGAAA-ACUGACCUAAACG	UAAUUUUAUGGCUGGAUUUGA
ghr-miR2949b	contig4900	Nuclear pore glycoprotein	GCAAATCCAGTCAAAAGTTA				1536	1556	AUUGA-AAACUGACCUAAACG	GAGUUCUUUGACUGGAUUUGG
ghr-miR2949b	contig16369	PREDICTED: ent-kaur-16-ene synthase, chloroplastic-like	GCAAATCCAGTCAAAAGTTA				142	161	AUUGAAAACUGACCUAAACG	UGAGAUUUGGCUGGAUUUGC
ghr-miR2949b	HQ621831.1	somatic embryogenesis receptor-like kinase 1 protein (SERK1) mRNA, complete cds	GCAAATCCAGTCAAAAGTTA			Development	124	141	AUUGAAAACUGACCUAAACG	5' UAAUUUUUGGCUUGGUUUUU 3'
ghr-miR2949b	BK007058.1	TPA_inf: Gossypium hirsutum cultivar Xu-142 aquaporin TIP2;2 mRNA, partial cds	GCAAATCCAGTCAAAAGTTA			Stress response	299	312	AUUGAAAACUGACCUAAACG	5' CAUCUUUU-ACUGGAUU-GC 3'
ghr-miR2950a	DQ023526.1	cultivar CIM707 tubulin mRNA, complete cds	TGGTGTGCAGGGGGTGGAATA			Fiber development	771	789	AUAAGGUGGGGGACGUGUGGU	5' UAUUCCAUUCCCU-CG-ACUA 3'
ghr-miR2950a	EU373080.1	gland development related protein 90-like mRNA, complete sequence	TGGTGTGCAGGGGGTGGAATA				259	279	AUAAGGUGGGGGACGUGUGGU	5' UACUCCACCUCCUUCAUAUUA 3'
ghr-miR2950b	DQ023526.1	cultivar CIM707 tubulin mRNA, complete cds	TGGTGTGCAGGGGGTGGAATA			Fiber development	771	789	AUAAGGUGGGGGACGUGUGGU	5' UAUUCCAUUCCCU-CG-ACUA 3'
ghr-miR2950b	EU373080.1	gland development related protein 90-like mRNA, complete sequence	TGGTGTGCAGGGGGTGGAATA				259	279	AUAAGGUGGGGGACGUGUGGU	5' UACUCCACCUCCUUCAUAUUA 3'
ghr-miR319a	JQ837701.1	cultivar ZM3 RAV mRNA, complete cds	TTGGACTGAAGGGAGCTCCCT			Stress response	175	194	UCCCUCGAGGGAAGUCAGGUU	5' AGGAAGCUCCCUUCU-UCCAA 3'
ghr-miR319a	contig11494	transcription factor TCP4	TTGGACTGAAGGGAGCTCCCT			Transcription factor	1004	1023	UCCCUCGAGGGAAGUCAGGUU	AGGGGAC-CCCUUCAGUCCAG
ghr-miR319b	JQ837701.1	cultivar ZM3 RAV mRNA, complete cds	TTGGACTGAAGGGAGCTCCCT			Stress response	175	194	UCCCUCGAGGGAAGUCAGGUU	5' AGGAAGCUCCCUUCU-UCCAA 3'
ghr-miR319b	contig11494	transcription factor TCP4	TTGGACTGAAGGGAGCTCCCT			Transcription factor	1004	1023	UCCCUCGAGGGAAGUCAGGUU	AGGGGAC-CCCUUCAGUCCAG
ghr-miR319c	JQ837701.1	cultivar ZM3 RAV mRNA, complete cds	TTGGACTGAAGGGAGCTCCTT			Stress response	174	194	UUCCU-CGAGGGAAGUCAGGUU	5' AAGGAAGCUCCCUUCU-UCCAA 3'
ghr-miR319d	HQ229653.1	DNA (cytosine-5)-methyltransferase DRM1/2 mRNA, complete cds	AGCTGCCGACTCATTCATCCA				1595	1615	ACCUACUUACUCAGCC-GUCGA	5' AGGAGGAAUGAGUCGGACAGAU 3'
ghr-miR319d	HQ621831.1	somatic embryogenesis receptor-like kinase 1 protein (SERK1) mRNA, complete cds	AGCTGCCGACTCATTCATCCA			Development	1740	1759	ACCUACUUACUCAGCCGUCGA	5' UGGAUGAG-GAGUUUGAAGCU 3'
ghr-miR3434	FJ707309.1	hybrid proline-rich protein (HyPRP3) mRNA, complete cds	CAAAATGAGAGAGTCAAGCCA			Stress response	276	293	ACCGAACUGAGAGAGUAAAAC	5' UG-CU-G-CUCUCUCAUUUCG 3'
ghr-miR3434	Y10112.2	mRNA for omega-6 desaturase	CAAAATGAGAGAGTCAAGCCA				348	366	ACCGAACUGAGAGAGUAAAAC	5' UGGCUUGGC-CUCUU-UAUUG 3'
ghr-miR3434	contig7485	threonine synthase 1	CAAAATGAGAGAGTCAAGCCA				1829	1848	ACCGAACUGAGAGAGUAAAAC	UGCCUUG-CUUUUUCAUUUUG
ghr-miR3437	DQ355792.1	1-aminocyclopropane-1-carboxylate synthase (ACCS-1) mRNA, complete cds	AGTGGATCGTTGTTTTTG			Metabolism	825	841	GUUUUUGUUGCUAGGUGA	5' CGAAAAGAAC-AUACACU 3'
ghr-miR3437	JF508502.1	1-aminocyclopropane-1-carboxylate synthase (ACS3) mRNA, complete cds	AGTGGATCGTTGTTTTTG			Metabolism	663	679	GUUUUUGUUGCUAGGUGA	5' CGAAAAGAAC-AUACACU 3'
ghr-miR3437	DQ122174.2	1-aminocyclopropane-1-carboxylate synthase (ACS6) mRNA, complete cds	AGTGGATCGTTGTTTTTG			Metabolism	663	679	GUUUUUGUUGCUAGGUGA	5' CGAAAAGAAC-AUACACU 3'
ghr-miR3437	HM145908.1	9-cis-epoxygenase-like (NCED2) mRNA, complete sequence	AGTGGATCGTTGTTTTTG				1620	1638	GUUUUUGUUGCUAG-GUGA	5' CGAAGACGACGGUUACAUU 3'
ghr-miR3437	HQ452481.1	auxin-responsive protein (Aux1) mRNA, complete cds	AGTGGATCGTTGTTTTTG			Signal transduction	981	996	GUUUUUGUUGCUAGGUGA	5' CAAAA-CGAC-AUACACU 3'
ghr-miR3437	HQ452488.1	auxin-responsive protein (Aux8) mRNA, complete cds	AGTGGATCGTTGTTTTTG			Signal transduction	934	951	GUUUUUGUUGCUAGGUGA	5' CAAGCUCAAGGAUCUACU 3'
ghr-miR3437	HQ452489.1	auxin-responsive protein (Aux9) mRNA, complete cds	AGTGGATCGTTGTTTTTG			Signal transduction	626	641	GUUUUUGUUGCUAGGUGA	5' CAUUAACAAC-AUCCACC 3'
ghr-miR3437	AF361893.4	bacterial-induced lipoxygenase (Lox1) mRNA, complete cds	AGTGGATCGTTGTTTTTG			Stress response	1086	1102	GUUUUUGUUGCUAGGUGA	5' CAUCAACAAC-AUCCCCU 3'
ghr-miR3437	AY335818.1	beta-D-glucosidase mRNA, complete cds	AGTGGATCGTTGTTTTTG			Metabolism	1166	1181	GUUUUUGUUGCUAGGUGA	5' UAAAAACAAU-AUC-AUU 3'
ghr-miR3437	EU375996.1	beta-tubulin 11 mRNA, complete cds	AGTGGATCGTTGTTTTTG			Fiber development	1572	1588	GUUUUUGUUGCUAGGUGA	5' UAAAGA-AACGAUCAGUU 3'
ghr-miR3437	FJ594487.1	beta-tubulin 14 mRNA, complete cds	AGTGGATCGTTGTTTTTG			Fiber development	1097	1112	GUUUUUGUUGCUAGGUGA	5' UGAAAAUGGC-AUCUACU 3'
ghr-miR3437	EU375998.1	beta-tubulin 14 mRNA, complete cds	AGTGGATCGTTGTTTTTG			Fiber development	1149	1164	GUUUUUGUUGCUAGGUGA	5' UGAAAAUGGC-AUCUACU 3'
ghr-miR3437	AF336277.1	BNLGHi8377 (bnlghi8377) mRNA, complete cds	AGTGGATCGTTGTTTTTG				1376	1392	GUUUUUGUUGCUAGGUGA	5' UAAAACCAAUGG-CCAUU 3'
ghr-miR3437	EF363689.1	CBL-interacting protein kinase (CIPK1) mRNA, complete cds	AGTGGATCGTTGTTTTTG				555	571	GUUUUUGUUGCUAGGUGA	5' CAAGAAAAA-GAUCUUCU 3'
ghr-miR3437	JQ345693.1	CESA5 (CesA5) mRNA, complete cds	AGTGGATCGTTGTTTTTG			Fiber development	993	1009	GUUUUUGUUGCUAGGUGA	5' CAAGACCAAUGGUUC-CU 3'
ghr-miR3437	JQ345695.1	CESA7 (CesA7) mRNA, complete cds	AGTGGATCGTTGTTTTTG			Fiber development	1174	1193	GUUUUUGUUG-CU-AGGUGA	5' CAGAAACAGCUGAGUUCGCU 3'
ghr-miR3437	FJ848867.1	cinnamate 4-hydroxylase 2 (C4H2) mRNA, complete cds	AGTGGATCGTTGTTTTTG				807	824	GUUUUUGUUGCUAGGUGA	5' CAUGAACAACGAUGGAUU 3'
ghr-miR3437	EU281304.1	cinnamyl alcohol dehydrogenase (CAD1) mRNA, complete cds	AGTGGATCGTTGTTTTTG			Fiber development	951	966	GUUUUUGUUGCUAGGUGA	5' CAAGCACAAU-AUC-ACU 3'
ghr-miR3437	FJ415216.1	clone Ghpox5 class III peroxidase (POX5) mRNA, complete cds	AGTGGATCGTTGTTTTTG			Stress response	642	658	GUUUUUGUUGCUAGGUGA	5' UGAAACCAAC-AUCGACU 3'
ghr-miR3437	FJ415210.1	clone RHM1 rhamnose synthase mRNA, complete cds	AGTGGATCGTTGTTTTTG			Fiber development	419	434	GUUUUUGUUGCUAGGUGA	5' CAAGAACAAU-AUCUAUG 3'
ghr-miR3437	FJ415191.1	clone Spotp8 mannitol dehydrogenase mRNA, complete cds	AGTGGATCGTTGTTTTTG				973	988	GUUUUUGUUGCUAGGUGA	5' CAAGCACAAU-AUC-ACU 3'
ghr-miR3437	FJ415196.1	clone SpotW22 heat shock protein 70 mRNA, complete cds	AGTGGATCGTTGTTTTTG			Stress response	1601	1616	GUUUUUGUUGCUAGGUGA	5' CGAGGACAA-GA-CUACU 3'
ghr-miR3437	HM006910.1	CONSTANS-like 4 (CO) mRNA, complete cds	AGTGGATCGTTGTTTTTG				946	962	GUUUUUGUUGCUAGGUGA	5' CGAGAA-AACGAUACGUU 3'
ghr-miR3437	GU451703.1	copper binding protein 5 (BCP5) mRNA, complete cds	AGTGGATCGTTGTTTTTG				387	405	GUUUUUGUUGCUA-GGUGA	5' UGGGAACAACGGUACCGCU 3'
ghr-miR3437	AF072404.1	cotton fiber expressed protein 1 (CFE1) mRNA, complete cds	AGTGGATCGTTGTTTTTG			Fiber development	1076	1092	GUUUUUGUUGCUAGGUGA	5' CAGAGACAA-GAAUCACU 3'
ghr-miR3437	AF072405.1	cotton fiber expressed protein 2 (CFE2) mRNA, complete cds	AGTGGATCGTTGTTTTTG			Fiber development	1080	1096	GUUUUUGUUGCUAGGUGA	5' CAGAGACAA-GAAUCACU 3'
ghr-miR3437	AF072406.1	cotton fiber expressed protein 3 (CFE3) mRNA, complete cds	AGTGGATCGTTGTTTTTG			Fiber development	1080	1096	GUUUUUGUUGCUAGGUGA	5' CAGAGACAA-GAAUCACU 3'
ghr-miR3437	X15086.1	Cotton set 5A Lea mRNA for seed protein D-29	AGTGGATCGTTGTTTTTG			Metabolism	59	74	GUUUUUGUUGCUAGGUGA	5' UAAAAACAAU-AUU-AUU 3'
ghr-miR3437	JF967645.1	cultivar Reba B50 bacterial-induced lipoxygenase (LOX2) mRNA, complete cds	AGTGGATCGTTGTTTTTG			Stress response	2079	2095	GUUUUUGUUGCUAGGUGA	5' CAAGAAAAACGACCCAUG 3'
ghr-miR3437	EU921262.1	cultivar Xincai 5 cinnamate-4-hydroxylase mRNA, complete cds	AGTGGATCGTTGTTTTTG				867	884	GUUUUUGUUGCUAGGUGA	5' CAUGAACAACGAUGGAUU 3'
ghr-miR3437	FJ409644.1	cultivar Xuzhou142 steroid 23-alpha-hydroxylase mRNA, complete cds	AGTGGATCGTTGTTTTTG			Metabolism	1373	1389	GUUUUUGUUGCUAGGUGA	5' CAAAAACGGU-AUCCGAU 3'
ghr-miR3437	JQ837704.1	cultivar ZM3 asparagine synthetase mRNA, complete cds	AGTGGATCGTTGTTTTTG			Metabolism	1345	1362	GUUUUUGUUGCUAGGUGA	5' CAAAAAGAACAGUUCAGU 3'
ghr-miR3437	AY574038.1	cyclopropane fatty acid synthase (CPA-FAS-3) mRNA, complete cds	AGTGGATCGTTGTTTTTG			Metabolism	1647	1664	GUUUUUGUUGCUAGGUGA	5' UAAAAAAGACGGUCUGCU 3'
ghr-miR3437	contig12760	cytokinin dehydrogenase 7	AGTGGATCGTTGTTTTTG				59	76	GUUUUUGUUGCUAGGUGA	CAACAACGACGAUCCAGU
ghr-miR3437	contig15758	DNA (cytosine-5)-methyltransferase 3A	AGTGGATCGTTGTTTTTG				951	969	GUUUUUGUUGCUAGGU-GA	CACAAACAACGGUCCAGCU
ghr-miR3437	HQ229656.1	DNA N-glycosylase/DNA-(apurinic or apyrimidinic site) lyase mRNA, partial cds	AGTGGATCGTTGTTTTTG				2324	2339	GUUUUUGUUGCUAGGUGA	5' UAAAA-CAA-GAUUCACU 3'
ghr-miR3437	contig6230	DnaJ homolog subfamily B member	AGTGGATCGTTGTTTTTG			Transcription factor	242	258	GUUUUUGUUGCUAGGUGA	AAAAAAC-ACGAUCCAUU
ghr-miR3437	AY174160.1	DRE binding protein 1 mRNA, complete cds	AGTGGATCGTTGTTTTTG			Stress response	63	79	GUUUUUGUUGCUAGGUGA	5' UAAAAAAAAA-AUCCAUU 3'
ghr-miR3437	HM462003.1	EG mRNA, complete cds	AGTGGATCGTTGTTTTTG				666	681	GUUUUUGUUGCUAGGUGA	5' UAAAGACAACGUUCU-CU 3'
ghr-miR3437	DQ103699.1	endo-alpha-1,4-glucanase mRNA, complete cds	AGTGGATCGTTGTTTTTG			Metabolism	876	892	GUUUUUGUUGCUAGGUGA	5' CAACA-CAGUGAUCAACU 3'
ghr-miR3437	contig22836	ethylene-responsive transcription factor ERF038	AGTGGATCGTTGTTTTTG			Transcription factor	38	55	GUUUUUGUUGCUAGGUGA	CAAAAACAGCAAUCCACC
ghr-miR3437	DQ073045.1	fiber expressed protein mRNA, complete cds	AGTGGATCGTTGTTTTTG			Fiber development	1070	1086	GUUUUUGUUGCUAGGUGA	5' CAGAGACAA-GAAUCACU 3'
ghr-miR3437	AF336280.1	GHDEL65 (ghdel65) mRNA, complete cds	AGTGGATCGTTGTTTTTG			Fiber development	910	925	GUUUUUGUUGCUAGGUGA	5' CAAGAG-AA-GAUUCAUU 3'
ghr-miR3437	U13670.1	GHU13670 Gossypium hirsutum vacuolar H+-ATPase proteolipid (16 kDa) subunit (cva16-4) mRNA, complete cds	AGTGGATCGTTGTTTTTG			Stress response	21	37	GUUUUUGUUGCUAGGUGA	5' CAAAG-CAACUAUCAACU 3'
ghr-miR3437	EU373007.1	gland development related protein 14-like mRNA, complete sequence	AGTGGATCGTTGTTTTTG				1258	1275	GUUUUUGUUGCUAGGUGA	5' CGUAAAAAGCCAUCCACU 3'
ghr-miR3437	EU373028.1	gland development related protein 36-like mRNA, complete sequence	AGTGGATCGTTGTTTTTG				64	81	GUUUUUGUUGCUAGGUGA	5' CAAAAGUAAGGAUUAGCU 3'
ghr-miR3437	EU373055.1	gland development related protein 65-like mRNA, complete sequence	AGTGGATCGTTGTTTTTG				49	66	GUUUUUGUUGCU-AGGUGA	5' CAAAAACAAUGGCUCCAUC 3'
ghr-miR3437	EU373057.1	gland development related protein 67-like mRNA, partial sequence	AGTGGATCGTTGTTTTTG				333	349	GUUUUUGUUGCUAGGUGA	5' CAGAAGAAAUGG-CCACU 3'
ghr-miR3437	EU373074.1	gland development related protein 84-like mRNA, complete sequence	AGTGGATCGTTGTTTTTG				736	752	GUUU-UUGUUGCUAGGUGA	5' CAAACAA-AAUGA-CUACU 3'
ghr-miR3437	HM462004.1	GLU mRNA, complete cds	AGTGGATCGTTGTTTTTG				266	282	GUUUUUGUUGCUAGGUGA	5' CAAAAA-AACGGUCGAGU 3'
ghr-miR3437	HM449078.1	high mobility group box 2 protein mRNA, complete cds	AGTGGATCGTTGTTTTTG				302	316	GUUUUUGUUGCUAGGUGA	5' UAAAAACAA-G-UCCGUU 3'
ghr-miR3437	contig3834	Histone acetyltransferase	AGTGGATCGTTGTTTTTG				588	606	GUUUU-UGUUGCUAGGUGA	CAGAAUAUAACGAUUCACU
ghr-miR3437	contig22513	integral membrane single C2 domain protein	AGTGGATCGTTGTTTTTG				176	192	GUUUUUGUUGCUAGGUGA	CAAAAAAAACGAU-CACU
ghr-miR3437	KC149535.1	isolate 8518 ATP synthase subunit 4 (atp4) mRNA, partial cds; mitochondrial	AGTGGATCGTTGTTTTTG			Metabolism	216	233	GUUU-UUGUUGCUAGGUGA	5' UGAACAACAACGAUU-ACU 3'
ghr-miR3437	KC149536.1	isolate D8CMS8518 ATP synthase subunit 4 (atp4) mRNA, partial cds; mitochondrial	AGTGGATCGTTGTTTTTG			Metabolism	216	233	GUUU-UUGUUGCUAGGUGA	5' UGAACAACAACGAUU-ACU 3'
ghr-miR3437	KC149537.1	isolate D8R8518 ATP synthase subunit 4 (atp4) mRNA, partial cds; mitochondrial	AGTGGATCGTTGTTTTTG			Metabolism	216	233	GUUU-UUGUUGCUAGGUGA	5' UGAACAACAACGAUU-ACU 3'
ghr-miR3437	AY695833.1	kinesin (KCH1) mRNA, complete cds	AGTGGATCGTTGTTTTTG				706	722	GUUUUUGUUGCUAGGUGA	5' AAGAAACAGCGAACCAUU 3'
ghr-miR3437	AY695833.1	kinesin (KCH1) mRNA, complete cds	AGTGGATCGTTGTTTTTG				1180	1196	GUUUUUGUUGCUAGGUGA	5' CAACGACAAC-AUCUUCU 3'
ghr-miR3437	AY695833.1	kinesin (KCH1) mRNA, complete cds	AGTGGATCGTTGTTTTTG				737	752	GUUUUUGUUGCUAGGUGA	5' CAAGGACAAUG-UC-AUU 3'
ghr-miR3437	AY216263.1	kinesin-like calmodulin binding protein mRNA, complete cds	AGTGGATCGTTGTTTTTG				1476	1493	GUUUUUGUUGCUAGGUGA	5' CAAAAUUGAUGAUCCAAU 3'
ghr-miR3437	FJ409868.1	MADS-11 mRNA, complete cds	AGTGGATCGTTGTTTTTG			Transcription factor	197	213	GUUUUUGUUGCUAGGUGA	5' CGAAGA-AAUGGUUUACU 3'
ghr-miR3437	EF190547.1	MADS-box protein MADS4 mRNA, complete cds	AGTGGATCGTTGTTTTTG			Transcription factor	602	619	GUUUUUGUUGCUAGGUGA	5' CAAAAAGAAUGAGCUGUU 3'
ghr-miR3437	EF202091.1	MADS-box protein MADS7 mRNA, complete cds, alternatively spliced	AGTGGATCGTTGTTTTTG			Transcription factor	521	538	GUUUUUGUUGCUAGGUGA	5' CAAAAAGAACGAAUUACU 3'
ghr-miR3437	EF202091.1	MADS-box protein MADS7 mRNA, complete cds, alternatively spliced	AGTGGATCGTTGTTTTTG			Transcription factor	710	726	GUUUUUGUUGCUAGGUGA	5' CAGUAAUAAUGAUU-ACU 3'
ghr-miR3437	FJ966888.1	mitogen-activated protein kinase 7 (MPK7) mRNA, complete cds	AGTGGATCGTTGTTTTTG			Signal transduction	836	853	GUUUUUGUUGCUAGGUGA	5' CAGAGGCAACGAACAAUU 3'
ghr-miR3437	FJ966894.1	mitogen-activated protein kinase kinase kinase (MAPKKK) mRNA, complete cds	AGTGGATCGTTGTTTTTG			Signal transduction	1741	1757	GUUUUUGUUGCUAGGUGA	5' UAGAAAUAAU-AUCCUCU 3'
ghr-miR3437	FJ966894.1	mitogen-activated protein kinase kinase kinase (MAPKKK) mRNA, complete cds	AGTGGATCGTTGTTTTTG			Signal transduction	2061	2077	GUUUUUGUUGCUAGGUGA	5' CAAGGACAA-GACCUAUU 3'
ghr-miR3437	EU706342.1	NAC domain protein NAC4 (NAC4) mRNA, complete cds	AGTGGATCGTTGTTTTTG			Transcription factor	1286	1302	GUUUUUGUUGCUAGGUGA	5' CAAAUAUAA-GAUCUAGU 3'
ghr-miR3437	EU706343.1	NAC domain protein NAC5 (NAC5) mRNA, complete cds	AGTGGATCGTTGTTTTTG			Transcription factor	1240	1257	GUUUUUGUUGCUAGGUGA	5' UGAAAACAAUGAUUGUCU 3'
ghr-miR3437	HM565137.1	NAC domain-containing protein (nst1) mRNA, complete cds	AGTGGATCGTTGTTTTTG			Transcription factor	1089	1105	GUUUUUGUUGCUAGGUGA	5' CAACGACAAUGAUCUAUG 3'
ghr-miR3437	GQ921836.1	NAC trascription factor 1 (nst1) mRNA, complete cds	AGTGGATCGTTGTTTTTG			Transcription factor	1089	1105	GUUUUUGUUGCUAGGUGA	5' CAACGACAAUGAUCUAUG 3'
ghr-miR3437	GQ921835.1	NAC trascription factor 2 (nst2) mRNA, complete cds	AGTGGATCGTTGTTTTTG			Transcription factor	1101	1117	GUUUUUGUUGCUAGGUGA	5' CAACGACAAUGAUCUAUG 3'
ghr-miR3437	JF798575.1	N-acetylglucosaminyltransferase (GnT) mRNA, complete cds	AGTGGATCGTTGTTTTTG			Metabolism	1716	1732	GUUUUUGUUGCUAGGUGA	5' CAUAAG-AACGAUCCAGU 3'
ghr-miR3437	JQ766327.1	NBS-LRR (shz) mRNA, complete cds	AGTGGATCGTTGTTTTTG			Stress response	75	91	GUUUUUGUUGCUAGGUGA	5' UAAGGACAAC-AUCUUCU 3'
ghr-miR3437	JQ345698.1	PAP10 (Pap10) mRNA, complete cds	AGTGGATCGTTGTTTTTG			Stress response	287	304	GUUUUUGUUGCUAGGUGA	5' CAAAUACAGUGGUUUAUU 3'
ghr-miR3437	JQ340872.1	pectin methylesterase (PME2) mRNA, complete cds	AGTGGATCGTTGTTTTTG				1099	1117	GUUUU-UGUUG-CUAGGUGA	5' CAAAACACAGCAGGUCC-CU 3'
ghr-miR3437	contig9975	Peptidyl-prolyl cis-trans isomerase Pin1	AGTGGATCGTTGTTTTTG				556	574	GUUUUUGUUGC-UAGGUGA	CAGAAGCAACGCAUCCACC
ghr-miR3437	AF311351.1	peroxidase isozyme mRNA, complete cds	AGTGGATCGTTGTTTTTG			Stress response	803	819	GUUUUUGUUGCUAGGUGA	5' CGAAG-CGACGAUUCGCU 3'
ghr-miR3437	AF544228.1	phospholipase D delta isoform (pldd) mRNA, complete cds	AGTGGATCGTTGTTTTTG			Stress response	587	604	GUUUUUGUUGCUAGGUGA	5' CAAAGACAACGACCUCUU 3'
ghr-miR3437	AY138251.1	phospholipase D delta isoform 1b mRNA, complete cds	AGTGGATCGTTGTTTTTG			Stress response	587	604	GUUUUUGUUGCUAGGUGA	5' CAAAGACAACGACCUCUU 3'
ghr-miR3437	GU569957.1	PLDalpha isoform 1 (PLDalpha) mRNA, PLDalpha-1 allele, complete cds, alternatively spliced	AGTGGATCGTTGTTTTTG				531	549	GUUUUUGUUGCUAGG-UGA	5' CAAAGACGACAAUCCUAUU 3'
[truncated: 4,085 more rows]

## Sheet: Table S5
miRNA	Target	GO accession	Term	Term type
ghr-miR1520	contig2984	GO:0003825	alpha,alpha-trehalose-phosphate synthase (UDP-forming) activity	molecular_function
[truncated: 4,952 more rows]

## Sheet: Table S6
miRNA	Target	Target function	Gene in pathway	Pathway ID	Pathway
[truncated: 1,084 more rows]

[truncated: 1 more sheets: Table S7]
